# Supplementary material for: Construction of a high-density genetic linkage map and QTL mapping of growth and cold tolerance traits in Takifugu fasciatus
Source: BMC Genomics. 2023 Oct 27;24:645. doi: 10.1186/s12864-023-09740-4 (PMC10604518; doi:10.1186/s12864-023-09740-4)
Supplement: Supplementary file 1 — Additional file 1: Table S1. Phenotypic data and time spent out of equilibrium from sequenced populations of Takifugu fasciatus. [file 12864_2023_9740_MOESM1_ESM.xls]

## Sheet: Phenotypic data of SNP phenotyp
Table S1. Phenotypic data and time spent out of equilibrium from sequenced populations of Takifugu fasciatus.
No.	Time spent out of equilibrium（min）	Body weight(g)	Total length (cm)	Body length (cm)	Body thickness (cm)	Head length (cm)	Snout length (cm)	Caudal peduncle length (cm)	Caudal peduncle heigh (cm)	Interorbital width (cm)	Eye diameter (cm)	Body height (g)	Sex（1: male; 2: female）
1	0	29.07	10.9	9.3	2.5	2.6	1.3	1.8	0.8	1.8	0.5	2.4	2
2	10	32.58	12	9.9	2.3	3.4	1.3	2.2	0.9	1.9	0.4	1.9	1
3	16	31.28	11.8	10	2.3	3	1.3	2.2	0.8	1.8	0.5	2.1	1
4	19	40.3	12.5	10.4	2.7	3.2	1.4	2.1	1	2.4	0.5	2.4	1
5	25	50.68	13.3	11.4	2.8	3.2	1.6	2.4	1	1.9	0.6	2.6	1
6	29	38.82	12.5	10.5	2.7	3.1	1.6	2.3	1	2	0.6	2.3	2
7	33	33.58	11.7	9.8	2.7	3	1.3	2	0.9	1.7	0.4	2.3	1
8	38	40.28	12.4	10.4	2.6	2.9	1.5	2.2	0.9	1.8	0.5	2.3	2
9	39	35.62	11.8	10.3	2.7	2.9	1.4	2	0.8	1.8	0.6	2.1	1
10	44	38.82	12.3	10.2	2.5	3	1.3	2	0.9	2.1	0.6	2.3	2
11	48	33.51	11.5	9.8	2.7	2.9	1.2	2	0.9	1.9	0.6	2.3	2
12	50	56.12	13.3	11.4	3	3.2	1.6	2.3	1	2.1	0.5	2.7	1
13	55	26.41	10.5	9	2.3	2.5	1.1	1.6	0.8	1.6	0.4	2	1
14	57	31.86	11.5	9.8	2.5	2.6	1.2	1.6	0.9	1.6	0.5	2	1
15	62	36.08	11.5	9.8	2.7	2.9	1.4	2	0.8	1.9	0.6	2.2	2
16	68	39.64	12.1	10.1	2.4	3	1.5	2.1	0.9	2	0.5	2.2	1
17	69	60.8	13.7	11.4	3	3.3	1.7	2.3	1.1	2.1	0.5	2.4	2
18	73	55.02	13.7	11.7	3	3.3	1.5	2.3	1.1	2	0.5	2.4	2
19	75	29.08	11	9.2	2.3	2.4	1.2	1.9	0.8	1.8	0.5	1.8	1
20	79	30.85	11.9	9.5	2.5	3.1	1.4	1.9	0.9	2	0.5	2.2	1
21	83	55.72	13.3	11.3	3	3.2	1.7	2.2	1	2	0.5	2.4	2
22	83	24.35	10	8.5	2.4	2.6	1.3	1.7	0.7	1.8	0.5	1.7	1
23	89	22.64	10	8.5	2.3	2.6	1.3	1.7	0.8	1.8	0.4	1.7	1
24	91	32.05	11.5	10.8	2.6	2.5	1.5	2	0.9	1.8	0.5	2.2	1
25	92	36.27	11.6	9.8	2.6	3	1.5	2.1	0.9	1.8	0.5	2.2	2
26	96	35.6	12.2	10.6	2.6	3	1.5	2.2	0.9	1.9	0.6	2.4	1
27	99	31.15	11.3	9.7	2.7	2.6	1.5	2	0.8	1.9	0.5	2.3	1
28	101	45.25	12.7	10.8	2.8	3	1.5	2.2	1	2	0.4	2.4	2
29	102	28.79	11.4	9.7	2.5	2.6	1.2	2	1	1.8	0.4	2.1	1
30	105	47.2	12.9	11	3	3.1	1.5	2.3	1	2.2	0.4	2.2	2
31	106	48.53	13.5	11.4	2.8	3.2	1.6	2.2	1	2	0.6	2.3	2
32	108	25.4	10.7	8.8	2.3	2.5	1.3	1.9	0.8	1.8	0.5	1.7	2
33	110	28.73	10.6	9	2.4	2.8	1.4	1.7	0.8	1.8	0.5	1.9	2
34	114	51.32	13	11.2	3	3.1	1.6	2.5	1	2.1	0.6	2.4	2
35	115	60.25	13.7	11.9	3.1	3.2	1.6	2.7	1.1	2.2	0.5	2.6	1
36	118	28.63	11.1	9.8	2.7	2.7	1.4	1.8	0.9	1.8	0.4	2.2	2
37	119	24.36	10.7	8.8	2.4	2.5	1.4	1.7	0.8	1.9	0.4	1.8	2
38	122	29.98	11.7	9.9	2.5	2.8	1.2	2	0.9	1.8	0.5	2	1
39	123	32.43	11.7	10	2.5	3	1.2	1.9	0.9	1.8	0.4	2.2	2
40	124	25.31	10.7	9	2.4	2.6	1.2	1.8	0.8	1.8	0.3	2	c
41	125	28.84	11.3	9.4	2.4	3	1.3	1.9	0.9	1.9	0.5	1.8	2
42	125	35.24	11.6	9.9	2.6	2.6	1.3	2	0.9	2.1	0.4	2.2	2
43	126	42.54	12.3	10.6	2.7	2.8	1.5	2	1	2	0.5	2.3	2
44	128	31.4	11.3	9.6	2.5	2.6	1.2	1.9	0.8	1.8	0.5	1.9	1
45	129	25.5	10.7	9	2.3	2.6	1.2	1.9	0.9	1.8	0.5	2.1	2
46	133	31.21	11.3	9.5	2.5	2.9	1.2	1.9	0.9	1.8	0.4	2.1	2
47	134	33.3	11.9	10.2	2.5	3	1.5	2.2	0.9	2	0.6	2.2	2
48	137	59.68	14	12.2	3.3	3.6	1.7	2.5	1	2.4	0.5	2.6	1
49	140	31.67	11.3	9.7	2.3	2.6	1.3	2.1	0.9	2	0.5	2	2
50	140	30.45	11.4	10.5	2.3	2.7	1.2	1.9	0.9	2	0.4	1.9	1
51	142	32.49	12.1	10.3	2.5	3.1	1.4	2.1	0.9	1.8	0.5	2.4	2
52	143	33.33	10.5	9.8	2.6	2.8	1.5	2.1	0.8	2	0.5	2.1	1
53	147	46.59	12.9	11.8	3.3	3.3	1.5	2.3	1	2.2	0.5	2.5	1
54	151	33.09	11.8	10	2.2	3	1.3	1.8	0.9	1.9	0.4	1.8	1
55	152	39.05	11.8	10	2.5	2.7	1.4	2.2	1	2	0.5	2.1	2
56	154	36.6	11.9	10	2.3	2.8	1.3	2	1	2	0.5	2.1	1
57	157	59.19	13.3	11.6	3.4	3	1.6	2.6	1.1	2.6	0.6	2.6	2
58	161	35.86	11.6	9.8	2.8	2.7	1.3	2	0.9	2	0.5	2.1	2
59	162	26.98	11.2	9.4	2.5	2.6	1.4	1.9	0.8	1.9	0.4	2	2
60	162	32.26	11.5	9.6	2.5	3	1.2	1.8	1	1.9	0.6	2.1	1
61	164	19.83	10.2	8.3	2.3	2.5	1.2	1.6	0.7	1.7	0.4	1.7	2
62	165	12.67	8.2	6.7	2	2	1.1	1.3	0.5	1.5	0.3	1.5	1
63	168	38.65	11.8	10.1	2.9	2.8	1.5	2	1	2	0.5	2.4	2
64	168	25.36	10.9	9.1	2.2	2.5	1.4	1.7	0.8	1.8	0.4	1.8	1
65	172	30.42	10.9	9	2.4	2.7	1.3	1.9	0.9	2	0.5	2.1	2
66	173	21.04	9.6	7.9	2.3	2.2	1.2	1.6	0.7	1.5	0.4	2	2
67	175	35.86	11.8	9.9	2.5	2.9	1.3	2.1	1	2	0.6	2	2
68	175	19.83	9.6	8	2.3	2.3	1.1	1.6	0.7	1.7	0.3	1.7	2
69	177	20.46	9.7	8	2.3	2.2	1.2	1.6	0.7	1.8	0.4	1.9	2
70	178	28.58	10.9	9.3	2.4	2.8	1.3	2	0.9	1.9	0.5	2	2
71	178	28.79	11	9.2	2.2	2.6	1.3	1.9	0.8	1.8	0.5	2	1
72	179	47.12	12.3	10.3	3	2.6	1.5	2.2	1	2	0.6	2.6	2
73	180	24.58	10.7	9	2.4	2.5	1.2	1.8	0.8	1.8	0.5	1.9	2
74	183	43.19	12	10.2	2.7	2.8	1.5	1.9	1	2.1	0.5	2.2	2
75	185	39.94	12.2	10.3	3	2.6	1.5	1.9	1	2.1	0.4	2.5	2
76	186	40.18	12.1	10.2	2.6	2.8	1.5	2.1	1	2	0.5	2.2	2
77	186	29.08	11	9.2	2.6	2.6	1.4	1.8	0.9	2	0.4	2.2	2
78	187	28.3	11.2	9.2	2.8	2.8	1.2	1.8	0.9	2.5	0.5	2.2	1
79	187	30.81	11.1	9.3	2.6	2.5	1.4	2	0.9	1.8	0.4	2.3	2
80	187	57.73	13.7	11.5	3.2	3	1.6	2.3	1.1	2.3	0.5	2.6	1
81	189	32.81	11.3	9.5	2.5	2.5	1.3	1.9	0.8	2	0.5	2.2	2
82	190	36.01	12	10.1	2.7	2.8	1.5	2	1	2	0.5	2.3	2
83	192	27.52	10.7	8.8	2.6	2.2	1.2	1.8	0.9	1.8	0.4	2	1
84	193	33.15	12	10.2	2.6	3	1.3	2	1	2.1	0.4	2.2	2
85	195	28.06	10.4	9	2.6	2.5	1.2	2	0.8	2	0.3	2.1	1
86	195	33.42	11.4	9.6	2.7	2.7	1.4	2	0.9	2	0.5	2.4	2
87	196	33.64	11.5	9.7	2.7	2.6	1.4	2	0.9	2.1	0.5	2.4	1
88	196	18.24	9.7	7.8	2.2	2.2	1.1	1.6	0.7	1.7	0.3	2	1
89	197	23.25	10.2	8.3	2.3	2.3	1.3	1.6	0.9	1.7	0.4	2.1	1
90	198	40.4	12.7	10.9	2.8	2.7	1.4	2.5	1	2	0.5	2.4	2
91	199	26.49	10.9	9.1	2.4	2.6	1.2	2	0.8	2	0.4	2	1
92	199	26.59	10.5	9.1	2.3	2.6	1.3	1.9	0.8	1.7	0.4	1.9	2
93	201	39.35	12.2	10.4	2.8	3.1	1.3	2.2	0.9	2.1	0.4	2.4	2
94	202	25.98	10.7	8.8	2.6	2.3	1.4	2	0.8	2	0.4	1.9	2
95	204	40.74	12.2	10.2	3	2.6	1.4	2.2	1	3	0.5	2.5	2
96	204	44.73	12.6	10.8	2.8	3	1.4	2.3	1	2.1	0.3	2.5	1
97	206	27.82	10.7	9	2.6	2.7	1.2	1.7	0.8	1.8	0.4	2.1	2
98	209	44.45	12.7	10.8	2.8	2.8	1.5	2.3	1	2.2	0.5	2.4	1
99	210	52.95	13.2	11.3	3	2.8	1.6	2.4	1.1	2.3	0.5	2.5	2
100	212	35.61	12	10.2	2.5	2.6	1.4	2.2	0.9	2	0.5	2.2	1
101	213	39.52	12.1	10.3	2.6	2.7	1.5	2.1	0.9	2.1	0.5	2.2	1
102	214	17.09	9.6	8	2.2	2.2	1.1	1.6	0.7	1.8	0.3	1.8	2
103	214	46.19	13.5	11.4	3.2	3.1	1.5	2.5	1	2.2	0.5	2.5	1
104	215	43.82	12.8	11.7	3	3	1.5	2.2	1	2	0.5	2.4	1
105	215	25.42	10.7	9	2.3	2.6	1.3	1.8	0.8	1.8	0.4	2	1
106	215	22.09	10.2	8.5	2.3	2.2	1.1	1.8	0.8	1.8	0.4	2	2
107	216	33.06	11.5	9.8	2.5	2.7	1.3	2.2	0.8	2	0.4	2	2
108	216	35.68	12.1	10.2	2.3	2.8	1.2	2.2	1	2.4	0.4	2.3	2
109	217	17.14	9.3	7.7	2.1	2.1	1.1	1.7	0.8	1.6	0.3	1.8	2
110	217	32.64	11.3	9.8	2.4	2.6	1.4	2	0.9	2	0.5	2.2	1
111	219	34.98	10.7	9.9	2.5	2.5	1.3	2.2	1	2	0.5	2.3	2
112	219	13.45	8.8	7.3	2	2.2	1	1.6	0.7	1.4	0.3	1.6	1
113	220	23.38	10	8.4	2.3	2.5	1.2	1.8	0.8	2	0.4	1.9	1
114	221	31.76	11.8	10	2.3	2.7	1.5	2	0.9	1.8	0.5	2.2	1
115	223	34.37	12	10.2	2.5	3.1	1.5	2	0.9	2.1	0.4	2.3	1
116	223	26.53	11	9.2	2.5	2.7	1.2	1.8	0.9	2.1	0.3	2.2	1
117	224	18.42	9.6	8	2.1	2.2	1.1	1.7	0.8	1.7	0.3	1.7	1
118	226	25.69	10.7	9	2.4	2.5	1.2	1.9	0.9	1.8	0.4	1.9	1
119	228	19.24	9.8	8.2	2	2.3	1.1	1.6	0.7	1.5	0.4	1.8	1
120	229	24.57	10	8.5	2.4	2.4	1.2	1.8	0.8	1.8	0.5	2.1	2
121	231	21.17	10	8.3	2	2.2	1.2	1.7	0.8	2	0.4	1.8	1
122	232	35.46	11.6	10	3	2.7	1.5	2.3	0.9	1.8	0.4	2.5	2
123	237	46.48	12.3	10.5	3	2.8	1.6	2.3	1	2.3	0.4	2.6	2
124	239	49.95	12.9	11.4	3	3.1	1.5	2.5	1	2.5	0.4	2.2	1
125	241	16.28	9.3	7.7	2	2.1	1.2	1.7	0.8	1.8	0.3	1.7	2
126	242	31.29	11.3	9.6	2.6	2.6	1.2	2	0.9	1.8	0.5	2.4	2
127	243	38.61	11.9	10.2	3	2.8	1.4	2.2	1	2.1	0.5	2.4	1
128	245	30.9	11.8	9.9	2.6	3	1.4	2.1	0.9	1.8	0.5	2	1
129	246	40.47	12.2	10.3	2.6	3.1	1.4	1.8	1	2	0.4	2	1
130	247	18.21	9.8	8	2.2	2.3	1.1	1.6	0.7	1.8	0.3	1.8	2
131	248	35.81	12.3	10.4	2.8	2.8	1.4	2.1	1	2.1	0.5	2.2	1
132	248	35.24	11.6	10	2.6	2.6	1.2	1.9	1	2.1	0.4	2.2	1
133	250	33.89	11.7	10	2.5	2.7	1.3	2.1	1	1.8	0.4	2.5	2
134	253	30.48	10.8	9.2	2.5	2.2	1.2	1.8	0.8	1.8	0.3	2.2	1
135	255	30.72	10.8	9.2	2.5	2.6	1.2	1.9	0.9	1.9	0.4	2.1	1
136	255	32.54	11.3	9.6	2.7	2.5	1.4	1.9	0.9	1.8	0.4	2.3	2
137	257	33.14	11	9.3	2.5	2.5	1.3	1.8	0.9	2	0.4	2.1	2
138	258	20.98	9.8	8.1	2.1	2.2	1.3	1.7	0.7	1.6	0.5	1.8	1
139	262	21.16	10.2	8.6	2.1	2.6	1.2	1.8	0.7	1.7	0.4	1.8	2
140	267	20.41	9.7	8	2	2.4	1.3	1.6	0.8	1.7	0.4	1.9	2
141	269	18.19	9.5	8	2.2	2.3	1.1	1.7	0.7	1.7	0.3	2	1
142	210	15.76	8.8	7	1.8	2	1	1.5	0.6	1.5	0.4	1.6	2
143	272	27.25	11.5	9.6	2.4	3	1.4	1.8	0.8	1.7	0.4	1.9	1
144	272	31.43	11.7	10	2.6	2.8	1.3	2	1	2	0.5	2.3	2
145	274	37.02	11.9	10.2	3	3	1.4	2.3	0.9	2.1	0.5	2.2	2
146	275	39.95	12	11.3	2.8	2.6	1.4	2.5	1	2	0.5	2.5	1
147	278	44.42	13	11	3	3	1.5	2.4	1	2	0.4	2.4	1
148	278	29.97	11.2	9.2	2.4	2.8	1.2	2	0.9	1.9	0.4	2.2	1
149	281	40.49	12.3	11.6	3	2.8	1.5	2.5	0.9	2.1	0.5	2.5	2
150	284	36.08	11.8	10.3	2.7	2.8	1.3	2.2	0.9	2	0.3	2	1
151	288	24.88	10.8	9.2	2.3	2.6	1.2	2	0.8	1.8	0.4	2	2
152	294	38.55	12.5	10.6	3	2.9	1.4	2.3	0.9	2.2	0.5	2.6	1
153	310	44.07	13.3	11.2	3	3.3	1.4	2.6	1	2.1	0.5	2.4	1
