# Supplementary material for: Construction of a high-density genetic linkage map and QTL mapping of growth and cold tolerance traits in Takifugu fasciatus
Source: BMC Genomics. 2023 Oct 27;24:645. doi: 10.1186/s12864-023-09740-4 (PMC10604518; doi:10.1186/s12864-023-09740-4)
Supplement: Supplementary file 2 — Additional file 2: Table S2. Correlation coefficients for growth traits. [file 12864_2023_9740_MOESM2_ESM.xls]

## Sheet: Sheet2
Table S2. Correlation coefficients for growth traits
	BW	TL	BL	BT	HL	SL	CPL	CPH	IW	ED	BH
BW	1	0.974	0.935	0.867	0.779	0.833	0.852	0.848	0.69	0.521	0.814
TL	0.947	1	0.97	0.834	0.859	0.806	0.864	0.864	0.676	0.545	0.804
BL	0.935	0.97	1	0.846	0.827	0.803	0.887	0.848	0.661	0.538	0.811
BT	0.867	0.834	0.846	1	0.661	0.75	0.792	0.749	0.695	0.429	0.839
HL	0.779	0.859	0.827	0.661	1	0.678	0.714	0.69	0.525	0.504	0.605
SL	0.833	0.806	0.803	0.75	0.678	1	0.728	0.671	0.547	0.541	0.701
CPL	0.852	0.864	0.887	0.792	0.714	0.728	1	0.758	0.663	0.485	0.772
CPH	0.848	0.864	0.848	0.749	0.69	0.671	0.758	1	0.68	0.451	0.767
IW	0.69	0.676	0.661	0.695	0.525	0.547	0.663	0.68	1	0.322	0.627
ED	0.521	0.545	0.538	0.429	0.504	0.541	0.485	0.451	0.322	1	0.451
BH	0.814	0.804	0.811	0.839	0.605	0.701	0.772	0.767	0.627	0.451	1
