# Supplementary material for: Construction of a high-density genetic linkage map and QTL mapping of growth and cold tolerance traits in Takifugu fasciatus
Source: BMC Genomics. 2023 Oct 27;24:645. doi: 10.1186/s12864-023-09740-4 (PMC10604518; doi:10.1186/s12864-023-09740-4)
Supplement: Supplementary file 3 — Additional file 3: Table S3. Data production of WGR sequencing for each individual. [file 12864_2023_9740_MOESM3_ESM.xls]

## Sheet: samples_QC.stat
Table S3. Data production of WGR sequencing for each individual.
Sample	Clean Reads Pairs	Clean base(bp)	Length	Q20(%)	Q30(%)	GC(%)
1	10267571	3029796213	147;147	97.5;97.2	93.0;92.1	45.5;45.7
2	8804378	2593345791	147;146	97.6;96.5	93.1;90.5	45.6;45.8
3	9286449	2741709499	147;147	97.8;97.4	93.5;92.7	45.6;45.8
4	6979910	2057906602	148;146	98.0;97.0	94.0;91.5	45.5;45.7
5	8653178	2547691608	148;146	98.0;96.5	94.0;90.3	45.4;45.8
6	6608017	1945714487	148;146	97.9;96.6	93.9;90.5	45.6;45.8
7	9142066	2693916861	147;146	97.9;96.8	93.8;91.1	45.5;45.8
8	7575160	2229024079	147;146	97.9;96.3	93.9;90.0	45.4;45.8
9	9479545	2787755902	147;146	97.6;96.4	93.0;90.1	45.5;45.7
10	7715762	2274898219	148;146	97.9;96.9	93.8;91.2	45.3;45.5
11	8199895	2407049167	147;145	96.9;95.0	91.6;87.2	45.4;45.7
12	6225687	1829764330	147;146	96.9;95.6	91.6;88.6	45.4;45.6
13	6795646	1997684391	147;146	96.9;95.8	91.5;88.9	45.4;45.6
14	6580375	1936610432	147;146	97.7;96.4	93.2;90.0	45.4;45.8
15	7738356	2279932815	147;146	97.7;96.7	93.2;90.8	45.5;45.7
16	6987753	2051673530	147;145	97.5;95.8	92.8;88.8	45.5;45.9
17	8459339	2488263363	147;146	97.7;96.1	93.2;89.4	45.5;45.8
18	8246053	2423022813	147;146	96.9;95.5	91.6;88.4	45.4;45.5
19	8983185	2647295814	147;146	97.7;96.8	93.3;90.9	45.4;45.7
20	8575672	2526151227	147;146	97.7;96.5	93.2;90.2	45.4;45.7
21	7858611	2312372786	147;146	97.6;96.5	93.0;90.3	45.5;45.7
22	8488474	2499712689	148;146	97.9;96.5	93.8;90.2	45.4;45.7
23	6978974	2049829465	147;146	97.0;95.2	91.6;87.8	45.4;45.6
24	6972104	2055951265	147;146	97.7;96.8	93.2;91.1	45.5;45.8
25	7253425	2135895364	147;146	97.3;96.2	92.3;89.7	45.5;45.6
26	7588018	2236528298	147;146	97.7;97.0	93.1;91.4	45.4;45.7
27	5906474	1737900728	147;146	96.9;96.0	91.5;89.4	45.4;45.5
28	7023672	2062957161	147;146	96.9;95.2	91.5;87.8	45.3;45.6
29	7321541	2158125094	147;146	97.7;96.8	93.3;90.9	45.4;45.7
30	7573575	2227730447	147;146	97.0;96.0	91.6;89.3	45.5;45.7
31	8194323	2415800937	147;146	97.7;96.8	93.3;91.0	45.5;45.7
32	10874724	3205118951	148;146	98.0;96.8	94.0;91.2	45.5;45.7
33	8154207	2401431865	147;146	97.2;96.3	92.2;90.1	45.4;45.6
34	8485640	2496123640	147;146	96.9;95.9	91.6;89.3	45.4;45.5
35	7100191	2088963695	147;146	97.2;95.9	92.1;89.1	45.5;45.7
36	6094595	1795719917	147;146	97.3;96.4	92.4;90.1	45.5;45.7
37	7317451	2150217971	147;146	96.8;95.5	91.4;88.4	45.3;45.5
38	6834319	2010723907	147;146	97.0;95.9	91.6;89.1	45.4;45.6
39	7943119	2337392488	147;146	97.6;96.6	92.9;90.6	45.5;45.7
40	8732555	2573416879	147;146	97.7;96.7	93.3;90.7	45.5;45.8
41	8140081	2393325838	147;146	96.9;95.7	91.6;88.8	45.3;45.4
42	7023510	2064914863	147;146	97.2;95.5	92.0;88.3	45.4;45.6
43	9338177	2746592141	147;146	97.5;96.5	92.8;90.2	45.4;45.7
44	7193934	2118709332	147;146	97.2;96.3	92.3;90.0	45.4;45.6
45	9177801	2698875465	147;146	97.0;95.8	91.7;88.9	45.4;45.5
46	8057308	2373759252	147;146	97.8;96.7	93.4;90.8	45.5;45.7
47	9166379	2697641963	147;146	97.2;95.9	92.2;89.1	45.4;45.6
48	7672390	2258347925	147;146	97.6;96.5	93.1;90.3	45.5;45.8
49	7085766	2088159475	147;146	97.7;96.7	93.3;90.8	45.5;45.7
50	10912815	3212838651	147;146	97.4;96.5	92.6;90.4	45.5;45.9
51	9238402	2724320651	147;146	97.6;96.9	93.0;91.4	45.5;45.8
52	11110688	3276570372	147;147	97.3;97.2	92.4;92.1	45.5;45.7
53	9345288	2755288083	147;147	97.2;97.0	92.2;91.7	45.3;45.6
54	9507810	2804964870	147;147	97.4;97.3	92.5;92.3	45.4;45.7
55	8316941	2451501631	147;146	97.4;96.8	92.5;91.2	45.4;45.7
56	8203945	2418807633	147;147	97.3;96.9	92.4;91.5	45.4;45.7
57	9526301	2811158151	147;147	97.4;97.2	92.6;92.1	45.5;45.7
58	9748207	2877114168	147;147	97.4;97.4	92.6;92.5	45.5;45.7
59	8157772	2405040293	147;147	97.3;96.9	92.4;91.4	45.5;45.8
60	10561557	3116076534	147;147	97.4;97.2	92.6;92.1	45.4;45.6
61	8542058	2519342662	147;147	97.4;97.1	92.5;91.7	45.6;45.8
62	10087389	2974253872	147;147	97.4;97.0	92.5;91.6	45.5;45.8
63	8841897	2606926473	147;147	97.4;97.1	92.6;91.8	45.6;45.8
64	8833490	2604146525	147;146	97.5;96.9	92.7;91.5	45.4;45.7
65	9086438	2682249430	147;147	97.5;97.1	92.9;92.0	45.4;45.5
66	7728640	2281843853	147;147	97.5;97.4	92.8;92.6	45.4;45.6
67	9450502	2784345290	147;146	97.5;96.6	92.9;90.9	45.3;45.6
68	9385483	2769420996	147;147	97.4;97.3	92.5;92.4	45.5;45.7
69	9756525	2883284068	148;147	98.0;97.2	93.9;92.1	45.8;46.0
70	9847279	2907489188	147;147	97.4;97.4	92.6;92.6	45.5;45.7
71	9214912	2717727814	147;147	97.2;97.2	92.2;92.1	45.5;45.7
72	10288994	3036479700	147;147	97.3;97.2	92.3;92.2	45.4;45.7
73	9380592	2766178676	147;147	97.1;97.2	92.1;92.0	45.5;45.7
74	10578761	3114269521	147;146	97.2;96.4	92.2;90.4	45.5;45.8
75	9014786	2655300518	147;146	97.2;96.7	92.2;91.0	45.5;45.7
76	9622218	2833345779	147;146	97.2;96.7	92.2;90.9	45.3;45.7
77	11312820	3334290087	147;147	97.2;97.0	92.2;91.6	45.4;45.6
78	9356005	2759880480	147;147	97.1;97.2	92.0;92.1	45.3;45.6
79	9991089	2943175825	147;146	97.1;96.8	91.9;91.1	45.4;45.7
80	10576484	3117511221	147;147	97.0;97.1	91.8;91.8	45.3;45.6
81	6948578	2044736850	147;146	97.1;96.3	91.9;90.1	45.4;45.7
82	8978603	2647571812	147;147	97.2;97.0	92.2;91.8	45.5;45.7
83	9863197	2905454855	147;146	97.2;96.8	92.1;91.2	45.5;45.7
84	9909269	2920567723	147;147	97.2;97.0	92.1;91.7	45.6;45.8
85	8676978	2561046797	147;147	97.3;97.3	92.5;92.2	45.8;46.0
86	11083975	3266627526	147;146	97.4;96.8	92.6;91.0	45.5;45.8
87	7641535	2249794908	147;146	97.3;96.6	92.5;90.9	45.4;45.7
88	8746434	2577775551	147;147	97.3;97.0	92.4;91.7	45.5;45.8
89	10068951	2969323156	147;147	97.4;97.1	92.6;91.7	45.4;45.6
90	8676464	2558485498	147;147	97.4;96.9	92.6;91.6	45.4;45.7
91	7612775	2244422807	147;147	97.4;96.8	92.6;91.3	45.5;45.8
92	8035606	2370134820	147;147	97.4;97.1	92.6;91.9	45.2;45.5
93	10152812	2991381768	147;146	97.3;96.7	92.4;90.9	45.6;45.9
94	9865684	2909617757	147;147	97.2;97.4	92.1;92.6	45.7;45.9
95	8744380	2576888083	147;146	97.7;97.1	93.2;91.5	45.7;45.9
96	11039841	3257059898	147;147	97.4;97.3	92.4;92.3	45.6;45.8
97	9486876	2798985947	147;147	97.5;97.2	92.8;92.1	45.6;45.9
98	11247213	3313804556	147;146	97.5;96.7	92.8;90.9	45.8;46.1
99	8777028	2589489293	147;147	97.3;97.3	92.2;92.3	45.7;45.9
100	11550776	3404862202	147;147	97.3;96.9	92.3;91.4	45.6;46.0
101	10842235	3196052304	147;147	97.3;97.0	92.4;91.6	45.4;45.7
102	8162915	2408090748	147;147	97.4;97.1	92.6;92.0	45.4;45.7
103	9215584	2717294533	147;147	97.5;97.0	92.8;91.8	45.4;45.7
104	10381675	3060785077	147;147	97.4;97.0	92.6;91.6	45.4;45.6
105	7300453	2152514087	147;147	97.2;97.0	92.1;91.7	45.5;45.6
106	10141959	2992776547	147;147	97.3;97.3	92.3;92.2	45.6;45.8
107	7627062	2247727405	147;146	97.4;96.9	92.6;91.5	45.6;45.8
108	10487656	3092129415	147;147	97.4;96.9	92.5;91.5	45.6;45.9
109	8403223	2479575127	147;147	97.3;97.3	92.3;92.3	45.6;45.9
110	5424017	1600540438	147;147	97.3;97.3	92.3;92.3	45.8;46.0
111	9724480	2866503293	147;146	97.4;97.0	92.7;91.6	45.5;45.9
112	8575389	2522355254	147;146	97.3;96.1	92.4;89.6	45.4;45.8
114	10777188	3179536357	147;147	97.4;97.1	92.5;91.9	45.4;45.7
115	8149089	2403149631	147;147	97.4;96.9	92.6;91.5	45.5;45.8
116	8510561	2504764131	147;146	97.2;96.5	92.1;90.6	45.5;45.7
117	8653062	2553878938	147;147	97.3;97.2	92.4;92.1	45.5;45.8
118	10274903	3031458706	147;147	97.2;97.2	92.3;92.1	45.5;45.7
119	11526980	3384454711	147;145	97.7;95.0	93.0;87.0	46.3;46.5
120	9182960	2707360812	147;147	97.3;96.9	92.4;91.4	45.6;45.8
121	10798228	3187801319	147;147	97.3;97.4	92.3;92.6	45.4;45.6
122	9430272	2781335972	147;147	97.3;97.0	92.4;91.7	45.5;45.8
123	7927858	2337760565	147;147	97.3;97.2	92.4;92.2	45.9;46.0
124	10107800	2980538830	147;147	97.3;97.0	92.4;91.7	45.6;45.9
125	9124615	2688569058	147;146	97.1;96.9	92.0;91.5	45.4;45.7
126	10263965	3026371296	147;147	97.1;97.1	92.0;91.9	45.5;45.7
127	9435044	2782858990	147;147	97.3;97.1	92.4;92.0	45.4;45.6
128	8562323	2520444573	147;146	97.2;96.6	92.1;90.7	45.3;45.6
129	7875602	2320934057	147;147	97.2;97.0	92.2;91.7	45.4;45.6
130	9713599	2861687563	147;146	97.1;96.8	92.0;91.1	45.5;45.8
131	9109756	2684348625	147;146	97.2;96.9	92.2;91.4	45.4;45.6
132	7321593	2156482484	147;146	97.2;96.6	92.2;90.7	45.1;45.4
133	9118166	2687250129	147;146	97.2;96.9	92.1;91.3	45.1;45.4
134	8470626	2495439868	147;146	97.1;96.8	92.0;91.0	45.3;45.6
135	9253372	2725202864	147;146	97.5;96.5	92.8;90.6	45.5;45.8
136	10676014	3149862339	147;147	97.5;97.0	92.9;91.6	45.4;45.6
137	10271034	3028930068	147;147	97.2;97.2	92.1;92.1	45.4;45.6
138	8722691	2576580959	147;147	97.5;97.4	92.8;92.4	45.5;45.7
139	6759867	1994274618	147;147	97.3;97.3	92.3;92.4	45.4;45.6
140	9574921	2824235700	147;147	97.3;97.1	92.4;92.0	45.5;45.7
141	9814049	2895486185	147;147	97.3;97.2	92.4;92.2	45.4;45.6
142	10018039	2956849517	147;147	97.4;97.2	92.6;92.0	45.5;45.7
143	9933637	2928099893	147;147	97.3;97.0	92.3;91.6	45.2;45.4
144	9290531	2739751144	147;147	97.3;97.1	92.3;91.9	45.3;45.5
145	8182673	2414284712	147;147	97.4;97.0	92.5;91.7	45.4;45.6
146	6913313	2039926539	147;147	97.4;97.2	92.5;92.1	45.4;45.6
147	7751318	2287883308	147;147	97.3;97.1	92.3;91.9	45.3;45.6
148	8193008	2417896276	147;147	97.3;97.3	92.4;92.4	45.4;45.6
149	8936626	2635337387	147;147	97.2;97.1	92.1;91.9	45.4;45.6
150	9838548	2902388479	147;147	97.3;97.2	92.4;92.1	45.3;45.4
151	8402609	2481074015	147;147	97.4;97.3	92.6;92.4	45.3;45.5
152	9629597	2838122088	147;146	97.2;96.9	92.2;91.4	45.2;45.4
153	7436803	2193324088	147;147	97.2;97.2	92.3;92.1	45.3;45.6
3C	41398272	12188904653	147;146	97.2;96.3	92.2;90.1	45.6;45.8
3X	38875557	11443465798	147;146	97.3;96.2	92.4;89.9	45.6;45.8
KNS113	8790995	2591740763	147;147	97.3;96.9	92.3;91.5	45.6;45.9
