# Supplementary material for: Construction of a high-density genetic linkage map and QTL mapping of growth and cold tolerance traits in Takifugu fasciatus
Source: BMC Genomics. 2023 Oct 27;24:645. doi: 10.1186/s12864-023-09740-4 (PMC10604518; doi:10.1186/s12864-023-09740-4)
Supplement: Supplementary file 4 — Additional file 4: Table S4. Polymorphism SNP markers and their association sequence information. [file 12864_2023_9740_MOESM4_ESM.xls]

## Sheet: hkxhk.edit
Table S4. Polymorphism SNP markers and their association sequence information.
Marker_ID	Chrom	Pos	1	10	100	101	102	103	104	105	106	107	108	109	11	110	111	112	114	115	116	117	118	119	12	120	121	122	123	124	125	126	127	128	129	13	130	131	132	133	134	135	136	137	138	139	14	140	141
hk1	backbone_raw.fasta.pilon.fasta_hic_scaffold_1	1067348	hk	--	kk	hk	hk	hk	hk	hk	hk	kk	hk	kk	hk	hk	hk	hh	kk	kk	hh	hk	hh	kk	--	hk	hk	hk	hh	hk	kk	--	hk	hk	kk	--	hk	hk	hk	--	hh	--	hk	kk	hh	hk	--	--	hh
hk2	backbone_raw.fasta.pilon.fasta_hic_scaffold_1	1453743	hk	hk	kk	hk	hk	hk	hk	hk	hk	kk	hk	kk	--	--	hk	hh	kk	kk	hh	hk	hh	--	hk	hk	hk	hk	hh	hk	kk	hk	hk	hk	kk	--	hk	hk	--	kk	hk	kk	hk	kk	hh	--	hk	hk	hh
hk3	backbone_raw.fasta.pilon.fasta_hic_scaffold_1	2794917	hk	hk	hh	hk	hk	hh	hk	--	--	hh	hk	hh	hk	kk	--	--	hk	hh	hk	hk	hk	hk	--	hk	hh	--	hk	--	hh	hk	hk	hk	--	kk	kk	--	--	hh	hk	hk	hk	hh	kk	--	kk	hk	kk
hk4	backbone_raw.fasta.pilon.fasta_hic_scaffold_1	3006368	hk	hk	kk	hk	hk	kk	hk	--	hk	kk	hk	kk	--	hh	--	hh	hk	kk	--	--	hk	hk	--	hk	kk	hk	hk	hk	kk	kk	hk	hk	kk	hh	hh	hk	hk	--	hk	hk	hk	kk	hh	--	hh	hk	hh
hk5	backbone_raw.fasta.pilon.fasta_hic_scaffold_1	3006379	hk	hk	kk	hk	hk	kk	hk	--	hk	kk	hk	kk	--	hh	--	hh	hk	kk	--	--	hk	hk	--	hk	kk	hk	hk	hk	kk	kk	hk	hk	kk	hh	hh	hk	hk	kk	hk	hk	hk	kk	--	--	hh	hk	hh
hk6	backbone_raw.fasta.pilon.fasta_hic_scaffold_1	3029774	hk	hk	hh	hk	hk	hh	hk	hh	hk	hh	hk	hh	hk	--	--	kk	hk	hh	hk	hh	hk	hk	hk	hk	hh	hk	--	hk	hh	hk	hk	hk	hh	--	--	hk	hk	hh	hk	hk	hk	hh	--	--	kk	hk	kk
hk7	backbone_raw.fasta.pilon.fasta_hic_scaffold_1	3844072	hk	hk	hh	kk	hk	hh	hk	hk	hk	hh	hk	--	hk	--	hk	kk	hh	hh	hk	hh	hh	hk	hk	hh	hk	--	--	hk	hh	hk	hk	--	hh	--	kk	hk	--	hh	--	hk	hk	hh	kk	hk	kk	hk	kk
hk8	backbone_raw.fasta.pilon.fasta_hic_scaffold_1	3973508	hh	hh	hk	--	kk	hk	hh	kk	kk	hk	hh	hh	kk	hk	kk	--	kk	--	hh	hk	hk	kk	kk	hk	hh	kk	hh	--	hk	kk	kk	kk	hk	hk	--	kk	hh	hk	hh	--	kk	hh	hk	hk	hk	kk	hk
hk9	backbone_raw.fasta.pilon.fasta_hic_scaffold_1	4072192	hk	hk	kk	hh	hk	kk	--	kk	hk	kk	--	hk	--	hh	hk	hk	hk	--	hk	kk	kk	hk	hk	--	hk	hk	hk	kk	kk	hk	hk	hk	hk	hh	hh	hk	--	--	hk	hk	hk	hk	--	hk	hh	hk	hh
hk10	backbone_raw.fasta.pilon.fasta_hic_scaffold_1	4203601	hk	hk	hh	kk	hh	hh	hk	hk	hk	hh	hk	hk	hk	--	hk	hk	hk	hh	--	hh	hh	kk	--	hh	hk	hk	hh	hk	hh	hk	hk	hk	hh	kk	kk	hk	hk	hh	hk	hk	hh	hk	kk	--	kk	hk	kk
hk11	backbone_raw.fasta.pilon.fasta_hic_scaffold_1	4533461	hk	hk	--	--	hk	kk	hk	hk	hk	kk	--	--	hk	hh	hk	hk	hk	hk	hk	--	kk	hh	hk	kk	hk	--	kk	hk	kk	hk	hk	hk	kk	hh	hh	hk	hk	kk	hk	hk	hk	hk	hh	hk	hh	hk	hh
hk12	backbone_raw.fasta.pilon.fasta_hic_scaffold_1	4954079	--	hh	hh	hk	kk	hk	hh	--	kk	hk	hh	hh	kk	hk	kk	kk	kk	hh	hh	--	--	hk	kk	hk	hh	kk	--	kk	hk	kk	kk	kk	hk	--	hk	kk	hh	hk	hh	kk	kk	--	hk	--	hk	kk	hk
hk13	backbone_raw.fasta.pilon.fasta_hic_scaffold_1	8562115	hk	hh	hk	hk	hk	--	hk	kk	hk	hh	hh	hk	hk	--	hk	--	hk	--	hk	hh	hh	kk	--	hh	hk	hk	--	--	--	kk	kk	kk	--	--	kk	hk	hk	hh	hk	hk	kk	hk	kk	--	kk	kk	--
hk14	backbone_raw.fasta.pilon.fasta_hic_scaffold_1	8910038	kk	hk	kk	hh	hh	hk	kk	hk	hh	--	hk	kk	hh	hk	hh	hh	hh	kk	kk	hk	hk	--	hh	--	kk	hh	hk	hh	hk	hk	hk	hh	hk	hh	--	hh	kk	hk	--	hh	hk	kk	hk	hh	--	hk	hk
hk15	backbone_raw.fasta.pilon.fasta_hic_scaffold_1	12022402	hk	hk	kk	hh	hk	hk	hk	--	hh	kk	hk	hk	hh	--	hh	--	hk	kk	hk	hk	hh	hk	hh	kk	hk	hk	hk	hh	kk	hk	hh	hk	hk	--	hk	hh	--	kk	kk	hk	hh	kk	hk	hh	hk	hh	hk
hk16	backbone_raw.fasta.pilon.fasta_hic_scaffold_1	12930870	hk	hk	hh	kk	hk	--	hk	hk	kk	hh	hh	hk	hk	hk	hk	--	hk	hh	hk	hk	hk	hk	kk	hh	hh	hk	hk	hk	--	hk	--	hk	hk	kk	hk	kk	hh	hh	hh	--	kk	hh	hk	kk	hk	kk	hk
hk17	backbone_raw.fasta.pilon.fasta_hic_scaffold_1	13035389	hh	hh	hk	hk	kk	hh	hh	kk	--	hk	hk	hh	hk	kk	hk	--	kk	hk	hh	hh	hh	kk	hk	hk	hh	kk	--	hk	hk	kk	hk	kk	--	hk	kk	hk	hk	hk	hk	kk	hk	hk	kk	hk	kk	hk	kk
hk18	backbone_raw.fasta.pilon.fasta_hic_scaffold_1	13190228	hk	hh	hh	kk	--	hk	--	kk	kk	--	hh	hk	kk	--	kk	kk	hk	hh	hk	hk	hk	hk	--	hh	--	hk	hk	kk	hh	hk	--	hk	hk	--	hk	kk	hh	hh	hh	hk	kk	hh	hk	hk	--	kk	hk
hk19	backbone_raw.fasta.pilon.fasta_hic_scaffold_1	15498890	hk	--	--	hh	hk	hk	hk	hh	hh	kk	kk	hk	hh	hk	hh	hk	hk	kk	--	--	hk	hk	--	kk	hk	hk	hk	hk	--	hh	hh	hh	hk	hk	hh	hk	kk	kk	kk	kk	hh	hk	--	hh	hk	hh	hh
hk20	backbone_raw.fasta.pilon.fasta_hic_scaffold_1	15917127	kk	hk	kk	hk	hh	kk	kk	hk	hk	kk	hk	kk	hk	--	hk	--	hh	hk	kk	kk	kk	hh	hk	--	kk	hh	kk	hh	hk	hk	hk	hk	--	kk	hk	hh	hk	hk	hk	hh	hk	kk	hk	hk	--	hk	hk
hk21	backbone_raw.fasta.pilon.fasta_hic_scaffold_1	16026188	--	--	kk	hk	--	kk	kk	--	hk	kk	hk	kk	hk	--	hk	hh	hh	hk	kk	kk	kk	hh	hk	hk	kk	hh	kk	hh	hk	hk	hk	hk	kk	--	hk	hh	hk	hk	--	hh	hk	kk	hk	--	--	--	hk
hk22	backbone_raw.fasta.pilon.fasta_hic_scaffold_1	16723235	--	hh	hk	kk	hk	hk	--	kk	kk	hk	hh	hk	kk	--	--	hk	hk	hh	hk	hk	hk	--	--	hh	hh	hk	hk	hk	hh	kk	kk	kk	hk	--	kk	hk	--	hh	hh	hk	kk	hk	hh	hk	--	kk	--
hk23	backbone_raw.fasta.pilon.fasta_hic_scaffold_1	17659904	kk	hk	kk	hk	hh	kk	kk	--	hk	kk	hk	kk	hk	--	--	hh	--	hk	kk	kk	kk	hh	--	hk	hk	hh	--	hh	hk	hk	hk	--	kk	kk	hk	hh	--	hk	hk	hh	hk	kk	hk	hh	hh	--	hk
hk24	backbone_raw.fasta.pilon.fasta_hic_scaffold_1	19206712	hh	hk	hh	hk	kk	--	hh	hk	hk	--	hh	hh	hk	hk	hk	kk	kk	hk	--	hh	hh	kk	--	hk	--	kk	hh	hk	hk	hk	hk	hk	hh	hh	hk	--	--	hk	--	kk	--	hk	hk	kk	--	hk	hk
hk25	backbone_raw.fasta.pilon.fasta_hic_scaffold_1	20982205	hk	hh	hk	hk	hk	hk	--	--	hk	hk	hk	hk	hk	--	kk	hk	hk	hh	hk	kk	hk	hk	hk	hh	hh	hk	hk	hh	hk	kk	hk	kk	hk	--	kk	kk	--	hk	hh	hh	kk	hh	hh	hh	kk	kk	kk
hk26	backbone_raw.fasta.pilon.fasta_hic_scaffold_1	22002403	kk	--	kk	hh	--	kk	kk	--	hh	kk	kk	kk	hh	--	hk	hh	hh	hk	kk	hk	--	hh	kk	hk	hk	hh	kk	kk	kk	kk	hh	--	hk	kk	hk	hk	kk	kk	hk	hk	hk	hk	hk	hk	hk	hk	hk
hk27	backbone_raw.fasta.pilon.fasta_hic_scaffold_1	22438899	hk	kk	hk	hk	--	hk	hk	--	hk	hk	hk	--	hk	hh	hh	hk	hk	kk	hk	--	hk	hk	hk	--	kk	hk	hk	kk	hk	kk	hk	--	kk	hk	hk	hh	kk	hk	kk	kk	hh	kk	kk	kk	--	hh	--
hk28	backbone_raw.fasta.pilon.fasta_hic_scaffold_1	23274617	hk	--	hk	hk	hk	hk	hk	--	--	kk	hk	hk	hk	--	kk	--	hk	hh	hk	hk	hk	--	kk	hh	hh	hk	--	hh	hk	hh	hk	kk	--	--	hk	kk	hh	hk	hh	hh	kk	hh	hh	hh	kk	hk	hk
hk29	backbone_raw.fasta.pilon.fasta_hic_scaffold_1	23471017	hk	hh	hk	hk	hk	--	hk	kk	hk	kk	hk	hk	hk	--	kk	hk	hk	--	hk	hk	hk	kk	kk	hh	hk	hk	--	hh	--	hh	hk	kk	hh	--	hk	kk	hh	hk	hh	hh	kk	hh	hh	hh	kk	hk	hk
hk30	backbone_raw.fasta.pilon.fasta_hic_scaffold_1	24492092	--	kk	hk	hk	--	--	--	--	hk	--	hk	--	hk	--	hh	hh	hk	kk	hk	--	hk	hh	--	--	hk	hh	hk	kk	hk	kk	hk	hh	kk	--	hk	hh	kk	--	kk	hk	hh	kk	kk	kk	hh	hk	hk
hk31	backbone_raw.fasta.pilon.fasta_hic_scaffold_1	26292180	hk	hk	hh	hk	kk	hk	hh	--	kk	kk	hh	--	kk	hk	hk	hk	kk	hk	--	kk	hk	hk	hk	hk	hh	kk	hh	hk	hh	hk	kk	hk	hk	--	hk	--	--	hh	kk	hh	hh	hk	hk	--	--	hk	--
hk32	backbone_raw.fasta.pilon.fasta_hic_scaffold_1	26622553	hh	hh	kk	kk	hk	hh	hk	--	--	kk	hk	hk	hk	--	kk	kk	--	hh	hk	hk	kk	kk	--	hh	hk	hh	hk	hh	hk	hh	--	kk	hh	hh	hk	kk	hk	kk	hk	hk	hk	hh	hh	--	--	hh	hk
hk33	backbone_raw.fasta.pilon.fasta_hic_scaffold_1	26666214	hk	hk	hk	hk	hh	hk	kk	hk	hh	hk	kk	kk	hh	--	hk	hk	hh	hk	kk	--	hk	hk	hk	hk	kk	hk	kk	hk	kk	hk	hh	hk	hk	hk	hh	hk	hh	hk	hh	kk	kk	hk	hk	--	kk	hk	hh
hk34	backbone_raw.fasta.pilon.fasta_hic_scaffold_1	26780648	kk	kk	hh	hh	hk	kk	hk	--	--	hk	hk	hk	hk	--	hh	hh	hk	--	hk	--	hh	hh	hh	kk	hk	kk	--	--	hk	kk	kk	hh	kk	--	hk	hh	hk	--	hk	hk	hk	kk	kk	kk	hk	kk	hk
hk35	backbone_raw.fasta.pilon.fasta_hic_scaffold_1	26988827	hk	hk	hk	kk	kk	--	hh	hk	kk	kk	hh	hh	kk	hk	--	hh	kk	hk	hh	kk	--	hk	hk	hk	hh	hk	--	hk	hh	hk	hk	hk	hk	hk	kk	hk	--	hk	kk	hh	hh	hk	hk	hk	--	--	kk
hk36	backbone_raw.fasta.pilon.fasta_hic_scaffold_1	27585050	--	kk	hk	--	kk	hk	hh	hk	kk	kk	hh	hh	--	--	hk	hh	kk	hk	hh	kk	hk	hh	hk	hk	hh	hk	hk	hk	hk	hk	hk	--	hk	hk	kk	--	kk	--	kk	hh	hh	hk	hk	hk	hh	hk	kk
hk37	backbone_raw.fasta.pilon.fasta_hic_scaffold_1	28351990	hk	hh	hk	--	hh	hk	kk	--	hh	hh	hk	kk	hh	--	hk	--	hh	hk	kk	hh	hk	kk	hk	hk	kk	--	hk	hk	hk	--	hk	hh	hk	hk	hh	hk	hh	--	hh	kk	kk	hk	hk	hk	hk	--	--
hk38	backbone_raw.fasta.pilon.fasta_hic_scaffold_1	29336874	hh	kk	hk	kk	hk	--	hk	kk	hk	hk	kk	--	hk	--	kk	hk	hk	hh	kk	hk	kk	hk	kk	--	hk	--	hh	hh	kk	hh	--	hk	hh	hk	hk	kk	hk	kk	hk	hk	hk	hk	hk	--	--	--	hk
hk39	backbone_raw.fasta.pilon.fasta_hic_scaffold_10	414153	hh	hk	hh	hk	hk	kk	hh	kk	kk	hk	kk	--	hh	kk	kk	kk	hk	hk	hh	hk	--	hk	hh	hk	kk	kk	hk	hk	hk	hk	hk	hh	--	--	hk	hh	kk	hk	hk	hk	kk	--	--	--	--	hk	hk
hk40	backbone_raw.fasta.pilon.fasta_hic_scaffold_10	415866	hh	hk	hh	hk	hk	kk	hh	kk	hk	hk	hk	hh	hh	kk	kk	kk	hk	hk	--	hk	hk	hk	--	hk	kk	kk	hk	hk	hk	hk	hk	hh	kk	hh	hk	hh	kk	hk	hk	hk	kk	hh	hh	hh	--	hk	hk
hk41	backbone_raw.fasta.pilon.fasta_hic_scaffold_10	415877	hh	hk	hh	hk	hk	kk	hh	kk	hk	hk	hk	--	hh	kk	kk	kk	hk	hk	--	hk	hk	hk	--	hk	kk	kk	hk	hk	hk	hk	hk	hh	kk	hh	hk	hh	kk	hk	hk	hk	kk	hh	hh	hh	--	hk	hk
hk42	backbone_raw.fasta.pilon.fasta_hic_scaffold_10	415890	hh	hk	hh	hk	hk	kk	hh	kk	hk	hk	hk	hh	hh	kk	kk	kk	hk	hk	--	hk	hk	hk	--	hk	kk	kk	hk	hk	--	hk	hk	hh	kk	hh	hk	hh	kk	hk	hk	hk	kk	hh	hh	hh	--	hk	hk
hk43	backbone_raw.fasta.pilon.fasta_hic_scaffold_10	415893	hh	hk	hh	hk	hk	kk	hh	kk	hk	hk	hk	hh	hh	kk	kk	kk	hk	hk	--	hk	hk	hk	--	hk	kk	kk	hk	hk	--	hk	hk	hh	kk	hh	hk	hh	kk	hk	hk	hk	kk	hh	hh	hh	--	hk	hk
hk44	backbone_raw.fasta.pilon.fasta_hic_scaffold_10	416289	hh	hk	hh	hk	hk	kk	hh	kk	hk	hk	hk	hh	hh	kk	kk	kk	hk	--	hh	hk	hk	hk	hh	hk	kk	kk	hk	hk	--	hk	hk	--	kk	--	hk	hh	--	hk	--	hk	kk	hh	hh	--	--	hk	hk
hk45	backbone_raw.fasta.pilon.fasta_hic_scaffold_10	416307	hh	hk	hh	hk	hk	kk	hh	kk	hk	hk	hk	hh	hh	kk	kk	kk	hk	--	hh	hk	hk	hk	hh	hk	kk	kk	hk	hk	--	hk	hk	hh	kk	--	hk	hh	--	hk	--	hk	kk	hh	hh	--	--	hk	hk
hk46	backbone_raw.fasta.pilon.fasta_hic_scaffold_10	2097491	hk	hh	--	kk	hk	hh	hk	hk	hh	hh	kk	hk	hk	hk	hk	kk	hh	--	--	hh	hh	hk	kk	hh	hk	hk	hk	hk	hh	hh	hk	hk	hk	hk	kk	hk	kk	--	hk	hh	hk	hk	hk	kk	hk	kk	kk
hk47	backbone_raw.fasta.pilon.fasta_hic_scaffold_10	2592475	hk	hh	hk	kk	hk	hh	hk	hk	hh	hh	kk	--	--	--	kk	kk	hh	hk	hk	hh	hh	hk	kk	hh	hk	hk	hk	--	hh	--	hk	hk	--	--	hk	hk	kk	hh	hk	hh	hk	hk	hk	--	hk	kk	--
hk48	backbone_raw.fasta.pilon.fasta_hic_scaffold_10	3178141	hk	hk	hk	kk	--	hh	hk	--	hh	hk	kk	hk	hk	--	hk	kk	hh	hk	hk	hh	hh	hk	kk	hh	hk	hk	--	hk	hh	hh	hk	--	hk	kk	hk	--	kk	hh	hk	hh	hk	hk	hk	kk	hk	kk	kk
hk49	backbone_raw.fasta.pilon.fasta_hic_scaffold_10	3608716	hk	hk	hk	kk	--	hh	--	hk	hh	--	kk	--	hk	hk	hk	kk	hh	hk	hk	hh	hh	hk	--	hh	hk	hh	--	hk	hk	hh	hk	hk	hk	kk	--	kk	--	hh	hk	hh	hk	hk	kk	--	hk	kk	kk
hk50	backbone_raw.fasta.pilon.fasta_hic_scaffold_10	7204325	hk	hk	hk	kk	kk	--	hk	hk	hh	hk	kk	hk	kk	hk	hk	hk	hh	--	hk	hh	hh	--	--	hh	hk	hk	--	hk	hk	hh	hk	hk	hh	kk	--	kk	kk	hh	hk	hh	hk	hk	hk	kk	hk	kk	kk
hk51	backbone_raw.fasta.pilon.fasta_hic_scaffold_10	7977253	hh	--	hk	hk	--	hk	hh	kk	hk	--	hk	hh	--	kk	kk	hh	hk	hh	kk	hk	hk	hh	hk	kk	kk	hk	--	hh	--	hk	kk	hh	hk	--	kk	hk	hh	hk	hh	hk	hk	hh	hh	--	hk	hk	hk
hk52	backbone_raw.fasta.pilon.fasta_hic_scaffold_10	8080000	hh	--	hk	hk	--	hk	hh	kk	--	kk	--	--	hh	kk	kk	hh	hk	hh	kk	hk	hk	hh	hk	kk	kk	--	hh	hh	kk	hk	kk	hh	hk	hk	kk	--	hh	--	--	hk	hk	hh	--	hk	hk	--	hk
hk53	backbone_raw.fasta.pilon.fasta_hic_scaffold_10	8149662	hk	--	kk	kk	kk	hh	hk	hk	hh	hk	kk	hk	--	--	kk	--	hh	--	hk	hh	hh	hk	kk	hk	hk	hh	hk	hk	hk	hh	hk	hk	hh	--	hk	kk	kk	hh	hk	hh	hh	hk	hk	kk	--	kk	kk
hk54	backbone_raw.fasta.pilon.fasta_hic_scaffold_10	9799661	hh	kk	hk	hk	hk	hk	hh	kk	hk	kk	hk	hh	hh	kk	kk	hh	hk	hh	kk	kk	hk	hh	hk	kk	kk	hk	hh	hk	kk	hk	kk	hh	--	kk	kk	hk	hh	hk	hh	hk	hk	hh	hh	hk	hk	hk	hk
hk55	backbone_raw.fasta.pilon.fasta_hic_scaffold_10	9799823	hh	kk	hk	hk	hk	hk	hh	hk	hk	kk	hk	hh	--	kk	kk	hh	hk	hh	kk	kk	hk	hh	--	kk	kk	hk	hh	hk	kk	hk	kk	hh	hk	--	kk	hk	hh	--	hh	hk	hk	hh	hh	hk	hk	hk	hk
hk56	backbone_raw.fasta.pilon.fasta_hic_scaffold_10	9799882	hh	kk	hk	hk	hk	hk	hh	hk	hk	kk	hk	hh	hh	kk	kk	hh	hk	hh	kk	kk	hk	hh	hk	kk	kk	hk	hh	hk	kk	hk	kk	hh	hk	kk	kk	hk	hh	hk	hh	hk	hk	hh	hh	hk	hk	hk	hk
hk57	backbone_raw.fasta.pilon.fasta_hic_scaffold_10	9799890	hh	kk	hk	hk	hk	hk	hh	hk	hk	kk	hk	hh	hh	kk	kk	hh	hk	hh	kk	kk	hk	hh	hk	kk	kk	hk	hh	hk	kk	hk	kk	hh	hk	kk	kk	hk	hh	hk	hh	hk	hk	hh	hh	hk	hk	hk	hk
hk58	backbone_raw.fasta.pilon.fasta_hic_scaffold_10	9800029	hh	kk	hk	hk	hk	hk	hh	hk	hk	kk	hk	hh	hh	kk	kk	hh	hk	hh	kk	kk	hk	hh	hk	kk	kk	hk	--	hk	kk	hk	kk	hh	hk	kk	kk	--	hh	hk	hh	hk	--	hh	hh	--	hk	hk	hk
hk59	backbone_raw.fasta.pilon.fasta_hic_scaffold_10	10777614	hk	--	hh	hh	hh	hk	hk	kk	kk	hk	hk	hk	--	--	hk	--	kk	hk	hk	--	kk	hk	hh	hk	hh	kk	hk	hh	hk	hk	hk	--	--	hk	hk	hh	hk	kk	hk	kk	kk	hk	--	hh	--	hh	hh
hk60	backbone_raw.fasta.pilon.fasta_hic_scaffold_11	797953	hk	hk	hk	hk	kk	hk	hk	hk	hk	hk	kk	hk	hk	hh	--	hk	kk	--	hk	--	kk	hh	hk	kk	hh	hk	--	hk	hk	hk	hk	kk	hh	kk	kk	kk	hh	hh	hk	kk	hk	hk	kk	hk	hk	hh	hk
hk61	backbone_raw.fasta.pilon.fasta_hic_scaffold_11	1281740	hk	hk	hk	hk	kk	--	hk	--	--	kk	--	--	hh	hh	hk	kk	kk	hk	hk	hk	kk	hh	hk	kk	hk	hk	hh	hh	hk	hk	hk	kk	hh	hh	kk	kk	hh	--	--	kk	hk	hk	kk	--	kk	hh	hk
hk62	backbone_raw.fasta.pilon.fasta_hic_scaffold_11	2137393	hk	hk	hk	hk	hk	hk	hk	--	hk	--	hk	hk	hk	kk	hk	hh	hh	hk	hk	hk	hh	kk	hh	hh	hk	kk	--	hk	hk	hh	hk	--	kk	kk	hk	hh	--	hh	hk	hh	--	--	hh	hk	hh	kk	--
hk63	backbone_raw.fasta.pilon.fasta_hic_scaffold_11	2230659	hh	hh	kk	hh	--	kk	hh	hh	kk	hk	--	hh	hh	hk	--	hk	hk	hh	--	kk	hk	hk	hk	hk	kk	hh	--	hh	kk	hk	kk	hk	--	hk	kk	hk	hk	--	kk	hk	kk	hh	--	kk	hk	hk	kk
hk64	backbone_raw.fasta.pilon.fasta_hic_scaffold_11	4151486	hk	hh	hk	hk	hk	hk	hh	kk	hk	hk	hk	hh	hk	--	hh	kk	kk	hk	hk	hk	kk	hh	kk	kk	hk	hk	hh	hk	hk	kk	hk	kk	hh	hh	hk	kk	hk	kk	hk	kk	hk	hk	kk	hk	kk	hh	hk
hk65	backbone_raw.fasta.pilon.fasta_hic_scaffold_11	4725852	hk	hh	hk	hk	--	hk	hh	kk	hk	hk	hk	hh	hk	--	hh	kk	kk	kk	hk	hk	kk	hh	kk	kk	hk	hk	hh	hk	hk	kk	--	kk	hh	hh	hk	kk	hk	kk	hk	kk	hk	hk	kk	hk	kk	--	hk
hk66	backbone_raw.fasta.pilon.fasta_hic_scaffold_11	4726967	hk	hh	hk	hk	hk	hk	hh	kk	kk	hk	hk	--	hk	hk	hh	kk	kk	--	hk	hk	kk	hh	kk	kk	hk	hk	hh	hk	hk	kk	--	kk	hh	--	hk	kk	--	kk	hk	kk	hk	hk	kk	--	kk	hh	hk
hk67	backbone_raw.fasta.pilon.fasta_hic_scaffold_11	4727388	hk	hh	hk	kk	--	hk	hh	kk	hk	--	hk	hh	hk	hk	--	kk	kk	hk	hk	hk	kk	hh	kk	kk	hk	hk	--	hk	hk	kk	hk	kk	hh	hh	hk	kk	hk	kk	hk	kk	hk	hk	kk	hk	kk	hh	hk
hk68	backbone_raw.fasta.pilon.fasta_hic_scaffold_11	4727552	hk	hh	hk	hk	hk	hk	hh	kk	hk	hk	hk	hh	hk	hk	hh	kk	kk	hk	hk	hk	hk	hh	kk	kk	hk	hk	hh	hk	hk	kk	hk	kk	hh	hh	hk	kk	hk	hk	hk	kk	hk	hk	--	hk	hk	hh	hk
hk69	backbone_raw.fasta.pilon.fasta_hic_scaffold_11	7466838	--	hk	kk	--	--	kk	hk	hh	--	kk	hh	hk	hh	hh	hk	hk	--	--	hh	kk	kk	hk	hk	--	kk	hh	hk	hh	kk	hk	kk	--	--	hk	kk	hk	hh	hk	kk	hk	kk	hh	hk	hk	hk	hk	kk
hk70	backbone_raw.fasta.pilon.fasta_hic_scaffold_11	7894634	hk	--	hk	hk	hk	hk	hh	kk	--	hk	hk	hh	hk	hk	hh	kk	kk	hk	kk	--	hk	hh	hk	kk	--	hk	hh	hk	hk	kk	hk	kk	hh	--	hk	hk	hk	kk	hk	kk	hk	hk	kk	--	--	hh	hk
hk71	backbone_raw.fasta.pilon.fasta_hic_scaffold_11	8266774	hk	kk	hk	hk	hk	hk	kk	hh	hk	hk	hk	kk	hk	--	kk	hh	hh	hk	hk	hk	hk	kk	hk	hh	hk	hk	kk	hk	hk	hh	hk	hh	kk	kk	--	hk	--	hh	hk	hh	hk	hk	hh	hk	--	kk	hk
hk72	backbone_raw.fasta.pilon.fasta_hic_scaffold_11	8268017	hk	kk	hk	hk	hk	hk	kk	hh	hk	hk	hk	kk	hk	--	kk	hh	hh	hk	hk	hk	hk	kk	hk	hh	hk	hk	kk	hk	hk	hh	hk	hh	kk	kk	hk	hk	hk	hh	hk	hh	hk	hk	hh	hk	hh	kk	hk
hk73	backbone_raw.fasta.pilon.fasta_hic_scaffold_11	10912885	hk	--	hk	hk	--	hk	kk	--	--	hk	kk	kk	kk	--	kk	hk	hk	hk	hk	hk	hk	kk	hk	--	hk	hk	kk	hk	hk	hk	--	hh	hk	--	hh	hk	--	--	hk	hk	hh	--	hh	hh	--	hk	hk
hk74	backbone_raw.fasta.pilon.fasta_hic_scaffold_11	10912886	hk	--	hk	hk	--	hk	kk	--	--	hk	kk	kk	kk	--	kk	hk	hk	hk	hk	hk	hk	kk	hk	--	hk	hk	kk	hk	hk	hk	--	hh	hk	hh	hh	hk	--	--	hk	hk	hh	--	hh	hh	--	hk	hk
hk75	backbone_raw.fasta.pilon.fasta_hic_scaffold_11	11909190	hh	--	kk	hh	hk	hk	hk	kk	kk	kk	hk	hk	hk	--	hk	kk	kk	hh	hh	kk	--	hk	--	hh	kk	--	hk	hh	kk	kk	kk	--	--	hk	hk	kk	hk	hk	kk	--	hk	hh	hk	hk	hk	hh	kk
hk76	backbone_raw.fasta.pilon.fasta_hic_scaffold_11	13656133	hk	hh	hk	hk	hh	hh	hh	hk	hk	hh	hh	--	hh	hk	--	hk	--	hk	kk	kk	hk	hh	--	hk	hk	kk	hk	hh	hk	hh	kk	kk	hk	--	hk	kk	--	kk	hk	hk	kk	hk	kk	kk	hk	--	--
hk77	backbone_raw.fasta.pilon.fasta_hic_scaffold_11	13911503	hh	hk	--	hh	hk	--	hk	kk	kk	hk	hk	hk	hk	hh	hh	kk	kk	hh	hh	hk	hk	hk	hh	hh	kk	--	kk	hk	--	hk	--	hk	kk	--	--	hh	hk	hk	kk	kk	--	hh	--	hk	hh	hh	kk
hk78	backbone_raw.fasta.pilon.fasta_hic_scaffold_11	15639916	hk	hh	hk	hk	--	hk	hh	hk	hk	hh	hk	hh	--	hk	kk	hh	hk	hk	hk	hk	kk	hk	--	hk	--	--	hk	hk	hk	hh	kk	kk	--	kk	hk	hk	--	kk	hk	hk	kk	hk	kk	kk	hk	kk	hh
hk79	backbone_raw.fasta.pilon.fasta_hic_scaffold_12	1586794	kk	hk	hk	--	--	hk	kk	hk	hk	kk	kk	hk	hh	--	kk	hh	kk	hh	hh	kk	hh	kk	kk	hh	hk	hk	hk	hk	hh	kk	kk	hh	--	--	--	--	hk	kk	hk	kk	kk	hk	hh	hh	kk	hh	hh
hk80	backbone_raw.fasta.pilon.fasta_hic_scaffold_12	1682880	kk	hk	hk	hk	--	hk	kk	hk	hk	kk	kk	hk	hh	--	kk	--	kk	hh	hh	kk	hh	kk	kk	hh	hk	hk	hk	hk	hh	kk	kk	hh	hh	hk	--	kk	kk	kk	--	kk	kk	hk	hk	--	hk	hh	hh
hk81	backbone_raw.fasta.pilon.fasta_hic_scaffold_12	4448100	hk	hk	hh	hh	hk	hh	--	hh	hk	--	hk	--	kk	--	hk	hk	--	hk	hk	--	hk	hk	--	hk	kk	hh	--	hh	hk	--	hk	hk	hh	hk	hh	--	--	hk	hh	hk	--	hh	hk	hh	--	hk	kk
hk82	backbone_raw.fasta.pilon.fasta_hic_scaffold_12	10581451	hk	hh	kk	hk	hk	hk	hk	kk	--	hh	hh	kk	kk	--	hk	--	hk	kk	kk	hk	hk	--	--	kk	hh	--	hh	hh	hk	--	hk	hh	--	hh	hk	hk	hk	kk	hk	hk	hh	--	hk	hk	hk	hk	hk
hk83	backbone_raw.fasta.pilon.fasta_hic_scaffold_12	10603395	hk	--	hh	hk	hk	hk	hk	hh	kk	kk	kk	hh	hh	hh	--	hk	hk	hh	hh	hk	hk	hk	hk	hh	kk	--	kk	kk	hk	--	hk	kk	hk	kk	hk	--	hk	hh	hk	hk	kk	kk	hk	hk	--	hk	hk
hk84	backbone_raw.fasta.pilon.fasta_hic_scaffold_12	10603444	hk	--	kk	hk	hk	hk	hk	kk	hh	--	hh	kk	kk	--	hk	hk	hk	kk	kk	hk	hk	--	hk	kk	hh	hk	hh	hh	hk	hk	hk	hh	hk	hh	hk	hk	hk	kk	hk	hk	hh	hh	hk	--	hk	hk	hk
hk85	backbone_raw.fasta.pilon.fasta_hic_scaffold_12	10603469	hk	hh	kk	hk	--	hk	hk	kk	hh	--	hh	kk	kk	--	hk	hk	hk	kk	kk	hk	hk	--	hk	kk	hh	--	--	hh	hk	hk	hk	hh	hk	hh	hk	hk	hk	kk	hk	hk	hh	hh	hk	hk	--	hk	hk
hk86	backbone_raw.fasta.pilon.fasta_hic_scaffold_12	11807625	--	kk	hk	kk	hh	--	hh	--	hk	hk	--	hk	hk	--	hh	kk	kk	hk	hk	--	kk	hh	hh	--	hk	hh	--	hk	kk	hk	hh	--	--	hk	hh	--	kk	hk	hh	kk	hk	hh	kk	hh	hh	hk	kk
hk87	backbone_raw.fasta.pilon.fasta_hic_scaffold_12	12210471	hk	hk	kk	hk	hk	--	hk	kk	hh	--	hh	kk	kk	hk	--	hk	hk	hk	--	hk	hk	hk	hk	kk	hh	hk	--	--	kk	kk	kk	hh	hk	--	hk	hk	hk	kk	hk	hk	hh	hk	hk	--	hk	--	hk
hk88	backbone_raw.fasta.pilon.fasta_hic_scaffold_12	12596381	hk	hk	hh	hk	hk	hh	hk	--	--	kk	kk	hh	--	--	kk	hk	hk	hk	--	hk	kk	hk	--	hh	kk	hk	kk	--	hh	hh	hh	kk	hk	kk	--	hk	hk	hh	--	hk	kk	hk	hh	hk	hk	kk	hh
hk89	backbone_raw.fasta.pilon.fasta_hic_scaffold_12	13494559	hk	--	hh	--	hk	hh	hk	--	kk	kk	kk	hh	hh	--	--	hk	hk	hk	hh	hk	kk	hk	hk	hh	hk	hk	--	kk	hh	hh	hh	kk	kk	kk	hk	kk	--	--	--	--	--	hk	hk	hk	kk	kk	hh
hk90	backbone_raw.fasta.pilon.fasta_hic_scaffold_13	766475	hk	hk	hk	hh	hh	--	kk	hk	kk	hk	--	kk	--	hk	kk	hk	hh	hk	--	kk	hk	hk	hh	hk	kk	hh	hk	kk	hh	kk	hh	kk	kk	hk	--	hh	--	hk	hk	hh	hk	kk	hk	hh	hk	kk	--
hk91	backbone_raw.fasta.pilon.fasta_hic_scaffold_13	766477	hk	hk	hk	hh	hh	--	kk	hk	kk	hk	--	kk	--	hk	kk	hk	hh	hk	--	kk	hk	hk	hh	hk	kk	hh	hk	kk	hh	kk	hh	kk	kk	hk	--	hh	--	hk	hk	hh	hk	kk	hk	hh	hk	kk	--
hk92	backbone_raw.fasta.pilon.fasta_hic_scaffold_13	990356	hk	hk	hk	hh	hh	kk	kk	--	kk	hk	hh	kk	kk	hk	kk	hk	--	--	hk	kk	hk	hk	--	hk	kk	hh	hk	kk	hh	kk	hh	kk	kk	hk	hk	hh	hk	hk	hk	hh	hk	kk	hk	--	hk	kk	hh
hk93	backbone_raw.fasta.pilon.fasta_hic_scaffold_13	1253575	kk	kk	hh	hk	hk	hk	hk	kk	hk	hk	hk	hk	hk	--	hk	kk	hk	kk	hh	hk	hk	hh	hk	hh	hk	hk	kk	hk	hk	hk	hk	hk	hk	hh	kk	hk	hk	hh	--	hk	kk	hk	--	--	hh	hk	hk
hk94	backbone_raw.fasta.pilon.fasta_hic_scaffold_13	2807797	hh	hh	hk	hk	--	hk	hk	hh	hk	hh	hk	hk	hk	--	--	hh	hk	hh	hk	kk	--	kk	--	kk	hk	hk	hh	kk	hk	hk	hk	hk	kk	--	hk	--	--	--	hk	--	--	kk	kk	kk	--	kk	hk
hk95	backbone_raw.fasta.pilon.fasta_hic_scaffold_13	3341881	kk	kk	hk	hk	hk	hk	hh	kk	hk	kk	hk	hk	--	kk	hk	--	hk	--	--	hh	kk	hk	hk	hh	hk	hk	--	hh	hk	hk	--	--	hh	hk	hk	hk	--	hh	hk	hk	kk	hh	--	--	--	hh	hk
hk96	backbone_raw.fasta.pilon.fasta_hic_scaffold_13	4231940	kk	kk	hk	hk	hh	hk	hk	kk	hk	--	hk	hk	--	kk	hh	kk	kk	hk	--	--	kk	hk	--	hk	kk	--	kk	hh	--	hk	hk	hk	hh	--	hk	hk	hk	hh	kk	hk	kk	hh	hh	hk	--	hh	--
hk97	backbone_raw.fasta.pilon.fasta_hic_scaffold_13	6750862	kk	hk	hk	hk	hk	hh	hk	kk	hk	kk	hk	hk	--	--	hh	hk	kk	hk	hk	hk	kk	hk	--	hk	kk	--	kk	hh	hk	kk	hk	hh	hk	kk	hh	hk	--	hk	hk	hk	hk	hh	--	hh	hk	hh	hk
hk98	backbone_raw.fasta.pilon.fasta_hic_scaffold_13	7742355	hh	hk	hh	kk	kk	--	hh	hk	hk	kk	kk	hh	hk	hk	hk	hk	hk	kk	hh	kk	hk	kk	kk	kk	kk	kk	hk	--	hh	hk	hk	--	hk	--	hk	hh	hh	kk	--	--	hh	hk	hh	hk	kk	hk	kk
hk99	backbone_raw.fasta.pilon.fasta_hic_scaffold_13	8939647	hh	hk	hh	hk	hk	hh	hh	hh	kk	kk	kk	hh	hk	hk	--	hk	hk	hk	--	kk	--	kk	kk	--	kk	kk	--	kk	hh	hk	hk	--	hk	hk	hk	hh	hh	kk	kk	kk	hh	kk	hk	hk	kk	--	hk
hk100	backbone_raw.fasta.pilon.fasta_hic_scaffold_13	11422941	hk	hk	kk	hk	hh	hk	hk	kk	hh	hk	hk	kk	hh	--	hh	--	hk	hh	--	hk	kk	kk	--	kk	kk	hk	hk	hk	hk	hk	hk	--	hk	--	kk	hk	hk	hk	kk	hh	hh	hk	hk	kk	--	kk	kk
hk101	backbone_raw.fasta.pilon.fasta_hic_scaffold_13	11423065	hk	hk	kk	hk	hh	hk	hk	kk	hh	hk	hk	kk	hh	hk	hh	hk	hk	hh	hk	--	kk	--	hh	kk	kk	hk	hk	hk	hk	hk	--	hk	hk	hk	--	hk	hk	hk	kk	hh	hh	hk	hk	kk	hk	kk	kk
hk102	backbone_raw.fasta.pilon.fasta_hic_scaffold_13	11425012	hk	hk	kk	hk	hh	hk	hk	kk	hh	hk	hk	kk	hh	hk	hh	hk	hk	hh	hh	hk	kk	kk	hh	kk	kk	--	hk	hk	hk	hk	hk	hk	hk	hk	--	hk	hk	hk	kk	hh	hh	hk	hk	kk	hk	kk	kk
hk103	backbone_raw.fasta.pilon.fasta_hic_scaffold_13	11425113	hk	hk	kk	hk	hh	hk	hk	kk	hh	hk	hk	kk	hh	hk	hh	hk	hk	hh	hk	hk	kk	kk	hh	kk	kk	hk	hk	hk	hk	hk	hk	hk	hk	hk	kk	hk	hk	hk	kk	hh	hh	hk	hk	kk	hk	kk	kk
hk104	backbone_raw.fasta.pilon.fasta_hic_scaffold_13	11425149	hk	hk	kk	hk	hh	hk	hk	kk	hh	hk	hk	kk	hh	hk	hh	hk	hk	hh	hk	hk	kk	kk	--	kk	kk	hk	hk	hk	hk	hk	hk	hk	hk	hk	kk	hk	hk	hk	kk	hh	hh	hk	hk	kk	hk	kk	kk
hk105	backbone_raw.fasta.pilon.fasta_hic_scaffold_13	11425178	hk	hk	kk	hk	hh	hk	hk	kk	hh	hk	hk	kk	hh	hk	hh	hk	hk	hh	hk	hk	kk	kk	hh	kk	kk	hk	hk	hk	hk	hk	hk	hk	hk	hk	kk	hk	hk	hk	kk	hh	hh	hk	hk	kk	hk	kk	kk
hk106	backbone_raw.fasta.pilon.fasta_hic_scaffold_13	11425189	hk	hk	kk	hk	hh	hk	hk	kk	hh	hk	hk	kk	hh	hk	hh	hk	hk	hh	hk	hk	kk	kk	hh	kk	kk	hk	hk	hk	hk	hk	hk	hk	hk	hk	kk	hk	hk	hk	kk	hh	hh	hk	hk	kk	hk	kk	kk
hk107	backbone_raw.fasta.pilon.fasta_hic_scaffold_13	11425217	hk	hk	kk	hk	hh	hk	hk	kk	hh	hk	hk	kk	hh	hk	hh	--	hk	hh	hk	hk	kk	kk	hh	kk	kk	hk	hk	hk	hk	hk	hk	hk	hk	hk	kk	hk	hk	hk	kk	hh	hh	hk	hk	kk	hk	kk	kk
hk108	backbone_raw.fasta.pilon.fasta_hic_scaffold_13	11425343	hk	hk	kk	hk	hh	hk	hk	kk	hh	hk	hk	kk	hh	hk	hh	hk	hk	hh	hk	hk	kk	kk	hh	kk	kk	hk	hk	hk	hk	hk	hk	hk	hk	hk	kk	hk	hk	hk	kk	hh	hh	hk	hk	kk	hk	kk	kk
hk109	backbone_raw.fasta.pilon.fasta_hic_scaffold_13	11425685	hk	hk	kk	hk	hh	hk	hk	kk	hh	kk	hk	kk	hh	hk	hh	hk	hk	--	hk	hk	kk	kk	hh	kk	kk	hk	hk	hk	hk	kk	hk	hk	hk	hk	kk	hk	hk	hk	kk	hh	hh	hk	hk	kk	hk	kk	kk
hk110	backbone_raw.fasta.pilon.fasta_hic_scaffold_13	11426820	hk	kk	kk	hk	hh	hk	hk	kk	hh	hk	hk	kk	hh	--	hh	hk	hk	hh	hk	hk	kk	kk	--	kk	hk	hk	hk	hk	hk	hk	hk	hk	hk	hk	kk	hk	hk	hk	--	hh	hh	hk	--	hk	hk	kk	--
hk111	backbone_raw.fasta.pilon.fasta_hic_scaffold_13	11427233	hk	hk	kk	hk	hh	hk	hk	kk	hh	hk	hk	kk	hh	hk	hh	hk	hk	hh	hk	hk	kk	kk	hh	kk	kk	hk	hk	--	hk	hk	hk	hk	hk	hk	kk	hk	hk	hk	kk	hh	hh	hk	hk	--	hk	kk	kk
hk112	backbone_raw.fasta.pilon.fasta_hic_scaffold_13	11428384	--	hk	kk	hk	hh	hk	hk	kk	hh	--	hk	kk	--	hk	hh	hk	hk	hh	hk	hk	kk	kk	--	kk	kk	--	--	--	hk	hk	hk	hk	hk	hk	kk	hk	hk	hk	kk	hh	hh	hk	hk	kk	hk	kk	kk
hk113	backbone_raw.fasta.pilon.fasta_hic_scaffold_13	11428582	hk	--	kk	hk	hh	hk	hk	kk	hh	hk	hk	--	hh	hk	hh	hk	hk	hh	hk	hk	kk	kk	--	kk	kk	hk	--	hk	hk	hk	hk	hk	hk	hk	kk	--	--	hk	kk	hh	--	hk	hk	kk	--	kk	kk
hk114	backbone_raw.fasta.pilon.fasta_hic_scaffold_13	11429722	hk	hk	kk	hk	hh	hk	--	kk	hh	--	hk	kk	hh	--	hh	hk	hk	hh	hk	hk	kk	kk	hh	kk	kk	hk	hk	hk	hk	hk	hk	hk	hk	hk	kk	hk	--	hk	kk	hh	hh	hk	hk	--	hk	kk	kk
hk115	backbone_raw.fasta.pilon.fasta_hic_scaffold_13	12604163	kk	hh	hk	kk	hk	hh	--	hk	hk	hh	hh	hk	hk	--	hk	hh	hh	hk	kk	hh	hh	hk	hk	hk	hk	kk	kk	hk	hh	hh	kk	kk	kk	hh	hk	hk	--	--	hk	hk	hk	hh	kk	hk	hh	hk	--
hk116	backbone_raw.fasta.pilon.fasta_hic_scaffold_13	13422033	kk	hh	--	kk	hk	hh	kk	hk	hk	hh	hh	hk	kk	hh	hk	hh	hh	hk	kk	hh	hh	hk	--	hk	hk	kk	kk	kk	--	--	kk	kk	kk	--	hk	hk	--	hh	hk	hk	hk	hk	--	hk	hh	hk	hk
hk117	backbone_raw.fasta.pilon.fasta_hic_scaffold_13	13695328	--	hk	kk	kk	hh	hk	hk	kk	hh	hk	hk	kk	hh	hk	hh	hk	hk	hh	hk	hk	hk	kk	--	kk	kk	hk	hk	hk	hk	hk	--	hk	hk	kk	kk	kk	kk	hk	kk	hh	hh	--	kk	kk	hk	kk	kk
hk118	backbone_raw.fasta.pilon.fasta_hic_scaffold_13	14822935	hk	kk	hk	hk	hk	kk	hh	hk	hk	--	kk	hk	hk	--	hk	kk	--	hk	hh	--	kk	hk	hh	hk	hk	hh	hh	hh	kk	kk	hh	hh	hh	hk	kk	hk	--	kk	hk	hh	hk	hk	hk	hh	kk	hk	hk
hk119	backbone_raw.fasta.pilon.fasta_hic_scaffold_14	5180840	kk	hk	kk	hk	--	kk	hh	--	hk	hk	kk	hk	kk	--	hk	hh	hh	kk	hk	hh	hk	--	hh	hh	hk	hh	kk	hk	hh	hk	kk	hk	--	--	hk	--	--	hh	hh	kk	hh	hk	hh	--	hk	hh	kk
hk120	backbone_raw.fasta.pilon.fasta_hic_scaffold_14	9078832	hk	--	hh	hk	hk	hh	kk	kk	hk	--	hh	kk	hh	hh	kk	kk	hk	--	hk	hk	hh	hh	kk	--	--	kk	kk	hh	kk	hk	--	hk	hk	hk	hk	kk	--	kk	kk	--	kk	hh	hk	--	hk	kk	hh
hk121	backbone_raw.fasta.pilon.fasta_hic_scaffold_14	9079054	hk	--	kk	hk	hk	kk	--	hh	hk	--	kk	hh	kk	--	hh	hh	hk	--	hk	hk	kk	kk	hh	hk	hk	hh	--	kk	hh	hk	hk	hk	hk	hh	hk	hh	hh	hh	hh	kk	--	kk	hk	hk	--	hh	kk
hk122	backbone_raw.fasta.pilon.fasta_hic_scaffold_14	9886098	hk	kk	hh	hk	--	hh	kk	--	hh	kk	hh	kk	--	--	kk	kk	hk	hk	kk	hk	hh	hh	kk	hk	hk	kk	kk	hh	kk	hk	kk	hk	hk	hk	hk	kk	kk	kk	kk	hh	kk	hh	hk	hk	--	kk	hh
hk123	backbone_raw.fasta.pilon.fasta_hic_scaffold_14	9886207	hk	kk	hh	hk	hk	--	kk	kk	hh	hk	hh	kk	hh	--	kk	kk	hk	hk	--	hk	--	--	kk	hk	hk	kk	kk	hh	kk	hk	kk	hk	hk	hk	hk	kk	--	kk	--	hh	kk	hh	hk	hk	hk	kk	hh
hk124	backbone_raw.fasta.pilon.fasta_hic_scaffold_14	11295171	kk	--	hk	kk	hk	hh	hk	kk	hh	hk	hh	kk	--	--	kk	kk	hk	hk	hk	hk	hh	hh	--	--	hk	kk	kk	hh	kk	hk	kk	hk	--	hk	hh	kk	--	hk	kk	hh	kk	hh	hk	--	hk	hk	hh
hk125	backbone_raw.fasta.pilon.fasta_hic_scaffold_14	11632699	--	hk	hh	hk	kk	hh	kk	hk	hk	hh	hk	hh	kk	--	kk	hk	kk	hk	--	hh	hk	hk	hk	--	kk	hk	hk	hk	hk	hh	hk	--	kk	hh	hk	hk	--	kk	hk	hk	hk	hk	hh	kk	--	hk	hk
hk126	backbone_raw.fasta.pilon.fasta_hic_scaffold_15	548072	--	hk	--	hk	--	hh	hk	hk	hk	--	hk	hk	hh	--	hh	kk	hh	hk	--	hk	hh	kk	hh	hk	kk	hk	hk	kk	hk	hk	hk	hh	kk	--	kk	hk	hk	kk	hk	kk	hh	hh	hk	hh	--	kk	hk
hk127	backbone_raw.fasta.pilon.fasta_hic_scaffold_15	2721642	--	--	hk	--	hk	hh	hk	kk	kk	hk	--	hk	hk	hh	hh	kk	hh	hk	hk	hk	hk	--	--	hk	kk	hk	hk	kk	hk	hk	hk	hh	kk	--	kk	hk	--	--	hk	kk	hh	--	hk	--	--	--	hk
hk128	backbone_raw.fasta.pilon.fasta_hic_scaffold_15	2723378	kk	--	hk	hk	hk	kk	hk	hh	--	hk	hk	hk	hk	--	kk	hh	kk	hk	--	hk	hk	hh	hk	hk	hh	hk	hk	hh	hk	hk	hk	--	hh	hk	hh	hk	hk	--	hk	hh	kk	--	hk	kk	--	hh	hk
hk129	backbone_raw.fasta.pilon.fasta_hic_scaffold_15	3164318	hh	hk	hk	hk	hk	hh	--	kk	kk	--	hk	hk	hk	hh	hh	kk	hh	--	hk	hk	--	kk	hk	hk	--	hk	hk	--	hk	hk	hk	hh	kk	kk	kk	hk	hk	kk	--	kk	hh	hh	hh	--	hk	kk	hk
hk130	backbone_raw.fasta.pilon.fasta_hic_scaffold_15	4343823	kk	hk	hk	kk	--	kk	hk	hh	hh	hk	hk	kk	--	--	kk	hh	kk	hk	hk	--	hk	hk	--	hk	hk	hh	hk	hh	hk	kk	hk	kk	hh	hk	--	hk	hk	--	hk	hh	kk	kk	hk	--	hk	hk	hk
hk131	backbone_raw.fasta.pilon.fasta_hic_scaffold_15	5181745	hk	hk	hk	hh	--	hh	hk	kk	kk	hh	hk	--	hh	hh	hh	kk	hh	hk	hk	hk	--	hk	hk	hk	hk	kk	--	kk	hk	hh	--	--	--	--	hh	hk	hk	kk	hk	kk	hh	hh	hk	hh	hk	hk	hk
hk132	backbone_raw.fasta.pilon.fasta_hic_scaffold_15	12257228	hk	kk	hk	hk	hh	hk	kk	hk	hk	hk	hk	hh	hk	hk	--	hk	hh	hk	hk	hk	hk	hk	kk	hk	hh	hh	hk	kk	hh	hk	--	kk	kk	kk	hk	hk	hh	--	kk	kk	hk	hk	hk	--	--	hk	hk
hk133	backbone_raw.fasta.pilon.fasta_hic_scaffold_15	12365914	hk	hh	hk	hk	kk	hk	hh	hk	hk	hk	hk	kk	hk	--	hk	hk	kk	hk	hk	hk	hk	hk	--	--	kk	kk	--	hh	kk	hk	hk	hh	hh	hh	hk	hk	--	hk	hh	hh	hk	hk	--	hk	hk	hk	hk
hk134	backbone_raw.fasta.pilon.fasta_hic_scaffold_15	12375796	hk	kk	hk	hk	hh	hk	kk	--	kk	hk	hk	hh	hk	kk	hk	hk	hh	hk	hk	hk	hk	hk	kk	hk	--	hh	hk	--	hh	hk	hk	kk	kk	kk	hk	hk	hh	hh	kk	kk	hk	hk	hk	hk	hk	hk	--
hk135	backbone_raw.fasta.pilon.fasta_hic_scaffold_15	12659495	hk	kk	hk	hk	hh	hk	kk	--	hk	--	hk	--	hk	hk	hk	hk	hk	--	hk	kk	hk	hk	kk	hk	hh	hh	hk	kk	hh	hh	hk	kk	kk	kk	hk	hk	--	hk	kk	kk	hk	--	kk	hh	hk	hk	hk
hk136	backbone_raw.fasta.pilon.fasta_hic_scaffold_15	12662877	hk	kk	hk	hk	hh	hk	kk	hk	kk	hk	hk	hh	hk	--	hk	hk	hh	hk	hh	kk	hk	hk	kk	hk	hh	hh	hk	kk	hh	hk	hk	kk	kk	kk	hk	hk	--	--	kk	kk	--	hk	hk	hk	--	hk	hk
hk137	backbone_raw.fasta.pilon.fasta_hic_scaffold_15	12989853	hk	kk	--	hk	--	--	kk	--	hk	hk	hk	hh	hk	hk	hk	hk	hh	hk	hk	kk	--	hk	--	hk	hh	hh	hk	kk	hh	hk	hk	kk	kk	kk	hk	hh	hh	hk	kk	kk	hk	hk	hk	hk	hk	hk	hk
hk138	backbone_raw.fasta.pilon.fasta_hic_scaffold_15	13795559	hk	kk	kk	hk	hh	--	kk	hk	hk	--	hk	hh	--	hk	hk	--	hh	hk	hh	kk	hk	hk	--	hk	hh	--	hk	kk	--	--	hk	--	kk	kk	hk	hk	hh	hk	kk	kk	hh	hk	hk	hk	hk	hk	hk
hk139	backbone_raw.fasta.pilon.fasta_hic_scaffold_16	789990	hh	--	hk	--	hk	hk	kk	--	hk	kk	hk	--	kk	hk	--	hh	--	hk	kk	kk	hh	hh	hh	hk	hk	hk	kk	hh	--	kk	hh	hk	kk	--	hk	hh	--	--	hh	--	hk	hh	--	hh	hk	kk	kk
hk140	backbone_raw.fasta.pilon.fasta_hic_scaffold_16	1389506	kk	hk	hk	--	hk	--	hh	hk	--	--	hk	kk	hh	hk	hk	kk	kk	hk	hh	hh	kk	kk	kk	hk	hk	hk	--	kk	--	hh	hk	hk	hk	--	hk	kk	hh	kk	hk	hk	hk	kk	hh	kk	hk	hh	hh
hk141	backbone_raw.fasta.pilon.fasta_hic_scaffold_16	1784222	hk	hh	kk	kk	kk	hk	hk	kk	kk	hk	hh	hk	hk	hh	kk	hk	hk	hh	hk	hk	hk	hk	hk	kk	hh	kk	hk	hk	hk	hk	hk	hh	hh	hk	hh	hk	hk	hk	--	kk	kk	hk	hk	hk	kk	hk	hk
hk142	backbone_raw.fasta.pilon.fasta_hic_scaffold_16	7243404	hh	kk	hh	hh	hh	hk	hk	--	--	hk	kk	--	hk	--	hh	hk	hh	hk	kk	hk	hk	hk	hh	hh	kk	hh	--	hk	kk	hk	hk	kk	hk	hk	kk	hk	--	hk	hh	hh	hh	--	hk	--	--	hh	hk
hk143	backbone_raw.fasta.pilon.fasta_hic_scaffold_16	8340235	hk	hk	hh	hk	--	kk	kk	hk	kk	hk	hk	--	--	--	hk	hh	kk	kk	hk	kk	hh	hk	hk	hk	hk	hk	kk	hh	--	kk	hh	--	kk	kk	hk	hh	kk	hh	hk	hk	hk	hh	kk	--	hk	hk	--
hk144	backbone_raw.fasta.pilon.fasta_hic_scaffold_16	8340239	hk	hk	hh	hk	hk	kk	kk	hk	kk	hk	hk	--	--	--	hk	hh	kk	kk	hk	kk	hh	hk	hk	hk	hk	hk	kk	hh	--	kk	hh	--	kk	kk	hk	hh	kk	hh	hk	hk	hk	hh	kk	--	hk	hk	hh
hk145	backbone_raw.fasta.pilon.fasta_hic_scaffold_16	9321911	hh	kk	hk	hh	hh	hk	--	--	hk	hk	kk	hh	hk	--	hk	hk	--	--	kk	hk	hk	hh	hh	hh	kk	hk	--	hk	--	hk	hk	kk	hk	kk	kk	hk	hk	kk	hh	--	hk	hk	hk	hk	hh	hh	hk
hk146	backbone_raw.fasta.pilon.fasta_hic_scaffold_16	9334709	hk	--	kk	hk	hk	--	hh	hk	hh	hh	hk	hk	--	--	kk	kk	hh	--	hk	hh	--	hk	hk	hk	hk	kk	hh	kk	hk	hh	kk	--	hh	--	hk	kk	hh	hk	--	hk	hh	kk	hh	--	hk	hk	--
hk147	backbone_raw.fasta.pilon.fasta_hic_scaffold_16	10201860	hk	hk	kk	hk	hk	hh	--	hk	hh	hh	hk	hk	hh	--	--	kk	hk	hh	--	--	kk	hk	hk	hk	hk	kk	hh	hk	--	hh	kk	hk	hh	hk	--	kk	hk	hk	--	hk	--	kk	hh	kk	hk	hk	kk
hk148	backbone_raw.fasta.pilon.fasta_hic_scaffold_16	12736897	hh	hk	kk	kk	hk	hh	hk	hk	hh	hh	hh	kk	hk	--	kk	hk	hk	hh	hk	hk	--	kk	hk	hk	hk	hk	hk	--	hk	kk	--	kk	--	kk	hk	--	hk	hk	--	hh	hh	hk	--	hh	--	hk	kk
hk149	backbone_raw.fasta.pilon.fasta_hic_scaffold_16	12800795	hk	hh	hk	hk	kk	kk	hh	kk	hk	hk	--	--	hh	--	hk	--	hh	hk	hh	kk	hh	kk	kk	--	hh	--	hh	hh	--	--	hh	--	hk	hk	hh	hk	hh	hh	--	hk	hk	kk	hk	hk	kk	kk	--
hk150	backbone_raw.fasta.pilon.fasta_hic_scaffold_16	12800819	hk	hh	hk	hk	kk	hk	hh	kk	hk	hk	--	--	hh	hk	hk	--	hh	hk	hh	kk	hh	kk	kk	--	hh	--	hh	hh	hh	--	hh	--	hk	hk	hh	hk	hh	--	--	hk	hk	kk	hk	hk	--	kk	hk
hk151	backbone_raw.fasta.pilon.fasta_hic_scaffold_16	13309768	hh	hk	kk	kk	hk	hh	hk	hk	hh	--	hh	--	hk	--	kk	--	hk	hh	hk	hk	hk	hh	--	hk	hh	--	kk	hk	hk	kk	hk	--	hh	kk	hk	kk	--	hk	hk	hh	hh	--	hh	--	hk	hk	--
hk152	backbone_raw.fasta.pilon.fasta_hic_scaffold_16	13712792	hk	hh	hk	hk	kk	hk	hk	kk	hk	hk	hk	hk	hh	--	--	kk	hh	hk	hh	kk	hh	hk	--	kk	hh	hh	--	--	--	hk	hh	hk	--	hk	hh	hk	hh	hh	--	hk	hk	kk	hk	hh	hk	kk	--
hk153	backbone_raw.fasta.pilon.fasta_hic_scaffold_17	1384795	kk	hh	kk	hk	hh	hh	hk	kk	kk	hk	hh	hh	hk	--	hh	hk	hk	hk	hh	hk	hk	hk	hh	hh	hk	kk	hk	hk	--	hh	hh	hk	hh	kk	kk	hk	hk	hk	hk	--	hk	hk	hk	hh	hk	--	hk
hk154	backbone_raw.fasta.pilon.fasta_hic_scaffold_17	3709274	hh	hk	hk	kk	hk	kk	kk	kk	hk	kk	kk	hk	hh	--	hh	kk	hh	--	hk	hh	kk	hk	hk	hk	hh	--	kk	hh	hk	kk	hk	hk	kk	hh	kk	hk	--	hh	--	hk	kk	kk	hh	hk	hk	hk	hk
hk155	backbone_raw.fasta.pilon.fasta_hic_scaffold_17	3787174	kk	hk	hk	hh	hk	hh	hh	hh	hk	--	hk	hk	kk	hk	kk	hh	kk	kk	--	kk	--	hk	hk	hk	kk	hk	hh	kk	hk	hh	--	hk	hh	kk	hh	hk	hh	kk	hh	hk	hh	hh	kk	hk	--	hk	hk
hk156	backbone_raw.fasta.pilon.fasta_hic_scaffold_17	4760334	hk	--	kk	hh	hk	hk	--	hk	kk	--	hh	hh	hk	--	hk	--	--	kk	hh	hk	hk	hh	hh	hh	hk	hk	--	kk	hk	hk	hk	hh	--	hk	hh	hh	hk	--	hh	hh	hk	hk	hk	--	--	kk	kk
hk157	backbone_raw.fasta.pilon.fasta_hic_scaffold_17	8956046	hk	hk	kk	hk	hk	hk	hk	--	kk	hk	hh	hh	hk	kk	kk	hh	kk	kk	--	hk	hk	hh	--	hh	--	hk	hk	--	hk	hk	kk	hh	hk	hk	--	hk	hk	hk	--	hh	hk	hk	kk	hh	--	kk	kk
hk158	backbone_raw.fasta.pilon.fasta_hic_scaffold_17	9638410	--	hh	hk	kk	kk	--	kk	kk	hk	kk	hk	hk	hh	hk	hk	--	hk	--	hk	hh	kk	hk	--	--	--	hh	kk	hk	hh	kk	hh	hk	kk	--	hk	kk	kk	hh	kk	kk	--	kk	hk	--	--	hk	hk
hk159	backbone_raw.fasta.pilon.fasta_hic_scaffold_17	11805217	hk	hk	hk	--	hh	hh	hh	hk	--	hh	hk	--	--	--	hk	hk	hk	--	hh	hk	hh	hk	hk	kk	hk	kk	hk	hk	--	hh	kk	hk	kk	--	hk	hh	hh	--	--	hh	hh	hh	hk	--	hk	kk	kk
hk160	backbone_raw.fasta.pilon.fasta_hic_scaffold_17	12089445	hk	hk	hk	hk	kk	kk	kk	hk	hh	kk	hk	hk	--	--	hk	hk	--	hk	kk	hk	kk	hk	--	hh	hk	hh	hk	hk	hh	kk	--	hh	hh	hh	kk	kk	kk	hk	kk	kk	kk	kk	hk	--	kk	hh	--
hk161	backbone_raw.fasta.pilon.fasta_hic_scaffold_17	12091582	--	--	kk	hk	kk	kk	kk	--	--	kk	hk	hk	hh	--	kk	hk	hk	hk	kk	--	kk	hk	--	hh	hk	hh	hk	hk	hh	kk	hh	hh	hh	hh	kk	kk	kk	hk	kk	kk	kk	kk	hk	hk	kk	hh	hh
hk162	backbone_raw.fasta.pilon.fasta_hic_scaffold_17	12091612	--	hk	--	kk	kk	kk	kk	--	hh	kk	hk	hk	--	--	kk	kk	hk	hk	kk	--	kk	hk	hk	hh	hk	hh	hk	hk	--	kk	hh	hh	--	--	--	kk	kk	hk	kk	kk	kk	kk	hk	hk	kk	hh	hh
hk163	backbone_raw.fasta.pilon.fasta_hic_scaffold_17	12091630	hk	hk	--	hk	kk	kk	kk	--	hh	kk	hk	hk	--	hh	--	hk	hk	kk	kk	--	kk	hk	hk	hh	hk	hh	hk	hk	--	kk	hh	hh	--	--	--	kk	kk	hk	kk	kk	kk	kk	hk	hk	kk	hh	hh
hk164	backbone_raw.fasta.pilon.fasta_hic_scaffold_17	12091744	hk	hk	hk	hk	kk	kk	kk	kk	hh	kk	--	hk	hh	hh	hk	kk	hk	kk	kk	hk	kk	hk	hk	hh	hk	hh	hk	hk	hh	kk	hh	hh	--	hh	kk	kk	kk	hk	kk	kk	kk	kk	hk	hk	kk	--	--
hk165	backbone_raw.fasta.pilon.fasta_hic_scaffold_17	12091752	hk	hk	hk	hk	kk	kk	kk	kk	hh	kk	--	hk	hh	hh	hk	kk	hk	kk	kk	hk	kk	hk	hk	hh	hk	hh	hk	hk	hh	kk	hh	hh	--	hh	kk	kk	kk	hk	kk	kk	kk	kk	hk	hk	kk	--	--
hk166	backbone_raw.fasta.pilon.fasta_hic_scaffold_17	12092130	hk	hk	hk	hk	hh	hh	hh	--	kk	hh	hk	--	--	--	hk	hk	hk	--	hh	--	hh	hh	hk	kk	hk	kk	hk	hh	kk	hh	kk	kk	kk	--	hk	hh	hh	hk	hh	hh	hh	hh	hk	hk	hh	--	kk
hk167	backbone_raw.fasta.pilon.fasta_hic_scaffold_17	12092322	hk	hk	hk	hk	hh	hh	hh	hk	kk	hh	hk	hk	kk	kk	hk	hk	hk	hk	hk	--	hh	--	hh	kk	hk	kk	hk	hk	kk	hh	kk	kk	kk	--	hk	hh	hh	hk	hh	hh	hh	hh	hk	hk	hh	hk	kk
hk168	backbone_raw.fasta.pilon.fasta_hic_scaffold_17	12092330	hk	hk	hk	hk	hh	hh	hh	hk	kk	hh	hk	hk	kk	--	hk	hk	hk	hk	hh	--	hh	--	hh	kk	hk	kk	hk	hk	kk	hh	kk	kk	kk	--	hk	hh	hh	hk	hh	hh	hh	hh	hk	hk	hh	hk	kk
hk169	backbone_raw.fasta.pilon.fasta_hic_scaffold_17	12094763	hk	hk	hk	hk	kk	kk	kk	hk	hh	kk	hk	hk	hh	--	hk	--	hk	hk	kk	hk	kk	hk	hk	hh	hk	hh	hk	hk	hh	kk	--	hh	--	--	hk	kk	kk	hk	kk	kk	kk	kk	hk	hk	kk	--	hh
hk170	backbone_raw.fasta.pilon.fasta_hic_scaffold_17	12095225	hk	hk	hk	hk	kk	kk	kk	hk	--	kk	hk	hk	--	--	hk	hk	hk	hk	kk	hk	kk	hk	hk	--	hk	hh	hk	hk	hh	kk	hh	hh	hh	--	hk	kk	kk	kk	kk	kk	kk	kk	hk	hk	kk	--	--
hk171	backbone_raw.fasta.pilon.fasta_hic_scaffold_17	12780688	hk	hk	hk	hk	--	kk	kk	hk	hh	hk	hk	hk	hh	--	hk	--	hk	hh	kk	kk	kk	hk	hk	hh	hk	hh	hk	--	hk	--	hh	hh	--	hh	hk	kk	kk	hk	kk	kk	kk	kk	kk	--	kk	hh	hh
hk172	backbone_raw.fasta.pilon.fasta_hic_scaffold_18	2122024	hk	hk	hk	hk	kk	kk	hk	--	hh	kk	hk	hk	hk	--	--	--	hh	hh	kk	hk	kk	hk	hk	kk	hk	kk	--	hk	hh	hk	--	hk	kk	kk	hh	kk	hk	kk	--	hh	kk	kk	hh	hk	--	kk	hk
hk173	backbone_raw.fasta.pilon.fasta_hic_scaffold_18	7210530	hh	kk	hh	hh	hk	hk	kk	hk	--	hk	kk	kk	hk	--	hk	hk	hk	hk	--	hk	hk	hk	kk	--	hk	hh	hk	hk	kk	kk	kk	hh	--	hh	hk	hh	hk	hh	hk	kk	hk	hk	kk	--	--	hh	kk
hk174	backbone_raw.fasta.pilon.fasta_hic_scaffold_18	7210535	hh	kk	hh	hh	hk	hk	kk	hk	--	hk	kk	kk	hk	--	hk	hk	hk	hk	--	hk	hk	hk	kk	--	hk	hh	hk	hk	kk	kk	kk	hh	--	hh	hk	hh	hk	hh	hk	kk	hk	hk	kk	--	--	hh	kk
hk175	backbone_raw.fasta.pilon.fasta_hic_scaffold_18	7210539	hh	kk	hh	hh	hk	hk	kk	hk	--	hk	kk	kk	hk	--	hk	hk	hk	hk	hh	hk	hk	hk	kk	kk	hk	hh	hk	--	kk	kk	kk	hh	--	hh	hk	hh	hk	hh	hk	kk	hk	hk	kk	--	--	hh	kk
hk176	backbone_raw.fasta.pilon.fasta_hic_scaffold_18	9993634	hk	hh	hk	hk	--	hh	hk	hk	kk	hk	hk	kk	hh	--	--	--	kk	hk	hk	hh	hh	hh	--	hk	hk	hk	--	hh	hk	hk	hk	--	kk	hk	hh	hh	hh	--	--	hk	hh	--	hk	hk	hh	hk	hh
hk177	backbone_raw.fasta.pilon.fasta_hic_scaffold_18	9994059	hk	hh	hk	hk	hh	--	hk	hk	kk	--	hk	hk	--	hk	hh	--	kk	hk	hk	--	hh	hh	hh	hk	hk	hk	hh	hh	hk	hk	hk	--	kk	hk	hh	hh	--	hk	hh	hk	hh	hh	hk	hk	--	hk	hh
hk178	backbone_raw.fasta.pilon.fasta_hic_scaffold_18	12060365	hh	hk	hk	hh	hk	hh	kk	hh	hk	--	hk	kk	hk	--	hk	hh	kk	kk	hh	hh	hk	hk	--	hh	hk	hh	hk	hk	kk	--	hk	hk	hk	--	kk	hk	--	hh	hk	kk	hh	hk	kk	kk	--	hh	kk
hk179	backbone_raw.fasta.pilon.fasta_hic_scaffold_18	13386916	kk	kk	kk	hk	kk	hk	kk	hk	hh	hk	hh	--	kk	hk	kk	kk	hk	hk	hk	hh	kk	kk	kk	hk	kk	hk	hk	kk	hk	hh	kk	kk	hk	--	--	hk	hk	hk	kk	hk	hk	kk	hk	--	hh	hk	--
hk180	backbone_raw.fasta.pilon.fasta_hic_scaffold_18	13386953	kk	hk	kk	hk	kk	hk	kk	hk	hh	hk	hh	kk	kk	hk	kk	kk	hh	hk	hh	hh	kk	kk	kk	hk	kk	hk	hk	kk	hk	hh	kk	kk	hk	--	--	hk	hk	hk	kk	hk	hk	--	hk	hk	hh	hk	kk
hk181	backbone_raw.fasta.pilon.fasta_hic_scaffold_19	2362980	kk	kk	hh	hh	hk	hh	--	hk	kk	hk	kk	hk	--	hk	kk	kk	--	hk	hh	hk	kk	--	--	hh	hk	--	hk	hh	hk	kk	hh	hk	--	--	hh	hh	hk	--	hk	hk	hk	hk	hk	--	kk	hk	--
hk182	backbone_raw.fasta.pilon.fasta_hic_scaffold_19	3013479	kk	kk	hh	hh	hh	hh	kk	hk	kk	hk	kk	hk	hh	--	hk	kk	hh	hk	hh	hk	hk	hk	kk	hk	hk	hk	--	hh	hk	kk	hh	hk	kk	hh	hh	hh	hk	hh	hk	hk	hk	hk	hk	hk	kk	hk	hh
hk183	backbone_raw.fasta.pilon.fasta_hic_scaffold_19	3413060	hh	hh	kk	kk	kk	kk	hh	hk	hh	hk	--	--	kk	--	hk	hh	kk	hk	kk	hk	hk	hh	--	hk	hk	hk	hk	kk	hk	hh	kk	hk	--	kk	kk	--	hk	kk	kk	--	hk	hk	hk	hk	hh	hk	kk
hk184	backbone_raw.fasta.pilon.fasta_hic_scaffold_19	3413252	hk	--	hk	hk	hk	kk	hk	hh	hk	kk	hk	--	hk	kk	hh	hk	hk	hh	hk	kk	hh	hk	--	hh	hh	kk	hh	hk	hh	hk	kk	hh	hk	hk	hk	--	hh	hk	hh	hk	kk	kk	hh	--	hk	hh	--
hk185	backbone_raw.fasta.pilon.fasta_hic_scaffold_19	3923779	hk	hk	hk	hk	hk	hk	hk	hh	hk	--	hk	hh	--	--	hh	kk	hk	hh	--	kk	--	hk	kk	hh	hh	kk	hh	hk	--	hk	hk	hh	--	--	hk	hk	--	--	hh	kk	kk	kk	hh	hh	hk	hh	hk
hk186	backbone_raw.fasta.pilon.fasta_hic_scaffold_19	4453646	hk	--	hk	hk	hk	hk	hk	--	hk	hk	hk	kk	hk	--	kk	hh	hk	--	hk	hh	kk	hk	hh	hk	kk	hh	kk	--	hk	hk	hk	kk	hk	hk	--	--	kk	hk	kk	hh	hh	hh	kk	--	hh	kk	hk
hk187	backbone_raw.fasta.pilon.fasta_hic_scaffold_19	6680296	--	--	hk	hk	hk	hh	hk	hh	hk	hk	hk	hh	hk	kk	--	kk	hk	hh	--	kk	hh	hk	kk	hk	hk	--	hk	hk	--	hk	hk	hh	hk	--	hk	hk	hk	--	hh	kk	--	--	hh	--	kk	--	hk
hk188	backbone_raw.fasta.pilon.fasta_hic_scaffold_19	7101880	hk	hk	hk	hk	hk	kk	hk	kk	kk	kk	hk	kk	hk	kk	--	hh	hk	kk	hk	hh	kk	hk	--	--	hk	--	hk	hk	hk	hk	hk	kk	hk	hk	hk	hk	hk	hk	kk	hk	hk	hh	hk	kk	--	kk	hk
hk189	backbone_raw.fasta.pilon.fasta_hic_scaffold_19	7102369	hh	hh	kk	kk	--	hk	--	--	hk	hk	hh	hk	kk	--	kk	hk	kk	hk	kk	hk	hk	hh	hk	kk	--	hh	kk	kk	--	hh	kk	hk	hh	kk	kk	kk	kk	kk	--	hh	hh	hk	hh	hk	hk	hk	kk
hk190	backbone_raw.fasta.pilon.fasta_hic_scaffold_19	7600081	hk	hk	hk	hk	hk	hh	hk	hh	hh	hh	hk	--	hk	--	hk	kk	hk	hh	hk	kk	hh	hk	hk	--	kk	hk	--	--	hk	hk	hk	hh	hk	kk	hk	hk	hk	hk	hh	hh	hk	kk	hk	--	kk	hh	hk
hk191	backbone_raw.fasta.pilon.fasta_hic_scaffold_19	8342861	hk	hk	hk	hk	hh	kk	hk	kk	kk	kk	--	--	hk	--	hk	--	hk	kk	hk	--	kk	hk	hk	--	hh	hk	hk	hk	--	hh	--	hk	hk	--	--	hk	hk	--	--	kk	hk	hh	hk	kk	hh	kk	hk
hk192	backbone_raw.fasta.pilon.fasta_hic_scaffold_19	8607927	hk	hk	hk	hk	hk	kk	hk	kk	kk	kk	hk	kk	hk	hk	--	--	hk	kk	hk	--	kk	hk	--	hk	--	kk	--	hk	hk	hh	hk	hk	kk	hk	hk	hk	hk	hk	kk	kk	hk	hh	hk	--	hh	kk	--
hk193	backbone_raw.fasta.pilon.fasta_hic_scaffold_19	8936240	kk	kk	hh	hh	hk	hk	kk	hk	hk	hk	kk	hk	--	kk	--	hk	hh	--	hh	hh	hk	kk	--	hh	hk	kk	hh	hh	hh	--	hh	kk	hk	hk	hh	hh	hh	--	hk	hk	kk	hk	kk	hk	hk	hk	hh
hk194	backbone_raw.fasta.pilon.fasta_hic_scaffold_19	9217293	hh	--	kk	kk	hk	--	hh	hk	hk	--	hh	--	kk	hh	kk	--	kk	hk	kk	kk	hk	hh	kk	kk	hk	hh	kk	kk	--	--	--	hh	--	--	kk	hk	kk	kk	hk	hk	hh	hk	hh	--	--	hk	kk
hk195	backbone_raw.fasta.pilon.fasta_hic_scaffold_19	10714690	hk	hk	hh	hk	kk	hh	hk	hh	hk	--	hh	hh	--	--	hk	kk	hk	--	hk	hk	hk	kk	hk	hk	kk	hk	--	hk	kk	--	hk	hk	--	hh	hk	hh	hk	hk	hk	hh	hk	kk	hk	hh	kk	hk	hk
hk196	backbone_raw.fasta.pilon.fasta_hic_scaffold_19	10873061	kk	kk	hk	hh	--	hk	kk	--	--	hk	hk	hk	hh	hk	hh	hk	hh	--	--	hh	hh	hk	hh	hh	hh	kk	--	hh	hk	--	hh	kk	hk	hk	hh	hk	hh	hh	kk	hk	kk	hk	kk	hk	hk	kk	hh
hk197	backbone_raw.fasta.pilon.fasta_hic_scaffold_2	33173	hk	hh	hk	hk	kk	--	hk	kk	kk	hh	hh	hh	kk	hh	hh	--	hh	--	kk	hh	kk	hh	kk	hh	kk	kk	kk	kk	--	hk	hk	kk	hh	hh	hk	--	kk	hh	--	hh	hh	hk	kk	hk	hk	hk	kk
hk198	backbone_raw.fasta.pilon.fasta_hic_scaffold_2	291358	hk	kk	hk	hk	hh	--	hk	hh	hh	kk	kk	kk	hh	hk	kk	--	kk	hh	hh	kk	hh	kk	hh	kk	hh	hk	hh	hh	hk	hk	hk	hh	kk	kk	hk	hk	hh	kk	hk	kk	kk	hk	hh	hk	kk	hk	hh
hk199	backbone_raw.fasta.pilon.fasta_hic_scaffold_2	793340	hk	hh	hk	hk	--	hh	hk	kk	--	hh	hh	hh	kk	hk	hh	hk	--	kk	kk	--	kk	hh	kk	hh	kk	hk	kk	kk	hk	hk	hk	kk	hh	--	hk	hk	kk	--	--	hh	hh	hk	--	kk	--	hk	kk
hk200	backbone_raw.fasta.pilon.fasta_hic_scaffold_2	1333030	kk	hk	hk	kk	hk	hk	kk	hk	hk	kk	hk	hk	--	--	hk	hh	hh	hh	--	hk	hk	hk	--	hk	hk	hh	hk	hk	hh	kk	--	hk	hk	hk	kk	hh	--	kk	--	hk	hk	kk	hk	--	--	kk	hk
hk201	backbone_raw.fasta.pilon.fasta_hic_scaffold_2	2313178	hh	--	hk	hh	--	--	hh	hk	hk	--	hk	hk	hk	hk	hk	hk	kk	hk	hh	hk	hk	hk	hk	hk	hk	kk	hk	hk	kk	hh	hh	--	hk	hk	--	kk	--	hk	kk	hk	hk	hh	--	hh	kk	hh	hk
hk202	backbone_raw.fasta.pilon.fasta_hic_scaffold_2	2424071	kk	--	hk	kk	kk	hk	kk	hk	hk	--	--	hk	hk	hk	hk	hk	hh	hk	hk	--	--	hk	hk	hk	hk	hh	hk	hk	hh	kk	kk	hk	hk	hk	kk	hh	hk	hk	hh	hk	hk	kk	hk	hk	hh	kk	hk
hk203	backbone_raw.fasta.pilon.fasta_hic_scaffold_2	4022846	hh	--	hk	kk	--	--	hh	hk	hk	--	kk	hk	--	--	kk	hh	hh	hh	hk	hh	kk	hh	--	hk	hk	--	kk	kk	--	hk	hk	hh	--	hh	hk	hh	--	hk	hk	hh	kk	hh	kk	hh	hk	--	hk
hk204	backbone_raw.fasta.pilon.fasta_hic_scaffold_2	4103287	kk	kk	hk	hh	hk	hk	kk	hk	hk	hk	hh	hk	kk	hh	hh	kk	kk	hk	hk	kk	hh	kk	hh	hk	hk	hk	hh	hh	hh	hk	hk	hk	hk	kk	hk	hk	hk	kk	hk	kk	hh	kk	hh	kk	hk	hk	hk
hk205	backbone_raw.fasta.pilon.fasta_hic_scaffold_2	4223803	hh	hh	hk	kk	hk	hk	hh	hk	hk	--	kk	hk	hh	kk	kk	hk	hh	--	hk	hh	kk	hh	--	hk	hk	hk	kk	kk	kk	hk	--	kk	hk	--	hk	hk	--	--	--	hh	kk	hh	kk	--	hk	hk	hk
hk206	backbone_raw.fasta.pilon.fasta_hic_scaffold_2	5475573	hk	hk	kk	hk	hk	hh	hk	--	kk	kk	kk	kk	hk	--	hk	--	hk	--	hh	--	hh	hk	--	kk	hh	hh	--	hk	hk	--	kk	kk	--	hk	hk	hh	kk	kk	hk	kk	hk	hk	--	hk	kk	hh	--
hk207	backbone_raw.fasta.pilon.fasta_hic_scaffold_2	5614373	kk	--	hk	hh	hh	hk	kk	hk	hk	hk	hh	hk	kk	--	hh	kk	kk	hk	--	kk	hk	kk	--	hk	hk	--	hh	hh	hh	hk	hk	hk	hk	kk	--	hk	hk	hk	hh	kk	hh	kk	hk	kk	hk	hk	hk
hk208	backbone_raw.fasta.pilon.fasta_hic_scaffold_2	7548616	hk	kk	kk	hk	hk	hh	hk	hh	kk	kk	kk	kk	--	--	hk	hh	hk	hh	hh	hk	hk	hh	--	hk	hh	kk	hk	kk	hk	kk	kk	--	hh	--	hk	hh	kk	kk	hk	hk	hk	hh	hk	hk	hh	--	hh
hk209	backbone_raw.fasta.pilon.fasta_hic_scaffold_2	10348992	hk	--	kk	hk	hk	kk	hk	--	hk	hh	hh	hh	--	hk	hk	kk	hk	--	kk	hk	hk	kk	hk	hk	kk	hh	hk	hk	hk	hk	hk	hk	hk	hk	hk	kk	hk	hk	--	hk	hk	hh	hk	hh	kk	hh	hk
hk210	backbone_raw.fasta.pilon.fasta_hic_scaffold_2	10349024	hk	hh	kk	hk	hk	kk	hk	kk	hk	hh	hh	hh	--	hk	hk	kk	hk	--	kk	hk	hk	kk	hk	hk	kk	hh	hk	hk	hk	hk	--	hk	hk	hk	hk	kk	hk	hk	--	hk	hk	--	hk	--	kk	hh	hk
hk211	backbone_raw.fasta.pilon.fasta_hic_scaffold_2	10349057	hk	hh	kk	hk	hk	kk	hk	kk	hk	hh	hh	hh	hk	hk	hk	kk	hk	--	kk	hk	hk	kk	hk	hk	kk	hh	hk	hk	hk	hk	hk	hk	hk	hk	hk	--	hk	hk	--	hk	hk	--	hk	hh	kk	hh	hk
hk212	backbone_raw.fasta.pilon.fasta_hic_scaffold_2	11650258	kk	hk	hk	kk	kk	hk	hk	hk	kk	--	hk	hh	kk	--	kk	hh	hh	hk	hh	hh	hh	hk	hh	kk	hk	hk	kk	hh	kk	hh	hh	hk	hh	hk	kk	hk	hh	kk	hk	hh	kk	kk	hh	hk	hk	hk	--
hk213	backbone_raw.fasta.pilon.fasta_hic_scaffold_2	12000667	hh	hk	hk	hh	hh	hk	hk	hk	hh	--	hk	kk	hh	--	hh	kk	kk	hk	hk	kk	kk	hk	kk	--	hk	hk	hh	kk	hh	kk	hk	hk	hk	--	hh	hh	hk	hh	hk	kk	hh	--	kk	hk	--	hk	kk
hk214	backbone_raw.fasta.pilon.fasta_hic_scaffold_2	12018782	hk	hh	kk	--	hk	--	--	kk	hk	--	hh	hk	hk	hk	hk	hk	hk	kk	kk	hk	hk	kk	hk	hk	kk	hh	hk	hk	hk	--	kk	kk	--	--	hk	hh	--	hk	kk	hk	hk	hk	--	--	--	hh	hk
hk215	backbone_raw.fasta.pilon.fasta_hic_scaffold_2	12283361	kk	hk	hk	kk	kk	hk	hk	hk	kk	hk	hk	--	kk	hh	kk	hh	hh	hk	hk	hh	hh	hk	hh	kk	--	hk	kk	hh	kk	hh	hk	hk	hh	hk	--	kk	hh	--	hk	hh	kk	kk	hk	--	hk	hk	hh
hk216	backbone_raw.fasta.pilon.fasta_hic_scaffold_2	13814772	hh	--	--	hk	--	hk	hk	hk	hh	--	hk	kk	--	kk	hh	hk	hk	--	hk	kk	kk	hk	kk	hh	hk	hk	hk	kk	hk	kk	hk	hk	kk	hh	hk	hk	kk	hh	hk	kk	hh	hh	--	hk	--	hk	kk
hk217	backbone_raw.fasta.pilon.fasta_hic_scaffold_2	14234585	kk	hk	hk	hk	--	hk	hk	hk	kk	--	hk	hh	kk	hh	kk	hh	hk	hk	--	hh	hh	hk	hh	kk	hk	hk	hk	hk	hk	hh	hk	hk	hk	--	hk	hk	hh	kk	hk	hh	kk	kk	kk	kk	hh	--	hh
hk218	backbone_raw.fasta.pilon.fasta_hic_scaffold_2	14234766	kk	hk	hk	hk	kk	hk	hk	hk	kk	--	hk	--	kk	hh	kk	--	hk	--	--	hh	hh	hk	hh	kk	hk	hk	hk	hk	hk	hh	--	hk	hk	kk	hk	hk	hh	--	--	hh	kk	kk	kk	kk	hh	hk	hh
hk219	backbone_raw.fasta.pilon.fasta_hic_scaffold_2	15665302	hk	hk	hh	hk	kk	hh	hk	--	hk	--	--	--	kk	hh	hk	hh	--	hh	--	hh	hh	hk	hh	hk	hh	kk	hk	hk	hk	hh	hh	hk	--	kk	hk	hk	hh	kk	hh	hk	kk	hk	kk	--	hh	kk	hh
hk220	backbone_raw.fasta.pilon.fasta_hic_scaffold_2	17637876	hk	hk	hh	hk	kk	hh	hk	hk	hk	kk	hk	hh	--	hh	hk	hh	hk	hh	hh	hh	hh	hk	hh	hk	hh	kk	hk	hk	hk	hh	hh	--	hk	kk	hk	hk	hh	kk	hh	hk	hk	hk	kk	kk	hh	kk	hh
hk221	backbone_raw.fasta.pilon.fasta_hic_scaffold_2	19680302	--	hk	hk	hk	hh	hk	hh	kk	hh	hh	hh	hk	hk	kk	hh	hk	kk	hk	kk	hh	hk	hk	hk	hh	hk	hk	--	kk	kk	hk	hk	kk	--	hk	--	hh	kk	hk	hk	kk	hk	hh	hk	hk	hk	hk	kk
hk222	backbone_raw.fasta.pilon.fasta_hic_scaffold_2	19914481	hh	hk	hk	hk	hh	hk	hk	kk	hh	hh	hh	hk	hk	--	--	kk	kk	hk	--	--	hk	hk	--	hh	hk	hk	--	kk	kk	hk	hk	--	hk	hk	hh	hh	--	hk	hk	--	hk	hh	hk	--	--	hk	kk
hk223	backbone_raw.fasta.pilon.fasta_hic_scaffold_2	20543840	hk	kk	hh	hh	hh	hk	--	hk	hk	--	hk	hh	kk	--	hk	hk	hk	hh	--	hh	hh	hh	--	hk	hh	kk	hk	hk	hk	hk	--	hh	--	kk	hk	hk	hk	kk	hk	hk	kk	hk	--	--	hh	kk	hk
hk224	backbone_raw.fasta.pilon.fasta_hic_scaffold_20	2502148	--	hk	hh	hk	kk	kk	kk	kk	kk	kk	hk	hh	hk	hk	hk	kk	--	hh	hk	hk	kk	hk	--	kk	hk	hk	hk	--	--	kk	--	hk	hk	hk	hk	kk	hk	kk	hk	hh	hh	hh	--	hh	--	hh	kk
hk225	backbone_raw.fasta.pilon.fasta_hic_scaffold_20	3181013	hk	hk	--	--	kk	kk	--	kk	hk	kk	kk	hk	hh	hk	hh	kk	hk	--	hk	hk	kk	hk	hk	kk	hk	hk	hk	hk	hk	kk	--	hk	--	hk	hk	hk	hk	--	hk	hk	hh	hh	hh	--	kk	hk	--
hk226	backbone_raw.fasta.pilon.fasta_hic_scaffold_20	3366681	hk	hk	kk	hk	hh	hh	hk	hh	hk	hh	hh	hk	kk	hk	kk	hh	hk	kk	hk	hk	hh	hk	hk	hh	hk	hk	hk	hk	hk	hh	hh	hk	hk	hk	hk	--	hk	hh	hk	hk	kk	kk	kk	hh	hk	hk	hh
hk227	backbone_raw.fasta.pilon.fasta_hic_scaffold_20	3384701	hk	hk	hh	hk	kk	--	hk	kk	--	kk	kk	hk	hh	hk	--	kk	hk	hh	--	hk	kk	hk	hk	kk	hk	hk	hk	hk	hk	kk	kk	hk	hk	hk	hk	hk	hk	kk	hk	hk	hh	hh	hh	hk	hk	hk	kk
hk228	backbone_raw.fasta.pilon.fasta_hic_scaffold_20	3392687	hk	hk	kk	hk	hh	hh	hk	--	hk	hh	hh	hk	kk	hk	kk	hh	hk	kk	hk	hk	hh	hk	hk	hh	hk	hk	hk	hk	hk	hh	hh	hk	hk	hk	hk	hk	hk	hh	hk	hk	kk	kk	kk	--	hk	hk	hh
hk229	backbone_raw.fasta.pilon.fasta_hic_scaffold_20	3793427	hk	hk	hh	hk	kk	kk	hk	--	hk	kk	kk	hk	hh	--	--	kk	hk	hh	hh	hk	kk	hk	hk	kk	hk	hk	hk	--	hk	kk	kk	hk	hk	hh	hh	hk	hk	kk	hk	--	hh	hh	hh	hk	hk	hk	kk
hk230	backbone_raw.fasta.pilon.fasta_hic_scaffold_20	4164277	hk	hk	hh	hk	kk	kk	--	kk	hk	kk	kk	kk	hh	hk	hh	kk	hk	hh	hh	hk	hk	hk	hk	kk	hk	hk	hk	kk	hk	kk	kk	hk	hk	hh	hk	hk	hk	kk	kk	hk	hh	hh	--	hk	kk	hk	kk
hk231	backbone_raw.fasta.pilon.fasta_hic_scaffold_20	5410770	hk	hk	kk	kk	hh	kk	hk	hh	hk	hk	hh	hh	kk	hk	kk	--	hh	kk	--	--	kk	hk	hk	hk	hk	hk	hk	hk	--	--	hh	--	kk	hh	--	hk	hk	--	hh	kk	kk	hk	hk	hk	--	hk	--
hk232	backbone_raw.fasta.pilon.fasta_hic_scaffold_20	6183942	hk	kk	--	kk	hh	kk	hk	--	hk	--	hh	hh	kk	kk	kk	--	--	kk	kk	hk	kk	hk	--	hk	kk	hk	hk	hk	--	--	hh	--	kk	hk	kk	hk	--	hh	hh	kk	kk	hk	--	--	kk	hk	hk
hk233	backbone_raw.fasta.pilon.fasta_hic_scaffold_20	6183943	hk	kk	--	kk	hh	kk	hk	--	hk	--	hh	hh	kk	kk	kk	--	--	kk	kk	hk	kk	hk	--	hk	kk	hk	hk	hk	--	--	hh	--	kk	hk	kk	hk	--	hh	hh	kk	kk	hk	--	--	kk	hk	hk
hk234	backbone_raw.fasta.pilon.fasta_hic_scaffold_20	6900028	hk	kk	kk	kk	hh	kk	hk	hh	hk	--	--	hh	--	kk	kk	hh	hh	kk	kk	--	kk	hk	--	--	kk	hk	--	hk	hk	hk	hh	hk	kk	hk	kk	hk	kk	hh	hh	kk	kk	hk	--	--	kk	hk	hk
hk235	backbone_raw.fasta.pilon.fasta_hic_scaffold_20	8602621	kk	hk	hk	hk	hk	hk	hk	hk	kk	hh	hh	hk	--	hh	hk	hk	kk	--	hk	hh	hk	hh	hk	kk	hk	--	hk	hk	kk	kk	hk	hh	hk	--	kk	kk	hh	hk	hk	hk	hk	--	kk	hk	--	kk	kk
hk236	backbone_raw.fasta.pilon.fasta_hic_scaffold_20	9153686	--	kk	kk	kk	hh	hk	kk	hh	hk	--	hk	--	--	--	kk	hh	hh	kk	kk	hk	kk	hk	hh	hk	kk	kk	--	--	--	--	--	hk	kk	hk	hk	kk	hk	hh	hh	kk	kk	hk	hh	kk	--	hk	hk
hk237	backbone_raw.fasta.pilon.fasta_hic_scaffold_20	9199055	hk	--	kk	kk	hk	hk	kk	hh	--	hk	hk	hh	--	--	kk	hh	hh	kk	kk	hk	kk	hk	hh	hk	kk	kk	--	hh	--	hk	hk	hk	kk	hk	hk	kk	hk	--	hh	kk	kk	hk	hk	kk	--	hk	hk
hk238	backbone_raw.fasta.pilon.fasta_hic_scaffold_20	11074499	hh	hk	hk	hh	--	hh	hk	hk	--	kk	kk	kk	hk	--	hk	kk	hk	hk	hk	kk	--	kk	--	hh	hk	hk	hk	hk	hh	hh	kk	kk	hk	hh	hh	hk	kk	--	kk	--	hh	hh	hh	hk	hk	hh	hh
hk239	backbone_raw.fasta.pilon.fasta_hic_scaffold_20	11074504	hh	hk	hk	hh	--	hh	hk	hk	--	kk	kk	kk	hk	--	hk	kk	hk	hk	--	kk	--	kk	--	hh	hk	hk	hk	hk	hh	hh	kk	kk	hk	hh	hh	hk	kk	--	kk	--	hh	hh	hh	hk	hk	hh	hh
hk240	backbone_raw.fasta.pilon.fasta_hic_scaffold_21	63345	hh	hk	kk	kk	hh	hk	hk	kk	hh	hh	hk	kk	hh	hk	hk	hk	kk	hk	kk	hk	hk	hk	hk	kk	kk	hk	hk	hk	hk	hk	hk	hk	hk	hk	hk	hk	kk	hk	kk	hk	hh	kk	kk	hk	--	hh	hk
hk241	backbone_raw.fasta.pilon.fasta_hic_scaffold_21	63420	hh	hk	kk	kk	hh	hk	hk	kk	hh	hh	hk	kk	hh	--	hk	hk	kk	hk	kk	hk	hk	hk	--	kk	kk	hk	hk	hk	hk	hk	hk	hk	--	hk	hk	hk	kk	hk	kk	hk	hh	kk	kk	hk	--	hh	hk
hk242	backbone_raw.fasta.pilon.fasta_hic_scaffold_21	63421	hh	hk	kk	kk	hh	hk	hk	kk	hh	hh	hk	kk	hh	--	hk	hk	kk	hk	kk	hk	hk	hk	--	kk	kk	hk	hk	hk	hk	hk	hk	hk	--	hk	hk	hk	kk	hk	kk	hk	hh	kk	kk	hk	--	hh	hk
hk243	backbone_raw.fasta.pilon.fasta_hic_scaffold_21	126030	hh	hk	kk	kk	hh	hk	hk	--	hh	--	hk	kk	hh	kk	hk	hk	kk	hk	kk	hk	hk	--	hk	kk	kk	hk	hk	hk	--	hk	--	hk	hk	hk	--	--	--	hk	--	--	hh	kk	kk	hk	hk	hh	--
hk244	backbone_raw.fasta.pilon.fasta_hic_scaffold_21	326223	kk	hk	hh	hh	kk	hk	hk	--	kk	kk	hk	hh	kk	--	hk	hk	hh	kk	hh	hk	hk	hk	--	hh	hh	hk	hk	hk	hk	hk	hk	--	--	hk	--	hk	hh	hk	hk	hk	kk	hh	hh	hk	hk	kk	hk
hk245	backbone_raw.fasta.pilon.fasta_hic_scaffold_21	326224	kk	hk	hh	hh	kk	hk	hk	--	kk	kk	hk	hh	kk	--	hk	hk	hh	kk	hh	hk	hk	hk	--	hh	hh	hk	hk	hk	hk	hk	hk	kk	--	hk	--	hk	hh	hk	hk	hk	kk	hh	hh	hk	hk	kk	hk
hk246	backbone_raw.fasta.pilon.fasta_hic_scaffold_21	746317	kk	hk	hh	hh	kk	hk	hk	hh	kk	kk	hk	hh	kk	--	hk	--	hh	hk	hh	--	hk	hk	--	hh	hh	--	hk	hk	hh	hk	hk	hk	--	--	hk	--	--	hk	--	hk	kk	hh	hh	hk	--	kk	hk
hk247	backbone_raw.fasta.pilon.fasta_hic_scaffold_21	1009766	kk	hk	hh	hh	kk	hk	hk	--	--	kk	hk	--	kk	--	hk	hk	hh	hk	hh	hk	hk	hk	hk	hh	hh	hk	hk	hk	--	hk	hk	--	hk	--	hk	hk	hh	hk	hk	hk	kk	hh	--	--	--	kk	hk
hk248	backbone_raw.fasta.pilon.fasta_hic_scaffold_21	1009781	kk	hk	hh	hh	kk	hk	hk	hh	--	kk	hk	--	kk	--	hk	hk	hh	hk	hh	hk	--	hk	hk	hh	hh	hk	hk	hk	--	hk	hk	--	hk	--	hk	hk	hh	hk	hk	hk	kk	hh	--	--	--	kk	hk
hk249	backbone_raw.fasta.pilon.fasta_hic_scaffold_21	1744690	kk	hk	hh	hh	kk	--	hk	--	kk	hk	hk	hh	kk	--	hk	hh	hh	hk	hh	hk	hk	hk	hk	hh	hh	hk	hk	--	hh	--	hk	hh	hk	hk	hk	hk	hh	hk	--	hk	kk	hh	hh	--	hk	kk	hk
hk250	backbone_raw.fasta.pilon.fasta_hic_scaffold_21	1807158	--	hk	hh	hh	kk	hk	hk	hh	kk	--	hk	hh	kk	hk	--	hk	hh	hk	hh	--	hk	hk	--	hh	hh	hk	hk	hk	hh	hk	hk	hk	hk	hk	hk	hk	hh	hk	--	hk	kk	hh	hh	hk	hk	kk	hk
hk251	backbone_raw.fasta.pilon.fasta_hic_scaffold_21	1807205	kk	hk	hh	hh	kk	hk	hk	hh	kk	--	hk	hh	kk	hk	hk	hk	hh	hk	hh	--	hk	hk	--	hh	hh	hk	hk	hk	hh	hk	hk	hk	hk	--	hk	hk	hh	hk	hk	hk	kk	hh	hh	hk	hk	--	hk
hk252	backbone_raw.fasta.pilon.fasta_hic_scaffold_21	4585287	kk	--	hh	hh	hh	hk	kk	hh	kk	kk	hk	hh	kk	kk	hk	hk	hh	hh	hh	hk	hk	hk	hk	hk	hk	hk	hk	hk	hh	hk	hk	--	hk	kk	hh	kk	hh	hk	hk	kk	kk	hk	--	hk	hk	hk	hk
hk253	backbone_raw.fasta.pilon.fasta_hic_scaffold_21	4781491	hk	hk	hh	hh	hh	hk	kk	--	kk	kk	hk	--	--	--	hk	hk	hh	hh	hh	hk	--	hk	hk	hk	hk	hk	--	hk	hh	hk	hk	--	hk	--	hh	kk	--	--	--	kk	kk	hk	hh	hk	hk	kk	hk
hk254	backbone_raw.fasta.pilon.fasta_hic_scaffold_21	5302513	hk	--	kk	hk	kk	hk	hh	kk	hh	hh	hk	hk	hh	hh	hk	--	kk	kk	kk	hh	hk	hk	--	hk	hk	hk	kk	hk	kk	hk	hk	hk	hk	--	kk	hh	--	--	--	hh	--	hh	kk	kk	hk	--	hk
hk255	backbone_raw.fasta.pilon.fasta_hic_scaffold_21	5601931	hk	--	hh	hk	hh	hk	kk	hh	kk	kk	hk	hk	kk	--	--	--	hh	hh	hh	kk	hk	--	--	hk	--	hk	--	hk	hh	--	--	hk	hk	--	hh	kk	hh	hk	--	kk	kk	kk	hh	hh	hk	kk	hk
hk256	backbone_raw.fasta.pilon.fasta_hic_scaffold_21	6527232	hk	--	kk	hk	kk	hk	hh	--	hh	hh	hk	--	hh	hk	--	hk	kk	kk	kk	--	--	hk	hk	hk	hk	hk	kk	hk	kk	hk	hk	hk	kk	--	kk	--	kk	hk	--	hh	hk	hh	kk	--	hk	hh	kk
hk257	backbone_raw.fasta.pilon.fasta_hic_scaffold_21	7045081	hk	hk	kk	hk	kk	hk	hh	hk	hh	hh	hk	hk	hh	--	hk	--	kk	kk	kk	hh	hk	hk	--	hk	kk	hk	kk	hk	hk	hk	--	hh	kk	hh	kk	hh	kk	hk	--	hh	hk	hh	kk	--	hk	hh	kk
hk258	backbone_raw.fasta.pilon.fasta_hic_scaffold_21	7323662	--	hk	kk	hk	kk	hk	hh	--	hh	hk	hk	hk	hh	hk	hk	hk	kk	kk	kk	hh	hk	hk	--	hk	hk	hk	kk	hk	hk	hk	--	hh	kk	hh	kk	--	kk	--	hk	hh	hk	hh	kk	kk	hk	hh	kk
hk259	backbone_raw.fasta.pilon.fasta_hic_scaffold_21	7905063	hk	hk	hh	hk	hh	hk	kk	hk	kk	hk	hk	--	kk	hk	hk	hk	hh	hh	hh	kk	hk	hk	hk	hk	hk	hk	hh	hk	hk	hk	hk	kk	hh	kk	hh	kk	hh	hk	--	kk	hk	kk	hh	hh	hk	kk	hh
hk260	backbone_raw.fasta.pilon.fasta_hic_scaffold_21	7905064	hk	hk	hh	hk	hh	hk	kk	hk	kk	hk	hk	--	kk	hk	hk	hk	hh	hh	hh	kk	hk	hk	hk	hk	hk	hk	hh	hk	hk	hk	hk	kk	hh	kk	hh	kk	hh	hk	--	kk	hk	kk	hh	hh	hk	kk	hh
hk261	backbone_raw.fasta.pilon.fasta_hic_scaffold_21	7909823	hk	hk	--	hk	hh	--	kk	hk	kk	hk	hk	hk	kk	hk	hk	hk	hh	hh	--	kk	hk	hk	hk	hk	hk	hk	hh	hk	hk	--	hk	kk	--	kk	hh	kk	hh	--	hk	kk	hk	kk	hh	--	hh	kk	hh
hk262	backbone_raw.fasta.pilon.fasta_hic_scaffold_21	7909833	hk	hk	--	hk	hh	--	kk	hk	kk	hk	hk	hk	kk	hk	hk	hk	hh	hh	--	kk	hk	hk	hk	hk	hk	hk	hh	hk	hk	--	hk	kk	--	kk	hh	kk	hh	--	hk	kk	hk	kk	hh	--	hh	kk	hh
hk263	backbone_raw.fasta.pilon.fasta_hic_scaffold_21	8032900	hk	--	kk	hk	--	hk	hh	hk	hh	hk	hk	hk	hh	--	hk	--	kk	kk	kk	hh	hk	hk	hk	hk	hk	hk	--	hk	hk	hk	--	hh	kk	--	kk	hh	kk	hk	hk	hh	hk	hh	kk	kk	--	hh	kk
hk264	backbone_raw.fasta.pilon.fasta_hic_scaffold_21	8552821	hh	hk	hh	hk	hh	hh	kk	hk	kk	hk	--	hk	kk	--	hk	hk	hh	hh	hk	kk	kk	hk	hk	hk	hk	--	hh	hk	hk	--	hk	kk	hh	--	hh	kk	hh	hh	hk	kk	hh	kk	hh	--	hk	kk	hh
hk265	backbone_raw.fasta.pilon.fasta_hic_scaffold_21	8670325	hk	kk	hk	kk	hk	hk	--	kk	hk	hh	hh	hh	hk	hh	kk	kk	hk	--	kk	hk	--	hh	hh	hh	hh	hh	hk	hh	hh	hk	--	hk	hk	hk	hk	hk	--	hk	kk	hk	hk	hk	kk	--	--	--	hk
hk266	backbone_raw.fasta.pilon.fasta_hic_scaffold_21	8793129	hh	--	hh	hk	hh	hh	kk	hk	hk	kk	hk	hk	kk	hk	hk	hk	hh	hh	hk	kk	kk	hk	hk	kk	hk	hk	hh	hk	hk	kk	--	kk	hh	--	--	kk	hh	hh	hk	--	hh	kk	hk	--	--	kk	hh
hk267	backbone_raw.fasta.pilon.fasta_hic_scaffold_21	9283470	hk	--	hk	kk	hk	hk	hk	--	kk	--	hk	hh	--	--	kk	--	hk	kk	kk	hk	hk	hh	hh	hk	hh	hh	--	hh	hh	hk	hh	hk	--	hk	hk	hk	hk	--	kk	hk	hk	hk	kk	--	kk	hk	hk
hk268	backbone_raw.fasta.pilon.fasta_hic_scaffold_21	9862399	hh	hk	hh	hk	--	hh	kk	--	hk	hk	kk	hk	kk	--	hk	hk	hh	hk	hk	kk	kk	hk	hk	kk	hk	hk	hk	hk	kk	kk	--	kk	--	kk	hh	kk	hk	hh	hk	kk	hh	kk	hk	hk	hk	kk	hh
hk269	backbone_raw.fasta.pilon.fasta_hic_scaffold_21	10031692	kk	hk	kk	hk	kk	kk	hh	hk	hk	hk	hh	hk	hh	--	hk	hk	kk	hk	--	hh	hh	hk	hk	hh	hk	hh	hk	hk	hh	hh	hk	--	hk	hh	kk	hh	hk	kk	hk	hh	kk	--	hk	hk	hk	hh	kk
hk270	backbone_raw.fasta.pilon.fasta_hic_scaffold_22	3342733	kk	--	hk	hk	--	hh	hh	hk	hk	kk	kk	kk	hh	--	--	hk	hh	hk	hh	kk	kk	kk	hh	--	hk	hk	hk	hh	--	--	hk	hh	hk	kk	hk	kk	hh	kk	kk	hk	hk	hk	kk	hh	hk	hh	hk
hk271	backbone_raw.fasta.pilon.fasta_hic_scaffold_22	4396962	hh	kk	hk	hk	hh	kk	hk	--	hk	--	hh	hh	hk	--	hk	--	kk	hk	kk	hh	hk	hk	--	hh	hk	hk	hk	kk	hk	--	hk	kk	hk	hh	hk	hh	--	hh	hh	hk	hk	hk	--	kk	hk	kk	hk
hk272	backbone_raw.fasta.pilon.fasta_hic_scaffold_22	4523941	--	hk	kk	hh	--	hk	hh	hh	hh	kk	hk	hk	hh	hh	hh	hh	hk	hh	hk	hk	--	hh	hk	hk	kk	hh	kk	--	hh	--	hh	hk	kk	hk	kk	--	kk	hk	hk	--	--	hh	--	hh	kk	hk	kk
hk273	backbone_raw.fasta.pilon.fasta_hic_scaffold_22	6011025	hk	hh	hh	kk	--	hk	kk	hk	kk	hh	hk	hk	kk	--	kk	--	--	--	hk	kk	hh	kk	hk	--	hk	hk	hk	hk	kk	--	kk	hk	hh	hk	hh	--	hh	hk	hk	kk	hh	kk	hk	hk	--	kk	--
hk274	backbone_raw.fasta.pilon.fasta_hic_scaffold_22	6828167	hk	kk	kk	hh	hk	--	hh	--	hh	kk	kk	kk	hh	hk	hh	hk	hh	--	hk	kk	hk	hh	hk	hk	hk	hk	hh	--	hh	--	--	--	kk	hk	kk	kk	kk	hk	hk	hh	kk	hh	hk	--	--	hh	kk
hk275	backbone_raw.fasta.pilon.fasta_hic_scaffold_22	6861689	kk	--	hk	hk	kk	--	kk	hh	hk	hk	hk	hk	hk	--	hk	kk	hk	--	--	hk	hh	hk	--	kk	kk	hh	hk	hh	hk	hk	hk	hk	hk	kk	hk	hk	--	kk	kk	hk	hk	hk	kk	hh	kk	kk	hk
hk276	backbone_raw.fasta.pilon.fasta_hic_scaffold_22	6861703	kk	--	hk	hk	kk	--	kk	hh	hk	hk	hk	hk	hk	--	hk	kk	hk	hh	--	hk	hh	hk	--	kk	kk	hh	hk	--	hk	hk	hk	hk	hk	kk	hk	hk	hk	kk	kk	hk	hk	hk	kk	hh	kk	kk	hk
hk277	backbone_raw.fasta.pilon.fasta_hic_scaffold_22	6861717	kk	hk	hk	hk	kk	--	hk	hh	hk	hk	hk	hk	hk	--	hk	kk	hk	hh	--	hk	hh	hk	--	hk	kk	hh	hk	hh	hk	hk	hk	hk	hk	kk	hk	hk	hk	hk	kk	hk	hk	hk	kk	hh	kk	hk	hk
hk278	backbone_raw.fasta.pilon.fasta_hic_scaffold_22	6861765	kk	--	hk	hk	kk	--	hk	hh	hk	hk	hk	hk	hk	--	hk	kk	hk	hh	--	hk	hh	hk	hh	--	kk	hh	hk	hh	hk	hk	hk	hk	hk	kk	hk	--	hk	kk	kk	hk	hk	hk	kk	hh	kk	hk	hk
hk279	backbone_raw.fasta.pilon.fasta_hic_scaffold_22	6861783	kk	--	hk	hk	kk	--	hk	hh	hk	hk	hk	hk	hk	--	--	kk	hk	hh	--	hk	hh	hk	hh	kk	kk	hh	hk	hh	hk	hk	hk	hk	hk	kk	hk	hk	hk	kk	kk	kk	hk	hk	kk	hh	kk	hk	hk
hk280	backbone_raw.fasta.pilon.fasta_hic_scaffold_22	7475373	hh	hk	hk	hk	hh	hk	hk	--	hk	hk	hk	hk	--	kk	hk	hh	--	--	kk	hk	kk	hk	kk	hh	hh	kk	hk	kk	hh	hk	hk	hh	kk	hh	hk	hh	hk	hh	hh	--	--	hh	hh	--	--	hk	hk
hk281	backbone_raw.fasta.pilon.fasta_hic_scaffold_22	7475392	kk	hk	hk	hk	kk	hk	hk	hk	hk	hk	hk	hk	--	hh	hk	kk	--	--	hh	hk	hh	hk	hh	kk	kk	hh	hk	--	kk	hk	hk	kk	--	kk	hk	kk	hk	kk	kk	--	--	kk	kk	--	--	hk	hk
hk282	backbone_raw.fasta.pilon.fasta_hic_scaffold_22	7957734	hh	hk	hk	hk	--	hk	hk	hk	hk	--	hk	hk	hk	--	hk	--	hk	kk	kk	--	kk	hk	kk	hh	hk	kk	--	kk	hh	hk	hk	hh	hk	hh	hk	--	hk	hh	--	hk	--	--	hh	kk	--	hh	kk
hk283	backbone_raw.fasta.pilon.fasta_hic_scaffold_22	7957742	hh	hk	hk	hk	--	hk	hk	hk	hk	--	hk	hk	hk	--	hk	--	hk	kk	kk	--	kk	hk	kk	hh	hk	kk	--	kk	hh	hk	hk	hh	hk	hh	hk	--	hk	hh	--	hk	--	--	hh	kk	--	hh	kk
hk284	backbone_raw.fasta.pilon.fasta_hic_scaffold_22	8106713	hh	hk	hk	hk	--	hk	hk	hk	hk	--	hk	hk	hk	kk	hk	hh	hk	kk	--	--	kk	hk	kk	hh	hk	kk	--	kk	hh	hk	hk	hh	--	--	hk	--	hk	hh	hh	hk	hk	hh	hh	kk	--	hh	kk
hk285	backbone_raw.fasta.pilon.fasta_hic_scaffold_22	8106717	hh	hk	hk	hk	--	hk	hk	hk	hk	--	hk	hk	hk	kk	hk	hh	hk	kk	--	--	kk	hk	kk	hh	hk	kk	--	kk	hh	hk	hk	hh	--	--	hk	--	--	hh	hh	hk	hk	hh	hh	kk	--	hh	kk
hk286	backbone_raw.fasta.pilon.fasta_hic_scaffold_22	9993921	hh	--	kk	hk	hk	hk	hk	--	hk	hk	hk	--	hk	--	hk	hh	hk	kk	kk	hk	--	--	--	hh	--	hk	--	hk	hh	hk	hh	hh	--	hh	hk	hk	hh	hh	hk	hk	hk	hh	hk	--	hk	hh	kk
hk287	backbone_raw.fasta.pilon.fasta_hic_scaffold_22	10429289	hh	--	kk	hk	hk	hk	hk	hk	hh	hk	hk	--	hk	kk	--	hh	hk	kk	kk	hk	kk	hk	kk	hh	hk	kk	--	hk	hh	hk	hh	hh	kk	--	hk	hk	hk	hh	hk	hk	hk	hh	hk	kk	--	hh	kk
hk288	backbone_raw.fasta.pilon.fasta_hic_scaffold_22	10991418	hh	hk	kk	hk	hk	hk	hk	--	hk	hk	hk	hk	hk	kk	hk	hh	hk	kk	kk	hk	kk	hk	--	hh	hh	kk	hk	hk	hh	hk	hh	hh	--	hh	hk	hk	--	hh	--	hk	hk	hh	hk	kk	hk	hh	kk
hk289	backbone_raw.fasta.pilon.fasta_hic_scaffold_22	11081489	hh	hh	kk	hk	hk	hk	--	hk	hk	--	hk	--	--	kk	hk	--	hk	kk	--	hk	kk	hk	kk	hh	hh	kk	hk	hk	hh	hk	hh	hh	kk	hh	hk	--	hk	hh	hk	--	hk	hh	hk	kk	hh	hh	kk
hk290	backbone_raw.fasta.pilon.fasta_hic_scaffold_22	11101642	hh	hk	kk	hk	hk	hk	hk	hk	hk	hk	hk	hk	hk	kk	hk	hh	hk	kk	--	--	kk	hk	kk	--	--	kk	hk	hk	hh	hk	--	hh	kk	hh	hk	hk	hk	hh	hk	hk	hk	hh	--	--	hk	--	kk
hk291	backbone_raw.fasta.pilon.fasta_hic_scaffold_22	11184902	hh	hk	kk	hk	hk	hk	hk	hk	--	hk	hk	hk	hk	kk	hk	hh	hk	kk	kk	hk	kk	hk	kk	--	hh	kk	hk	hk	hh	hk	hh	hk	kk	hh	hk	--	hk	--	hk	hk	hk	hh	hk	kk	hk	hh	kk
hk292	backbone_raw.fasta.pilon.fasta_hic_scaffold_3	1176223	hk	kk	hk	hk	kk	kk	kk	hk	hh	hk	kk	--	hk	--	kk	hh	hk	hh	kk	hk	hh	--	hk	hh	hh	hk	hk	kk	hk	hh	--	hh	hh	--	hk	hk	--	kk	kk	hk	kk	kk	hk	hk	kk	hh	hh
hk293	backbone_raw.fasta.pilon.fasta_hic_scaffold_3	4893187	hk	hh	hh	hk	--	hk	hk	hh	hh	hh	hh	hk	kk	hk	hk	hk	hh	--	hk	hh	hk	hh	hk	hk	kk	hk	hk	hh	kk	hh	hk	hh	hk	hh	hk	hk	--	hk	kk	kk	hk	hk	hk	hh	--	hk	hk
hk294	backbone_raw.fasta.pilon.fasta_hic_scaffold_3	5058534	hk	--	hk	hk	--	hk	hk	kk	kk	kk	kk	--	hh	--	hk	hk	hk	kk	hk	kk	hk	kk	hk	hk	hh	hk	--	kk	hh	kk	hk	kk	hk	kk	hk	kk	hh	hk	hh	hh	hk	hk	hk	--	--	hk	hk
hk295	backbone_raw.fasta.pilon.fasta_hic_scaffold_3	6106509	kk	hk	--	hk	hk	--	hk	--	hk	--	hk	hh	--	kk	hh	kk	hh	hk	hh	hk	hh	hk	--	--	hh	hk	hk	hk	hk	--	kk	hk	hk	--	hk	hk	--	hk	hk	hk	hk	hh	kk	--	kk	hh	hk
hk296	backbone_raw.fasta.pilon.fasta_hic_scaffold_3	6282128	hk	hk	kk	hk	hk	kk	hk	kk	hk	hk	hk	--	hk	hh	--	hh	kk	hk	--	hk	kk	hk	--	hh	hk	hk	hk	hk	hk	hk	hh	hk	hk	hk	hk	hk	hk	hk	hk	hk	hk	kk	hh	--	hh	kk	hh
hk297	backbone_raw.fasta.pilon.fasta_hic_scaffold_3	7603749	kk	--	hk	--	kk	hk	hh	hk	hk	--	hh	hk	kk	hk	hk	--	hk	hh	hk	hh	hk	--	kk	hk	--	kk	kk	hh	hk	--	hk	hk	hh	hh	kk	hh	kk	hh	kk	kk	kk	hk	hk	--	hk	hk	kk
hk298	backbone_raw.fasta.pilon.fasta_hic_scaffold_3	11077735	kk	--	hk	hh	kk	hk	hh	hk	--	hk	hh	hk	kk	--	hk	hk	--	hk	hh	hk	hk	hh	kk	hk	hh	hk	kk	hh	hk	hh	hk	--	hh	hh	kk	hh	hk	hh	kk	hk	kk	hk	hk	hk	hk	hk	kk
hk299	backbone_raw.fasta.pilon.fasta_hic_scaffold_3	11285348	kk	kk	hk	hh	kk	hk	hh	--	--	--	hh	hh	kk	hk	hk	--	hk	hk	hh	hk	hh	hh	kk	--	hh	hk	--	hh	hk	hh	hk	hk	hh	hh	--	hh	hk	hh	kk	hh	kk	hk	--	--	hk	hk	kk
hk300	backbone_raw.fasta.pilon.fasta_hic_scaffold_3	11287726	kk	kk	hk	hh	kk	--	hh	hk	hk	hk	--	--	kk	hk	hk	hk	hk	--	hh	hk	hk	--	kk	hk	hh	hk	kk	hh	hk	hh	hk	--	hh	hh	kk	hh	hk	--	kk	hk	kk	hk	hk	hk	--	hk	kk
hk301	backbone_raw.fasta.pilon.fasta_hic_scaffold_3	11288746	kk	--	hk	hh	kk	hk	hh	hk	hk	hk	hh	hh	kk	hk	hk	hk	hk	hk	hh	hk	hk	hh	kk	hk	hh	hk	kk	hh	hk	hh	hk	hk	hh	hh	kk	hh	hk	hh	kk	hk	kk	hk	hk	--	hk	hk	kk
hk302	backbone_raw.fasta.pilon.fasta_hic_scaffold_3	11289614	hh	hh	hk	kk	hh	hk	kk	hk	hk	--	kk	kk	hh	hk	hk	hk	hk	hk	kk	hk	hk	kk	--	hk	kk	hk	hh	kk	hk	kk	hk	hk	kk	kk	hh	kk	hk	kk	hh	hk	hh	hk	--	hk	hk	hk	hh
hk303	backbone_raw.fasta.pilon.fasta_hic_scaffold_3	14126197	hh	--	hk	hk	hk	kk	hk	kk	kk	--	--	hk	--	hh	kk	--	kk	hk	hk	--	hk	hk	--	hk	kk	hh	hk	hk	hk	--	hk	hk	hk	kk	hk	hk	hh	hk	hh	--	hk	kk	hk	kk	hh	kk	hh
hk304	backbone_raw.fasta.pilon.fasta_hic_scaffold_3	17052499	kk	--	kk	hk	hh	hk	hk	hh	kk	hh	kk	hk	--	hk	hh	hk	hk	--	--	hh	hk	kk	hh	hk	hk	kk	hk	--	hk	hk	hh	kk	hk	hh	kk	kk	kk	--	kk	kk	hk	hh	hh	hk	kk	hh	hk
hk305	backbone_raw.fasta.pilon.fasta_hic_scaffold_3	17334617	hh	--	hh	hk	kk	hk	hk	kk	hh	kk	--	hk	kk	hk	kk	--	hk	hk	kk	kk	hk	hh	kk	hk	hk	hh	hh	kk	--	hh	kk	hh	hk	kk	--	hh	hh	hh	hh	hh	hk	kk	kk	hk	--	kk	--
hk306	backbone_raw.fasta.pilon.fasta_hic_scaffold_3	19078829	hk	kk	kk	kk	--	hh	hk	--	kk	--	hk	hh	hk	--	hk	--	hk	--	hk	kk	hk	hk	--	kk	hh	hk	hk	kk	hk	--	hk	--	--	hk	hk	hk	hh	hk	hk	hk	kk	hk	hk	--	hk	hh	hk
hk307	backbone_raw.fasta.pilon.fasta_hic_scaffold_4	1725672	hk	hk	hk	hh	kk	hh	hk	hk	hk	hk	hh	--	kk	--	hk	kk	kk	kk	--	kk	hk	kk	--	hk	hh	hk	kk	hh	hk	hk	hk	kk	kk	--	hk	--	hk	hk	hh	kk	hk	--	--	hh	hh	hh	kk
hk308	backbone_raw.fasta.pilon.fasta_hic_scaffold_4	2258173	hk	hk	hk	kk	hh	kk	hk	hk	hk	hk	kk	hh	hh	--	--	hh	hh	hh	hk	hh	hk	hh	hh	hk	kk	hk	hk	kk	hk	hk	hk	--	hh	hk	hk	kk	hk	hk	kk	hh	hk	--	hh	kk	kk	kk	hh
hk309	backbone_raw.fasta.pilon.fasta_hic_scaffold_4	8045785	kk	hk	hk	kk	--	hk	hh	hk	kk	hk	hk	hk	kk	--	hh	--	hh	--	hk	kk	hk	hh	hh	hh	hk	hk	hh	hk	hk	kk	hk	hk	hh	hk	hk	hk	hh	hk	kk	hh	--	hh	hk	hk	hk	hk	hh
hk310	backbone_raw.fasta.pilon.fasta_hic_scaffold_4	10202981	kk	hh	hk	hk	hk	hh	hk	hh	hk	hk	hk	kk	hh	kk	hk	hk	hk	hh	hh	hk	hh	hk	hk	hk	--	--	hk	--	hk	hk	kk	--	hk	--	--	--	hk	kk	hk	kk	--	hk	hk	--	hh	hk	hh
hk311	backbone_raw.fasta.pilon.fasta_hic_scaffold_4	10202984	kk	hh	hk	hk	hk	hh	hk	hh	hk	hk	hk	kk	hh	kk	hk	hk	hk	hh	hh	hk	hh	hk	hk	hk	hh	--	hk	--	hk	hk	kk	--	hk	--	--	--	hk	kk	hk	kk	--	hk	hk	--	hh	hk	hh
hk312	backbone_raw.fasta.pilon.fasta_hic_scaffold_4	10258040	kk	hk	kk	kk	hh	--	--	hk	kk	--	kk	hk	hk	--	hh	kk	hh	hk	hk	kk	hk	hh	hh	hh	--	hk	hh	hk	kk	kk	hk	hk	hh	--	hk	--	hh	hk	kk	hk	kk	hh	kk	--	--	--	hk
hk313	backbone_raw.fasta.pilon.fasta_hic_scaffold_4	10437142	hh	hk	hh	hh	kk	hk	kk	--	hh	hh	hh	hk	hk	--	kk	hh	kk	--	hk	hh	hk	kk	kk	kk	hk	hk	kk	--	hh	hh	kk	--	kk	hh	hh	hk	kk	hk	hh	hk	hh	kk	hh	--	--	hh	hh
hk314	backbone_raw.fasta.pilon.fasta_hic_scaffold_4	10437177	hh	hk	hh	--	kk	hk	kk	--	hh	hh	hh	hk	hk	--	kk	hh	kk	hk	hk	hh	hk	kk	hk	kk	hk	hk	kk	--	hh	hh	hk	--	kk	hh	hh	hk	kk	hk	hh	--	hh	kk	hh	--	hk	hh	hh
hk315	backbone_raw.fasta.pilon.fasta_hic_scaffold_4	15191145	kk	hh	kk	hh	hh	kk	kk	kk	hk	hk	hh	kk	--	hk	--	hk	kk	--	hk	kk	hk	hh	--	hk	hh	hh	hk	hh	hk	hk	kk	--	hk	--	kk	hk	kk	hk	kk	hk	--	hk	hk	--	hh	hk	hk
hk316	backbone_raw.fasta.pilon.fasta_hic_scaffold_4	15191198	kk	hh	kk	--	hh	kk	kk	hk	hk	hk	hh	kk	hh	hk	--	hk	kk	--	hk	hk	hk	hh	hk	--	hh	hh	hk	hh	hk	hk	kk	--	hk	hk	kk	hk	kk	hk	kk	hk	hh	hk	hk	--	hh	hk	hk
hk317	backbone_raw.fasta.pilon.fasta_hic_scaffold_4	16518313	kk	hh	kk	hh	hh	kk	kk	kk	hk	hk	hh	kk	hh	--	--	hk	kk	hh	hk	--	hk	hh	--	--	hk	hh	hk	hh	hk	--	hk	hh	--	hk	kk	hk	kk	hk	hk	hk	hk	hk	hk	hk	hh	hk	hk
hk318	backbone_raw.fasta.pilon.fasta_hic_scaffold_4	18325050	kk	hh	kk	hh	hh	kk	kk	kk	hk	hk	hh	--	--	hk	hh	hk	kk	hk	hk	hk	kk	hh	hk	hk	hk	hh	hk	--	kk	hh	hk	hk	hh	hk	kk	--	--	hk	hk	hk	hk	hk	hk	--	hh	hk	hh
hk319	backbone_raw.fasta.pilon.fasta_hic_scaffold_4	18560206	hk	hk	hk	hk	hk	hh	hk	hk	hh	kk	hk	kk	hh	hh	hk	--	hk	--	kk	kk	hk	hk	hh	hh	kk	hk	hh	hk	hk	--	kk	kk	hk	kk	hk	hk	kk	kk	hh	kk	hh	--	kk	hh	hk	kk	hk
hk320	backbone_raw.fasta.pilon.fasta_hic_scaffold_4	19030122	hk	hk	hk	hk	--	hk	hk	--	kk	--	hk	hh	hk	kk	hk	hh	hk	kk	hh	hh	hk	hk	--	kk	hh	hk	--	hk	hk	hk	--	--	hh	--	hk	--	hh	hh	kk	hh	kk	kk	hh	hk	--	hh	kk
hk321	backbone_raw.fasta.pilon.fasta_hic_scaffold_4	19030128	hk	hk	hk	hk	--	hk	hk	--	kk	--	hk	hh	hk	kk	--	hh	hk	kk	hh	hh	hk	kk	kk	kk	hh	hk	--	hk	hk	hk	--	--	hh	--	hk	--	hh	--	kk	hh	kk	kk	hh	hk	--	hh	kk
hk322	backbone_raw.fasta.pilon.fasta_hic_scaffold_5	929686	hh	hh	kk	hh	kk	hk	hh	hh	hk	kk	hk	hh	hk	hk	hk	hh	kk	kk	hh	kk	hk	hk	hk	kk	hh	hk	hk	hh	hk	hh	hk	hk	hh	hk	hk	hh	kk	hh	hh	kk	hh	kk	kk	kk	kk	hk	hh
hk323	backbone_raw.fasta.pilon.fasta_hic_scaffold_5	3431726	hk	--	hk	hk	kk	--	hk	hk	hk	--	kk	--	--	--	hh	kk	hk	hh	hh	hh	kk	kk	kk	hk	kk	--	hk	hk	hh	hh	kk	hk	hh	hh	--	hk	--	--	hk	hk	hk	kk	hh	--	hk	kk	hk
hk324	backbone_raw.fasta.pilon.fasta_hic_scaffold_5	3506808	hk	hk	hk	hk	kk	kk	hk	hk	hk	--	kk	hh	kk	--	--	--	hk	hk	--	--	kk	kk	kk	hk	kk	hk	hk	hk	--	hh	kk	hk	hh	hh	hk	hk	--	hk	hk	hk	hk	kk	hh	hk	hk	kk	hk
hk325	backbone_raw.fasta.pilon.fasta_hic_scaffold_5	3522260	hk	hk	hk	hk	--	hh	hk	hk	hk	hk	hh	kk	hh	--	kk	hh	hk	hk	hk	hk	hh	hh	--	--	hh	hk	hk	hk	kk	kk	hh	hk	kk	--	hk	hk	hh	hk	hk	hk	hk	--	--	hk	hk	hh	hk
hk326	backbone_raw.fasta.pilon.fasta_hic_scaffold_5	4710191	hk	hk	hk	--	kk	kk	hk	hk	hk	--	--	hh	kk	--	hh	kk	hk	hk	--	hk	hk	kk	kk	hk	kk	hk	hh	--	--	hh	kk	hk	hh	--	hk	hk	kk	hh	hk	hk	hk	kk	hh	hk	hk	kk	hk
hk327	backbone_raw.fasta.pilon.fasta_hic_scaffold_5	7256546	hk	--	hk	kk	hh	--	hk	kk	hk	hh	--	--	hh	--	kk	hh	hk	hh	kk	hk	hk	hh	hk	hh	hh	hh	--	hk	hk	kk	hh	hk	--	kk	hk	hk	--	hk	kk	hh	hk	hk	kk	hk	hh	hh	hk
hk328	backbone_raw.fasta.pilon.fasta_hic_scaffold_5	9188518	kk	kk	hh	kk	hh	--	kk	kk	--	hh	hh	kk	hk	--	--	kk	hh	hh	kk	hh	--	hk	hk	hh	kk	--	hk	kk	--	kk	hk	--	kk	hk	hk	hk	--	--	--	hh	kk	hh	hh	hh	hh	hk	kk
hk329	backbone_raw.fasta.pilon.fasta_hic_scaffold_5	9283135	kk	kk	hh	kk	hh	--	kk	kk	hk	hh	hk	kk	hk	hk	hk	kk	hh	hk	kk	hh	--	hk	--	hh	kk	kk	hk	kk	hk	kk	--	--	--	hk	hk	hk	kk	kk	kk	hh	kk	hh	hh	--	hh	hk	kk
hk330	backbone_raw.fasta.pilon.fasta_hic_scaffold_5	9283151	--	kk	hh	kk	hh	--	kk	kk	hk	hh	hk	kk	hk	hk	hk	kk	hh	hk	--	hh	hk	hk	--	hh	kk	kk	hk	kk	hk	kk	--	--	kk	hk	hk	hk	kk	kk	kk	hh	kk	hh	hh	--	hh	hk	kk
hk331	backbone_raw.fasta.pilon.fasta_hic_scaffold_5	11086182	hk	hk	hk	--	hk	--	kk	--	hk	--	hh	hk	hh	--	hk	--	kk	kk	--	hk	hk	hh	hk	hk	--	hk	hk	hk	hh	hh	hh	hh	hh	--	hh	kk	hk	hk	--	kk	hk	hk	hk	hh	--	hk	hk
hk332	backbone_raw.fasta.pilon.fasta_hic_scaffold_5	11166858	hk	hk	hk	hk	hk	hk	hh	hk	hk	hk	kk	hk	kk	--	hk	hk	hh	hh	hk	hk	hk	kk	hk	hk	hk	hk	--	hk	kk	--	--	kk	kk	hh	kk	hh	--	--	hk	hh	hk	hk	hk	kk	hk	hk	hk
hk333	backbone_raw.fasta.pilon.fasta_hic_scaffold_5	11172768	hk	hk	hk	hk	hk	hk	kk	--	hk	--	hh	--	--	--	--	hk	kk	kk	hk	hk	hk	hh	--	hk	hk	kk	kk	hk	hh	hh	hh	hh	--	kk	hh	kk	hk	hk	hk	kk	hk	hk	hk	hh	--	hk	hk
hk334	backbone_raw.fasta.pilon.fasta_hic_scaffold_5	11204705	hk	--	hk	hk	hk	hk	hh	hk	--	hk	--	hk	kk	kk	hk	hk	hh	hh	hk	hk	hk	kk	hk	hk	hk	hh	hk	hk	kk	kk	--	kk	hk	--	kk	--	hk	hk	--	hh	hk	hk	hk	--	--	hk	hk
hk335	backbone_raw.fasta.pilon.fasta_hic_scaffold_5	11204710	hk	hk	hk	hk	hk	hk	hh	hk	--	hk	--	hk	kk	kk	hk	hk	hh	hh	hk	hk	hk	kk	hk	hk	hk	hh	hk	hk	kk	kk	--	kk	hk	--	kk	--	hk	hk	--	hh	hk	hk	hk	--	--	hk	hk
hk336	backbone_raw.fasta.pilon.fasta_hic_scaffold_5	11204740	hk	hk	hk	hk	hk	hk	hh	hk	--	hk	--	hk	kk	kk	hk	--	hh	--	hk	hk	hk	kk	--	hk	hk	hh	hk	--	kk	kk	kk	kk	--	--	kk	--	hk	kk	--	hh	--	hk	hk	kk	--	hk	hk
hk337	backbone_raw.fasta.pilon.fasta_hic_scaffold_5	11336233	hk	hk	hk	hk	hk	--	--	hk	hk	--	hh	--	hh	hh	hk	hk	kk	kk	hk	hk	hk	hh	kk	--	hk	--	--	hk	hh	hh	hh	hh	--	kk	hh	kk	hk	hk	hk	kk	hk	hk	hk	--	--	hk	hk
hk338	backbone_raw.fasta.pilon.fasta_hic_scaffold_5	12285572	hk	hk	hk	hk	hk	hk	--	hk	hk	hk	hk	--	kk	kk	hk	hk	hh	hh	--	hk	hk	kk	--	hk	hk	hk	hk	hk	kk	--	kk	kk	kk	hh	kk	hh	hh	--	--	hh	hk	hk	hk	--	hk	hk	hk
hk339	backbone_raw.fasta.pilon.fasta_hic_scaffold_5	12941349	hk	hk	hk	hk	--	hk	hh	hk	hk	hk	--	--	kk	kk	--	hk	hh	hk	hk	hk	hk	kk	--	--	hk	hk	hk	hk	kk	kk	kk	--	--	hh	kk	--	--	hk	--	--	hk	hk	hk	--	hk	hk	hk
hk340	backbone_raw.fasta.pilon.fasta_hic_scaffold_5	16265399	hh	hh	hk	hh	kk	kk	hk	hh	hk	kk	--	hk	--	hk	hh	hk	hk	kk	hh	hk	hk	kk	hk	kk	kk	kk	hh	hh	hk	hh	--	--	kk	hh	kk	--	hk	hk	hh	kk	hk	hk	--	--	--	--	hk
hk341	backbone_raw.fasta.pilon.fasta_hic_scaffold_5	18203094	hh	hk	hk	hk	kk	kk	hh	hk	kk	hk	hk	kk	kk	hk	hk	kk	kk	hk	hh	hh	kk	hk	hh	hk	hk	--	--	hk	hh	hk	hk	hk	--	hk	hk	hk	kk	kk	--	hk	--	kk	hk	hk	--	hk	hh
hk342	backbone_raw.fasta.pilon.fasta_hic_scaffold_54	9700	kk	--	kk	hk	hh	kk	kk	hk	hk	kk	hk	--	hk	hk	hk	hh	hh	--	kk	--	kk	hh	hk	--	hk	hh	--	hh	--	hk	hk	hk	kk	--	--	hh	hh	hk	--	hh	hk	hk	--	hh	hh	hk	hk
hk343	backbone_raw.fasta.pilon.fasta_hic_scaffold_6	1137014	kk	hk	--	hk	hk	hk	hk	hk	hk	hk	--	hk	hk	--	hk	kk	hk	hh	hh	hk	hh	hk	hh	kk	kk	hh	hk	hk	kk	hk	kk	--	hh	kk	hk	hk	hk	kk	hk	hk	hk	--	--	--	hk	kk	hh
hk344	backbone_raw.fasta.pilon.fasta_hic_scaffold_6	1491229	hh	hk	kk	hk	hk	--	hk	--	hk	hk	hk	hk	hk	kk	hk	--	hk	kk	kk	hk	kk	hk	kk	hh	--	kk	hk	hk	hh	--	hh	--	kk	--	--	--	hk	hh	hk	hk	hk	hh	hk	kk	hk	hh	kk
hk345	backbone_raw.fasta.pilon.fasta_hic_scaffold_6	1491248	hh	hk	kk	hk	hk	--	hk	--	hk	hk	hk	hk	hk	kk	hk	--	hk	kk	kk	hk	kk	hk	kk	hh	--	kk	hk	hk	hh	--	hh	--	kk	hh	--	hh	hk	hh	hk	hk	hk	hh	hk	kk	hk	hh	kk
hk346	backbone_raw.fasta.pilon.fasta_hic_scaffold_6	1749069	hh	hk	--	hk	hk	hk	hk	--	hk	hk	kk	hk	hk	--	hk	hh	hk	kk	kk	hk	kk	hk	--	hh	hh	kk	hk	--	hh	hk	hh	hk	kk	hh	hk	--	hk	hh	--	hk	hk	hh	hk	kk	--	hh	kk
hk347	backbone_raw.fasta.pilon.fasta_hic_scaffold_6	2203388	hh	hk	kk	hk	hk	hk	hk	hk	hk	kk	kk	hk	--	--	hk	hh	hk	kk	kk	hk	kk	hk	kk	hh	hh	kk	hh	hk	hh	hk	hh	hh	kk	--	hk	hk	--	hh	hk	hk	hk	hh	hk	kk	hk	hh	kk
hk348	backbone_raw.fasta.pilon.fasta_hic_scaffold_6	2724802	kk	--	hh	--	hk	hk	hk	hk	hk	hh	hh	--	--	hh	hk	kk	hk	--	hh	hk	hk	hk	hh	--	kk	hh	kk	hk	kk	hk	kk	kk	--	kk	hk	hk	hk	kk	--	hk	hk	kk	hk	hh	hk	kk	hh
hk349	backbone_raw.fasta.pilon.fasta_hic_scaffold_6	3134413	hh	--	kk	hh	--	hk	hk	hk	hk	kk	kk	hk	hk	--	hk	hk	hk	kk	kk	hk	hk	hk	kk	hh	hk	kk	hh	hk	--	hh	hh	hh	kk	--	hk	hk	--	hh	hk	hk	kk	hh	--	--	--	hh	kk
hk350	backbone_raw.fasta.pilon.fasta_hic_scaffold_6	3604644	hh	hk	kk	hh	hk	kk	hk	hk	hk	kk	kk	hk	hh	--	hk	hk	hh	--	--	hk	hk	hk	kk	hh	hk	kk	hh	hk	hh	hh	hh	hh	kk	hk	hk	hk	hk	--	hk	hk	kk	hh	hk	--	hk	--	kk
hk351	backbone_raw.fasta.pilon.fasta_hic_scaffold_6	3772592	hh	hk	kk	hh	--	kk	hk	--	hk	kk	kk	--	hh	kk	hk	hk	hh	hk	kk	hk	hk	hk	--	hh	hk	kk	hh	hk	hh	hh	hh	hh	kk	hk	hk	hk	hk	hh	hk	hk	kk	hh	hk	kk	hk	hh	kk
hk352	backbone_raw.fasta.pilon.fasta_hic_scaffold_6	3787954	hh	--	kk	hh	hk	kk	hk	--	hk	kk	kk	--	hh	kk	hk	hk	hh	--	kk	hk	hk	hk	kk	hh	hk	--	hh	--	hh	hh	hh	hh	kk	hk	hk	hh	hk	hh	--	hk	kk	hh	hk	kk	--	hh	--
hk353	backbone_raw.fasta.pilon.fasta_hic_scaffold_6	4089251	kk	hk	hh	kk	hk	hh	--	hk	hk	hk	--	hk	kk	hh	hk	hk	kk	hk	hh	hk	hk	--	hh	kk	--	hh	kk	hk	--	kk	kk	kk	hh	--	hk	hk	--	kk	hk	hk	hh	kk	hk	hh	hk	kk	hh
hk354	backbone_raw.fasta.pilon.fasta_hic_scaffold_6	4101509	hh	hk	kk	hh	hk	kk	hk	hk	--	hk	kk	hk	hh	kk	hk	hk	hh	hk	--	hk	hk	hk	--	hh	hk	kk	hh	--	hh	hh	hh	hh	kk	--	hk	hk	hk	hh	hk	hk	kk	hh	hk	kk	--	hh	--
hk355	backbone_raw.fasta.pilon.fasta_hic_scaffold_6	4849740	hk	--	hh	hk	kk	--	kk	--	hk	hh	kk	kk	--	--	--	--	hh	hk	hk	kk	hk	hk	hh	--	hk	kk	hh	hh	hk	hh	hh	kk	hk	hh	hh	--	kk	hk	hk	hh	hk	hk	kk	hk	hk	hk	hk
hk356	backbone_raw.fasta.pilon.fasta_hic_scaffold_6	4853668	hk	hk	hh	hk	kk	kk	kk	hk	hk	hh	kk	kk	hh	--	kk	hk	hh	--	hk	--	hk	hk	hh	hk	hk	kk	hk	hh	hk	hh	hh	kk	hk	hh	hh	--	kk	hk	hk	hh	hk	hk	kk	--	hk	hk	hk
hk357	backbone_raw.fasta.pilon.fasta_hic_scaffold_6	5388682	hk	--	hh	hk	kk	hk	kk	--	--	hh	kk	kk	hh	--	--	hk	hh	hk	hk	kk	hk	hk	hh	hh	hk	kk	hk	hh	hk	hh	hh	kk	hk	hh	hh	hk	kk	hk	kk	--	hk	hk	kk	hk	hk	hk	hh
hk358	backbone_raw.fasta.pilon.fasta_hic_scaffold_6	5388684	hk	--	hh	hk	kk	hk	kk	--	--	hh	kk	kk	hh	--	--	hk	hh	hk	hk	kk	hk	hk	hh	hh	hk	kk	hk	hh	hk	hh	hh	kk	hk	hh	hh	hk	kk	hk	kk	--	hk	hk	kk	hk	hk	hk	hh
hk359	backbone_raw.fasta.pilon.fasta_hic_scaffold_6	5388690	hk	--	hh	hk	kk	hk	kk	--	--	hh	kk	kk	hh	--	--	hk	hh	hk	hk	kk	hk	--	hh	hh	hk	kk	hk	hh	hk	hh	hh	kk	hk	hh	hh	hk	--	hk	kk	--	hk	hk	kk	hk	hk	hk	hh
hk360	backbone_raw.fasta.pilon.fasta_hic_scaffold_6	6007085	hk	hh	hh	hk	kk	hk	kk	hk	hk	hh	kk	kk	hh	--	--	hk	hh	hk	hk	kk	--	hk	hh	hk	hk	kk	hk	hh	hk	hh	hh	kk	hk	hh	--	hk	kk	hk	kk	hh	kk	--	kk	hk	--	hk	hh
hk361	backbone_raw.fasta.pilon.fasta_hic_scaffold_6	7238256	hk	--	hh	hk	kk	hk	kk	hk	hk	hh	hk	--	hh	--	kk	hk	hh	hk	hk	kk	--	hk	--	--	hk	kk	hk	hh	hk	hh	hh	kk	hk	--	hh	hk	kk	hk	kk	hh	hk	hk	kk	hk	hk	hk	hh
hk362	backbone_raw.fasta.pilon.fasta_hic_scaffold_6	9940197	hh	hk	hk	hh	--	hh	--	--	kk	--	hh	hk	hk	--	hk	hh	hk	kk	hh	hk	hh	hh	hk	kk	--	hk	hh	hk	hh	hk	hk	hk	kk	hk	--	hh	hk	hh	hk	hk	hk	hh	hk	--	hh	hh	hk
hk363	backbone_raw.fasta.pilon.fasta_hic_scaffold_6	11034093	--	hh	hh	hk	kk	hk	--	hk	hk	--	kk	kk	hh	kk	kk	--	hh	--	hk	--	hk	kk	hh	hk	kk	kk	hk	hh	--	hh	hh	kk	hk	hh	hh	--	kk	kk	--	hh	kk	hk	kk	hk	hk	hk	hh
hk364	backbone_raw.fasta.pilon.fasta_hic_scaffold_6	11034140	hk	hh	hh	hk	--	hk	kk	hk	hk	--	kk	kk	hh	kk	kk	--	hh	--	hk	--	hk	kk	hh	hk	kk	kk	hk	hh	--	hh	hh	kk	kk	--	hh	hk	kk	kk	--	hh	kk	hk	kk	hk	--	hk	hh
hk365	backbone_raw.fasta.pilon.fasta_hic_scaffold_6	12747834	hk	hh	hh	hk	kk	hk	hk	--	--	hk	kk	kk	hh	kk	kk	hk	hh	hk	hk	kk	--	kk	hh	hh	kk	hk	kk	hk	--	hh	hh	hk	--	hh	hh	hk	--	--	hk	hh	kk	hk	--	kk	hk	hk	--
hk366	backbone_raw.fasta.pilon.fasta_hic_scaffold_6	13212585	hk	kk	kk	--	hh	hk	--	hk	hh	hk	hh	hh	kk	hh	hh	hk	kk	hk	hk	hh	hh	hh	--	kk	hh	hk	hk	hk	hk	kk	kk	hk	hk	kk	kk	hk	--	hh	hk	kk	hh	hk	hh	hh	--	--	--
hk367	backbone_raw.fasta.pilon.fasta_hic_scaffold_6	13763305	hk	--	hk	hk	hh	hk	hk	hk	hh	hk	hh	hh	kk	--	hh	hk	kk	hh	hk	hk	hh	hh	--	kk	hh	hk	--	--	hk	hk	kk	kk	hk	kk	--	hk	hh	hh	hk	kk	hh	hh	hk	--	hk	hk	hk
hk368	backbone_raw.fasta.pilon.fasta_hic_scaffold_6	14208013	hh	hk	kk	hh	hk	hh	kk	hh	hk	kk	hk	hk	hk	hh	hk	hh	hk	hk	hh	kk	hk	hk	hk	hk	hk	hh	--	hh	hh	hh	kk	hk	hk	hk	hk	--	hk	hk	hh	--	kk	hk	kk	--	--	hk	hh
hk369	backbone_raw.fasta.pilon.fasta_hic_scaffold_6	14543184	--	hk	kk	hh	--	--	kk	hh	hk	kk	hk	hk	--	--	hk	--	hk	hk	hh	kk	hk	kk	hk	hk	hk	hh	--	hh	hh	--	kk	hk	hk	--	hk	hh	--	--	--	hk	kk	hk	kk	hk	hh	hk	hh
hk370	backbone_raw.fasta.pilon.fasta_hic_scaffold_6	15418827	hh	--	hk	hk	kk	hk	--	hk	kk	--	kk	kk	--	--	kk	hk	--	kk	hk	--	kk	kk	hh	hh	kk	hk	hk	kk	hk	--	hk	--	kk	hh	hh	hk	hk	kk	hk	hk	hk	kk	hk	kk	hk	kk	hk
hk371	backbone_raw.fasta.pilon.fasta_hic_scaffold_6	15428286	hh	hh	hk	hk	hk	hk	hk	--	kk	hk	kk	kk	hh	--	kk	hk	hh	kk	hk	hk	kk	kk	--	hh	--	hk	hk	kk	hk	hk	hk	hh	kk	hh	hh	hk	hk	kk	hh	--	hk	kk	hk	--	hk	kk	hk
hk372	backbone_raw.fasta.pilon.fasta_hic_scaffold_6	15835448	kk	kk	--	hk	hk	hk	hk	--	hh	hk	hh	hh	hk	kk	hh	--	kk	hh	hk	hk	hh	--	kk	--	hh	hh	hk	hh	hk	hk	hk	kk	hh	kk	kk	hk	hh	--	hk	hk	hk	hh	hk	--	hk	hh	hk
hk373	backbone_raw.fasta.pilon.fasta_hic_scaffold_652	46875	hk	kk	kk	hk	hh	kk	hk	hk	--	hh	hk	kk	hh	kk	hh	kk	hk	kk	hk	kk	kk	hk	--	hk	kk	hh	hk	hk	hk	kk	kk	--	--	--	hk	hk	kk	--	kk	hk	hh	hk	hh	--	kk	--	kk
hk374	backbone_raw.fasta.pilon.fasta_hic_scaffold_7	924355	hk	--	kk	hh	hk	hk	kk	kk	kk	--	kk	hk	--	kk	kk	hh	hh	--	hh	--	kk	hh	hk	kk	hh	hk	hk	hk	hk	kk	kk	hk	hk	--	hk	hk	hh	hk	hh	hk	hh	hh	hk	hk	--	kk	hk
hk375	backbone_raw.fasta.pilon.fasta_hic_scaffold_7	1823971	kk	--	hk	hk	kk	--	kk	hk	hk	--	--	kk	kk	hk	hk	hk	hk	--	hk	kk	hk	--	--	hk	kk	kk	hh	hh	kk	hh	hh	kk	kk	hk	hh	kk	--	kk	--	hh	hk	--	kk	hh	--	hk	hh
hk376	backbone_raw.fasta.pilon.fasta_hic_scaffold_7	2353548	--	hk	hk	--	kk	kk	kk	hk	hk	hh	hh	--	kk	hk	hk	hk	hk	hk	hk	kk	hk	hk	--	hk	kk	--	hh	hh	kk	hk	--	kk	kk	hk	hh	kk	--	--	--	--	hk	hk	kk	--	kk	hk	hh
hk377	backbone_raw.fasta.pilon.fasta_hic_scaffold_7	3275188	hk	hh	hk	hh	hk	hh	hk	kk	kk	--	hk	hk	hh	--	hk	hh	--	kk	hh	--	kk	hh	hk	kk	hk	hk	hk	hk	kk	kk	hk	hk	--	hh	hk	hk	--	kk	hh	hk	hh	kk	--	hk	--	kk	hk
hk378	backbone_raw.fasta.pilon.fasta_hic_scaffold_7	3627285	hh	hk	--	hk	hh	hh	--	--	hk	kk	kk	hh	hk	--	hk	hh	hk	hk	hk	hh	hk	hk	kk	--	hk	hh	kk	kk	--	hk	--	hh	--	hk	--	hh	kk	hk	--	kk	hk	hk	hh	kk	hh	kk	kk
hk379	backbone_raw.fasta.pilon.fasta_hic_scaffold_7	3627307	hh	hk	kk	hk	hh	hh	--	--	hk	kk	kk	hh	hk	--	hk	--	hk	hk	hk	--	hk	hk	kk	--	hk	hh	kk	kk	--	hk	--	hh	hh	hk	kk	--	kk	hk	--	kk	hk	hk	hh	kk	hh	kk	kk
hk380	backbone_raw.fasta.pilon.fasta_hic_scaffold_7	3632310	hh	hk	kk	hk	hh	hh	hh	hk	hk	kk	kk	hh	hk	--	kk	--	hk	hk	hh	hh	hk	hk	kk	--	hk	hh	--	kk	hk	hk	kk	--	hh	hk	kk	hh	kk	hk	hk	kk	hk	hk	hh	kk	--	kk	kk
hk381	backbone_raw.fasta.pilon.fasta_hic_scaffold_7	4324435	hk	hh	--	--	hk	hk	--	kk	kk	--	hh	hk	hh	--	hk	hh	hh	kk	hh	hk	kk	hh	hk	kk	kk	hk	hh	hk	kk	kk	hk	hk	hk	--	hk	--	--	kk	hh	--	hh	--	hk	hk	hk	--	hk
hk382	backbone_raw.fasta.pilon.fasta_hic_scaffold_7	5557665	kk	--	hh	hk	kk	kk	kk	hk	hk	--	hk	kk	hk	--	hh	hk	hk	hk	--	kk	hk	hk	hh	--	hk	kk	hk	hh	hk	kk	hh	hk	hh	hk	hh	--	hh	hk	hk	hh	hh	hk	kk	hh	--	hh	hh
hk383	backbone_raw.fasta.pilon.fasta_hic_scaffold_7	7795387	hh	--	kk	hk	hh	hk	hh	hk	hk	kk	hk	hh	hk	hh	kk	hk	hk	hk	hh	hh	hk	hh	kk	hk	hk	hh	hh	kk	--	hh	kk	hk	--	--	hk	hh	--	kk	hk	kk	hk	hk	hh	kk	--	kk	kk
hk384	backbone_raw.fasta.pilon.fasta_hic_scaffold_7	7795391	hh	--	kk	hk	hh	hk	hh	hk	hk	kk	hk	hh	hk	hh	kk	hk	hk	hk	hh	hh	hk	hh	kk	hk	hk	hh	hh	kk	--	hh	kk	hk	--	--	hk	hh	--	kk	hk	kk	hk	hk	hh	kk	--	kk	kk
hk385	backbone_raw.fasta.pilon.fasta_hic_scaffold_7	8017554	hh	--	kk	hk	hh	--	hh	hk	hk	--	hk	hh	hk	--	kk	hk	hk	kk	hh	--	hk	hh	--	kk	hk	hh	--	kk	hk	hh	kk	hk	kk	hk	kk	hh	--	kk	hk	kk	hk	hk	hh	--	hk	kk	kk
hk386	backbone_raw.fasta.pilon.fasta_hic_scaffold_7	9103080	hh	hk	kk	hk	hh	hk	hh	hk	hk	--	hk	--	hk	--	kk	hk	--	--	hh	--	hh	hh	--	kk	hk	hh	hh	kk	hk	hh	kk	hk	kk	kk	kk	hh	kk	kk	hh	hk	hk	hk	hh	kk	hk	kk	kk
hk387	backbone_raw.fasta.pilon.fasta_hic_scaffold_7	10946649	hk	kk	hk	hk	hk	kk	kk	hk	hh	hk	hk	hk	kk	--	hk	kk	kk	hk	hh	hh	hk	hk	--	hk	hh	hk	hk	hk	hh	hk	--	hk	hk	hk	--	hk	--	kk	hk	kk	kk	hh	--	hk	--	kk	hk
hk388	backbone_raw.fasta.pilon.fasta_hic_scaffold_7	11076925	--	hh	hk	hk	--	hh	hh	--	kk	--	hk	hk	--	--	hk	hh	hh	hk	kk	kk	hk	hk	hh	hk	kk	hk	hk	--	--	hk	hk	--	hk	hk	hk	hk	--	hh	hk	hh	hh	--	hk	--	--	hh	hk
hk389	backbone_raw.fasta.pilon.fasta_hic_scaffold_7	11577707	hh	hk	hh	kk	hh	hk	hk	--	hk	kk	hh	--	--	hh	kk	hk	hk	kk	hk	hk	hh	hk	--	kk	hk	hh	hh	kk	--	hh	kk	kk	--	kk	kk	--	hk	hk	hh	hk	hk	--	hh	--	--	--	kk
hk390	backbone_raw.fasta.pilon.fasta_hic_scaffold_7	11581926	hh	hk	hh	kk	--	hk	hk	hh	hk	kk	hh	hh	--	hh	kk	--	hk	kk	hk	hk	hh	hk	hk	kk	hk	hh	--	kk	hk	hh	kk	kk	kk	kk	kk	hh	kk	hk	--	hk	hk	hk	hh	kk	--	hk	kk
hk391	backbone_raw.fasta.pilon.fasta_hic_scaffold_7	13584628	hh	--	hh	kk	--	hk	hk	hh	kk	hk	hh	hk	hh	--	kk	hk	hk	kk	--	hk	hh	hk	--	kk	kk	hk	hh	kk	hk	hh	kk	kk	--	--	--	hk	hk	hk	hh	hk	--	hk	hk	kk	--	hk	kk
hk392	backbone_raw.fasta.pilon.fasta_hic_scaffold_7	14507362	hh	hh	hh	kk	hh	hk	hk	--	kk	kk	hh	hk	hh	--	kk	hk	hk	hk	--	hk	hh	--	--	kk	kk	--	hh	kk	hk	hh	kk	kk	kk	hk	hk	hk	hk	hk	hk	hk	hk	hk	hk	--	kk	hk	hk
hk393	backbone_raw.fasta.pilon.fasta_hic_scaffold_7	14691249	hk	--	hk	hk	hk	kk	kk	kk	hk	hk	hk	kk	hk	hk	hk	kk	kk	--	hh	hh	hk	kk	--	hk	hk	hh	hk	hk	hh	hk	hk	hk	hk	--	hh	kk	--	kk	kk	kk	kk	hh	kk	hh	--	kk	hh
hk394	backbone_raw.fasta.pilon.fasta_hic_scaffold_7	14796399	hk	hk	hk	hk	--	kk	kk	kk	hk	hk	hk	kk	hk	hk	hk	kk	kk	hh	hh	hh	hk	--	kk	hk	hk	hh	hk	hk	hh	hk	hk	hk	hk	hh	hh	kk	hh	kk	kk	kk	kk	hh	kk	hh	hk	kk	hh
hk395	backbone_raw.fasta.pilon.fasta_hic_scaffold_7	14855625	hk	kk	hh	hk	hk	hh	hh	hh	hk	hk	hh	--	hk	hh	hk	hh	hh	kk	kk	kk	hk	hh	hk	hk	hk	kk	hk	hk	kk	hk	hk	hk	hk	kk	kk	hh	kk	hh	hh	hh	hk	kk	hh	hk	hk	hh	kk
hk396	backbone_raw.fasta.pilon.fasta_hic_scaffold_7	15428253	kk	kk	hk	hh	kk	--	hk	hk	hh	hh	hk	hk	kk	hk	hh	hk	hk	hk	--	hk	kk	hk	--	hh	hh	hk	kk	hh	hk	kk	hh	hh	hk	--	hk	hk	hk	hk	hk	hk	kk	hk	hk	hk	hh	hk	hk
hk397	backbone_raw.fasta.pilon.fasta_hic_scaffold_7	15428671	kk	kk	hk	hh	kk	hk	hk	hk	hh	hh	hk	hk	--	hk	--	hk	hk	hk	hk	hk	kk	hk	kk	hh	hh	hk	kk	hh	hk	kk	hh	hh	hk	hk	hk	hk	hk	hk	hk	hk	kk	hk	hk	hk	hh	hk	--
hk398	backbone_raw.fasta.pilon.fasta_hic_scaffold_7	15696312	kk	--	hk	hh	kk	hk	hk	hk	hh	--	hk	hk	kk	--	hh	hk	kk	hk	hk	hk	kk	hk	--	hh	hh	hk	kk	hh	hk	kk	--	hh	--	hk	hk	--	hk	--	hk	hk	kk	hk	hk	hk	hh	hk	hk
hk399	backbone_raw.fasta.pilon.fasta_hic_scaffold_7	15696347	kk	--	hk	hh	kk	hk	hk	hk	hh	hh	hk	hk	kk	hk	hh	hk	hk	hk	hk	hk	--	hk	--	hh	hh	hk	kk	hh	hk	--	hh	hh	--	hk	hk	hk	hk	hh	hk	hk	kk	hk	hk	hk	--	hk	hk
hk400	backbone_raw.fasta.pilon.fasta_hic_scaffold_7	17596758	hk	hk	hk	hk	hk	kk	kk	kk	hk	hk	hk	kk	hk	hk	hk	kk	kk	hh	hh	hh	hk	kk	kk	hk	hk	hh	hk	hk	hh	hk	hk	hk	hk	hh	hh	kk	hh	kk	kk	kk	kk	hh	kk	hh	hk	kk	hh
hk401	backbone_raw.fasta.pilon.fasta_hic_scaffold_7	17774697	hk	hk	hk	hk	hk	kk	kk	hk	hk	hk	hk	hk	--	kk	hk	hk	kk	hh	hh	hh	hk	kk	kk	hk	hk	hh	kk	hk	hh	kk	hk	hk	hk	hh	hh	hk	hh	kk	kk	hk	kk	hh	kk	hk	hk	hk	--
hk402	backbone_raw.fasta.pilon.fasta_hic_scaffold_8	492250	hk	--	hk	kk	hk	--	hh	hk	hk	hk	hh	--	--	--	hh	hk	kk	hh	kk	hh	hk	kk	hh	hk	hh	kk	hk	hk	hk	kk	--	hk	hh	kk	hk	hk	hh	hk	kk	--	hk	kk	hk	--	kk	hk	hh
hk403	backbone_raw.fasta.pilon.fasta_hic_scaffold_8	588175	--	kk	hk	hh	hk	kk	kk	hk	hk	hk	hk	hk	hk	--	kk	hk	hk	kk	hh	kk	hk	hh	kk	hk	kk	hk	hk	hk	hk	hh	hh	hk	kk	hh	hk	hk	hk	--	hk	hh	hk	hh	--	hh	hh	hk	kk
hk404	backbone_raw.fasta.pilon.fasta_hic_scaffold_8	707241	hh	hk	--	hk	hh	hk	hk	--	kk	hh	kk	hh	--	kk	hk	hh	hh	--	hk	hk	--	hk	--	kk	hk	hh	kk	hh	kk	hk	hk	kk	hk	--	hh	kk	--	kk	hh	hk	--	hk	--	hk	hk	hh	--
hk405	backbone_raw.fasta.pilon.fasta_hic_scaffold_8	707263	hh	hk	kk	hk	hh	hk	hk	kk	kk	hh	kk	hh	--	kk	hk	hh	hh	hh	hk	hk	kk	hk	--	kk	hk	hh	kk	hh	kk	hk	hk	--	hk	--	hh	kk	--	kk	hh	hk	kk	hk	--	hk	hk	hh	hk
hk406	backbone_raw.fasta.pilon.fasta_hic_scaffold_8	3610456	hk	hh	--	kk	hk	hh	hh	hk	--	--	hk	kk	hh	kk	hh	hk	--	hk	hk	hh	kk	kk	hh	hk	kk	hk	hk	hk	hk	kk	--	hk	--	--	hk	hk	--	hk	hk	kk	hk	hk	hk	--	kk	hk	hk
hk407	backbone_raw.fasta.pilon.fasta_hic_scaffold_8	4472627	kk	--	hh	kk	kk	hk	hk	hh	--	--	hh	hk	hk	hk	hk	kk	hk	kk	hh	hk	--	kk	hk	hh	hk	kk	hh	kk	hh	--	hk	hh	hh	--	kk	hh	hh	hh	kk	hk	hh	kk	hh	--	--	--	kk
hk408	backbone_raw.fasta.pilon.fasta_hic_scaffold_8	6330924	hh	kk	kk	hk	hh	hk	hk	kk	kk	hk	kk	hk	hk	hk	hk	hh	hk	hh	kk	hk	kk	hk	--	kk	hk	hh	kk	hh	kk	kk	hk	hk	kk	--	hh	kk	kk	kk	hh	hh	kk	hh	kk	hk	hk	hh	hh
hk409	backbone_raw.fasta.pilon.fasta_hic_scaffold_8	6483440	--	hk	hk	hh	--	kk	kk	hk	hk	hh	--	hh	kk	--	kk	hk	kk	hk	hk	kk	hk	hh	kk	hk	hh	hk	hh	hk	hk	hk	hh	kk	hk	hh	hk	--	--	hk	hk	hk	hk	hk	hk	hk	hh	hk	hk
hk410	backbone_raw.fasta.pilon.fasta_hic_scaffold_8	6483441	--	hk	hk	hh	--	kk	kk	hk	hk	hh	--	hh	kk	--	kk	hk	kk	--	hk	kk	hk	hh	kk	hk	hh	hk	hh	hk	hk	hk	hh	kk	hk	hh	hk	--	--	hk	hk	hk	hk	hk	hk	hk	hh	hk	hk
hk411	backbone_raw.fasta.pilon.fasta_hic_scaffold_8	6483607	hh	--	kk	hk	hh	hk	hk	--	kk	--	kk	hk	hk	--	hk	hh	hk	--	kk	hk	kk	--	hk	--	hk	hh	kk	hh	kk	kk	hk	hk	kk	--	hh	kk	kk	kk	--	hh	kk	hh	kk	--	hk	hh	hh
hk412	backbone_raw.fasta.pilon.fasta_hic_scaffold_8	6534895	hk	hk	hk	hh	hk	kk	kk	hk	hk	hh	hk	--	kk	--	kk	hk	kk	--	--	kk	hk	hh	--	hk	hh	hk	hk	hk	hk	hk	hh	kk	hk	hh	hk	--	hk	hk	hk	hk	hk	hk	hk	--	--	--	--
hk413	backbone_raw.fasta.pilon.fasta_hic_scaffold_8	6853656	hk	--	hk	hh	hk	kk	kk	hk	hk	hh	hk	hh	--	hh	kk	hk	kk	hh	hk	kk	hk	hh	--	hk	hh	hk	hk	hk	hk	hk	--	kk	hk	hh	hk	hk	--	hk	hk	hk	hk	hk	hk	hk	hh	hk	hk
hk414	backbone_raw.fasta.pilon.fasta_hic_scaffold_8	7154617	hh	hk	hk	hh	--	kk	hk	hh	hk	hh	hk	hh	kk	hh	hk	hk	kk	hh	hk	kk	hk	hk	--	hk	hh	--	--	hk	hk	kk	hh	kk	hk	hh	hk	hk	hk	--	hk	--	hk	hk	hk	hk	--	hk	hk
hk415	backbone_raw.fasta.pilon.fasta_hic_scaffold_8	7502368	hk	hk	hk	hh	hk	kk	hk	hh	hk	hh	--	hh	--	--	kk	hk	kk	--	hk	hk	hk	hk	--	hk	hh	hk	hh	hk	hk	kk	hh	kk	hk	--	hk	hk	hk	--	hk	hk	hk	hk	hk	--	--	--	--
hk416	backbone_raw.fasta.pilon.fasta_hic_scaffold_8	8368642	hk	--	hk	kk	kk	hk	hk	--	hk	kk	hk	kk	hh	kk	hh	hk	hh	kk	hk	hk	hh	hk	kk	--	kk	hk	kk	hk	hh	hh	--	hh	--	kk	--	hk	hk	--	hk	hk	--	hk	--	hk	--	hk	hk
hk417	backbone_raw.fasta.pilon.fasta_hic_scaffold_8	8839655	kk	hk	hk	kk	kk	hk	hk	kk	hk	kk	hk	kk	--	kk	hh	--	hk	kk	hk	hk	--	hk	--	hk	kk	--	hk	hk	hh	--	kk	--	hk	kk	kk	hk	hk	hk	hh	hk	kk	--	hk	hk	kk	hk	hk
hk418	backbone_raw.fasta.pilon.fasta_hic_scaffold_8	8839667	kk	hk	hk	kk	kk	hk	hk	kk	hk	kk	hk	kk	--	kk	hh	hk	hk	kk	hk	hk	--	hk	hk	hk	kk	--	hk	hk	hh	--	kk	--	hk	kk	kk	hk	hk	hk	--	hk	kk	--	hk	hk	kk	hk	--
hk419	backbone_raw.fasta.pilon.fasta_hic_scaffold_8	9461016	hh	hk	hk	hh	hh	hk	hk	hh	--	hh	hk	hh	kk	hh	kk	hk	hk	hh	--	hk	--	hk	hk	hk	hh	hk	hk	hk	kk	--	hh	kk	hk	hh	hh	--	--	hk	hk	kk	hk	hk	hk	hk	--	hk	hk
hk420	backbone_raw.fasta.pilon.fasta_hic_scaffold_8	12407069	hh	hk	kk	hh	hh	hk	hk	hh	hk	hh	kk	hk	kk	hh	kk	hk	hk	hh	--	hk	kk	hk	hk	hk	hk	--	hk	--	--	kk	hh	kk	hk	hh	hh	hk	--	hk	hh	hh	hk	hk	--	hk	hh	hk	hk
hk421	backbone_raw.fasta.pilon.fasta_hic_scaffold_8	12407241	hh	hk	kk	hh	--	hk	hk	hh	hk	hh	kk	--	kk	hh	kk	--	hk	hh	kk	hk	kk	hk	hk	hk	hk	hk	--	hk	--	kk	hh	kk	hk	hh	hh	hk	hk	hk	hh	hh	--	hk	hk	hk	hh	hk	hk
hk422	backbone_raw.fasta.pilon.fasta_hic_scaffold_8	12895637	hk	kk	hk	hk	hk	kk	--	hk	kk	hh	hk	hh	hk	hk	hk	--	kk	hk	hk	--	hk	hh	hh	kk	hh	hh	hh	hh	hk	hk	hk	hk	kk	--	hk	--	kk	--	--	hk	kk	hh	kk	kk	hk	--	hh
hk423	backbone_raw.fasta.pilon.fasta_hic_scaffold_8	13236175	hk	kk	hk	hk	--	kk	kk	hk	--	hh	hk	hh	--	--	hk	hh	kk	hk	hk	kk	hk	hh	--	kk	hh	--	hh	hh	hk	hk	hk	hk	kk	hk	--	kk	kk	kk	hk	hk	kk	hk	kk	hk	hk	hh	--
hk424	backbone_raw.fasta.pilon.fasta_hic_scaffold_8	13832007	--	--	kk	hh	hh	hk	--	hh	--	hk	kk	--	kk	--	kk	hk	hk	hh	kk	hk	kk	hk	hk	hk	hk	--	hk	kk	kk	kk	hk	kk	hk	--	hh	hk	hk	hk	hh	hh	hk	--	hk	kk	--	hk	--
hk425	backbone_raw.fasta.pilon.fasta_hic_scaffold_8	14162256	kk	hk	hh	kk	kk	hk	hk	kk	hk	--	hk	hk	hh	--	hh	hk	--	kk	hh	hk	--	hk	--	hk	hk	kk	hk	hk	hh	hh	hk	hh	hk	kk	kk	kk	--	--	kk	hk	--	kk	kk	--	kk	hk	hk
hk426	backbone_raw.fasta.pilon.fasta_hic_scaffold_8	14249736	hk	hh	hk	hk	--	--	hh	hk	hh	kk	kk	kk	hk	hk	hk	kk	hh	hk	hk	hh	hk	kk	--	hh	kk	hk	kk	kk	--	hk	kk	hk	hh	hk	hk	hh	--	hh	hk	hh	hh	--	hk	--	--	kk	kk
hk427	backbone_raw.fasta.pilon.fasta_hic_scaffold_8	14770956	hh	hk	kk	hk	--	hk	hk	hh	hk	hk	hk	hk	kk	hh	kk	hk	hk	hh	kk	hk	kk	hk	--	hk	kk	hh	--	hk	--	kk	kk	kk	hk	--	hk	hk	kk	hk	hh	hk	hk	hh	hh	kk	--	hk	hk
hk428	backbone_raw.fasta.pilon.fasta_hic_scaffold_8	14931425	hh	hk	kk	hk	--	--	hk	hh	hk	hk	hk	hk	kk	--	kk	hk	hk	hh	kk	hk	kk	hk	--	hk	kk	hh	--	hk	kk	kk	kk	--	hk	hh	hk	hk	--	--	hh	hk	hk	hh	hh	kk	hh	hk	hk
hk429	backbone_raw.fasta.pilon.fasta_hic_scaffold_8	15365193	hh	--	--	hk	hh	hk	hk	hh	hk	--	hk	hk	kk	hk	kk	--	hk	hk	kk	hk	kk	hk	hh	hk	kk	hh	hk	hk	kk	--	kk	kk	hk	hh	hk	hk	hk	kk	hh	hk	hk	hh	hh	hk	hh	hk	hk
hk430	backbone_raw.fasta.pilon.fasta_hic_scaffold_8	15365286	hh	hk	kk	hk	hh	hk	hk	hh	hk	hk	hk	hh	kk	--	kk	hk	hk	hk	kk	hk	kk	hk	hh	hk	kk	hh	hk	hk	kk	--	kk	kk	hk	hh	hk	hk	hk	kk	hh	hk	hk	hh	hh	kk	hh	hk	hk
hk431	backbone_raw.fasta.pilon.fasta_hic_scaffold_8	15365306	kk	hk	hh	hk	kk	hk	hk	kk	hk	hk	hk	kk	hh	hk	hh	hk	hk	hk	hh	hk	hh	hk	kk	hk	hh	kk	hk	hk	hh	hh	hh	hh	hk	kk	hk	hk	hk	hh	kk	hk	hk	kk	kk	hh	kk	hk	hk
hk432	backbone_raw.fasta.pilon.fasta_hic_scaffold_8	15365397	hh	hh	kk	hk	hh	hk	hk	hh	hk	hk	hk	hh	kk	--	kk	hk	--	hk	kk	hk	kk	hk	hh	hk	kk	hh	hk	hk	--	kk	kk	kk	hk	hh	hk	hk	--	kk	hh	--	hk	hh	hh	hk	hh	hk	hk
hk433	backbone_raw.fasta.pilon.fasta_hic_scaffold_8	15365426	hh	--	kk	hk	hh	hk	hk	hh	hk	--	hk	hh	kk	--	kk	hk	--	hk	kk	hk	kk	hk	hh	hk	kk	hh	hk	hk	--	kk	--	kk	hk	hh	hk	hk	hk	kk	hh	hh	hk	hh	hh	hk	hh	hk	hk
hk434	backbone_raw.fasta.pilon.fasta_hic_scaffold_8	15365445	hh	hh	kk	hk	hh	hk	hk	hh	hk	--	hk	hh	kk	hk	kk	hk	--	hk	kk	hk	kk	hk	hh	hk	kk	hh	hk	hk	kk	kk	--	kk	hk	hh	hk	hk	hk	--	hh	--	hk	hh	hh	hk	hh	hk	hk
hk435	backbone_raw.fasta.pilon.fasta_hic_scaffold_8	15365466	hh	hh	kk	hk	hh	hk	hk	hh	hk	hk	hk	--	--	hk	kk	hk	--	hk	--	hk	kk	hk	hh	hk	kk	hh	hk	hk	kk	kk	kk	kk	hk	hh	--	hk	--	kk	hh	--	hk	hh	hh	hk	hh	hk	hk
hk436	backbone_raw.fasta.pilon.fasta_hic_scaffold_9	3128574	hh	--	--	hk	--	hh	hh	hh	kk	--	hk	hh	--	--	--	hk	hh	--	kk	hk	kk	hk	kk	hk	hk	--	kk	kk	hk	hk	hh	hh	hk	--	hh	hk	kk	hk	kk	hh	hh	hk	kk	hk	hh	hk	kk
hk437	backbone_raw.fasta.pilon.fasta_hic_scaffold_9	3136830	--	hk	hk	kk	hk	hk	hk	hk	hk	hk	kk	hk	hh	hh	hk	kk	hk	hh	hk	kk	hk	kk	hk	kk	hh	hk	hk	--	kk	hh	hk	hk	hh	hh	--	kk	hk	kk	hk	--	hk	hh	--	kk	hk	kk	hk
hk438	backbone_raw.fasta.pilon.fasta_hic_scaffold_9	5809972	hh	hk	hk	kk	kk	hk	hk	hk	hk	hk	kk	hk	hh	--	hh	kk	hk	hh	hk	kk	hh	kk	hk	--	hh	hh	hk	hk	--	hk	hk	--	hh	hh	hk	kk	--	hk	hh	hk	hk	hh	hk	kk	hk	kk	hk
hk439	backbone_raw.fasta.pilon.fasta_hic_scaffold_9	5975207	kk	hk	hk	hh	--	hk	hk	hk	hk	hh	--	hh	kk	--	kk	--	--	kk	hk	hh	kk	hh	--	hk	kk	kk	--	hk	hh	hk	hk	hh	kk	kk	--	hh	hk	hk	kk	hk	hk	kk	hk	hh	hk	--	hk
hk440	backbone_raw.fasta.pilon.fasta_hic_scaffold_9	5975208	kk	hk	hk	hh	--	hk	hk	hk	hk	--	--	hh	kk	--	kk	--	--	kk	hk	hh	kk	hh	--	hk	kk	kk	--	hk	hh	hk	hk	hh	kk	kk	--	hh	hk	hk	kk	hk	hk	kk	hk	hh	hk	--	hk
hk441	backbone_raw.fasta.pilon.fasta_hic_scaffold_9	5975213	kk	hk	hk	hh	--	hk	hk	hk	hk	hh	--	hh	kk	--	kk	--	--	kk	hk	hh	kk	hh	--	hk	kk	kk	--	hk	hh	hk	hk	hh	kk	kk	--	hh	hk	hk	kk	hk	hk	kk	hk	hh	hk	--	hk
hk442	backbone_raw.fasta.pilon.fasta_hic_scaffold_9	5975233	kk	hk	hk	hh	--	hk	hk	hk	hk	hh	--	hh	kk	--	kk	hh	hk	kk	kk	hh	kk	hh	--	hk	kk	kk	hk	hk	hh	hk	--	--	kk	kk	--	hh	hk	hk	kk	hk	hk	kk	hk	hh	hk	--	hk
hk443	backbone_raw.fasta.pilon.fasta_hic_scaffold_9	5975349	kk	hk	hk	hh	hh	hk	hk	hk	hk	--	hh	hh	kk	--	kk	hh	hk	kk	hk	--	kk	hh	--	--	kk	kk	hk	hk	--	hk	hk	--	kk	kk	hk	hh	--	hk	kk	hk	hk	kk	hk	--	hk	hh	hk
hk444	backbone_raw.fasta.pilon.fasta_hic_scaffold_9	5975563	kk	hk	hk	--	hh	hk	hk	hk	hk	hh	hh	hh	kk	hk	kk	hh	hk	--	hk	hh	kk	hh	--	hk	kk	kk	hk	hk	hh	hk	hk	--	kk	kk	hk	hh	hk	hk	kk	hk	hk	kk	hk	hh	hk	hh	hk
hk445	backbone_raw.fasta.pilon.fasta_hic_scaffold_9	7844216	hk	kk	kk	hk	hk	kk	kk	hk	hh	--	hk	hk	hk	--	--	kk	hh	--	hh	hk	hk	hk	hh	hk	hk	hk	--	hk	hk	hh	kk	hk	hh	hh	kk	hk	hh	--	--	kk	kk	hk	hh	hk	kk	hk	hh
hk446	backbone_raw.fasta.pilon.fasta_hic_scaffold_9	8981132	hk	kk	kk	hk	hk	kk	hk	--	hh	hk	hk	--	hk	hh	hk	kk	hh	hk	hh	hk	hk	hk	hh	--	hk	hh	hh	hk	hk	hh	kk	--	hh	hh	kk	hk	--	kk	hk	kk	kk	hk	hh	hk	kk	--	hh
hk447	backbone_raw.fasta.pilon.fasta_hic_scaffold_9	9115171	hk	kk	kk	hk	hk	kk	hk	hk	hh	--	hk	hk	hk	hh	hk	kk	hh	hk	hh	hk	hk	hk	hh	hk	hk	hk	--	hk	kk	hh	kk	hk	hh	hh	--	hk	hh	kk	--	kk	kk	hk	--	--	--	hk	hh
hk448	backbone_raw.fasta.pilon.fasta_hic_scaffold_9	10039047	hk	hh	hh	hh	hk	--	hk	hk	kk	hh	hk	hk	hk	kk	--	--	kk	hk	kk	hk	hk	hk	--	--	hk	hk	hk	hk	hh	kk	hh	hk	kk	kk	hh	hk	hk	hh	hk	hh	hk	kk	kk	--	hk	hk	kk
hk449	backbone_raw.fasta.pilon.fasta_hic_scaffold_9	10054929	hh	hk	--	kk	kk	hk	kk	kk	hk	--	--	kk	hh	--	hh	hk	hk	kk	hk	kk	hh	kk	--	hh	hh	hh	kk	hh	hk	hk	hk	kk	--	hk	hk	--	hh	hk	hh	kk	kk	hh	hk	kk	hh	kk	hk
hk450	backbone_raw.fasta.pilon.fasta_hic_scaffold_9	11876986	hk	hh	hh	hk	--	--	hk	--	kk	hh	hk	hh	hk	kk	hk	hk	kk	hk	--	hk	kk	hk	kk	hk	kk	hk	hk	hk	hh	hk	--	hh	kk	--	hh	--	hk	hh	hk	hh	hk	hk	kk	--	--	hk	hk
hk451	backbone_raw.fasta.pilon.fasta_hic_scaffold_9	12063920	hh	hk	hk	kk	kk	hk	kk	--	hk	hk	kk	--	hh	--	hh	hh	hk	kk	hk	kk	hh	kk	--	hh	hk	hh	kk	hh	--	hh	hk	--	hh	hk	hk	kk	hh	hk	--	--	kk	hh	--	kk	hh	kk	hh
hk452	backbone_raw.fasta.pilon.fasta_hic_scaffold_9	12063922	hh	hk	hk	kk	kk	hk	kk	--	hk	hk	kk	--	hh	--	hh	hh	hk	kk	hk	kk	hh	kk	--	hh	hk	hh	kk	hh	--	hh	hk	--	hh	hk	hk	kk	hh	hk	--	--	kk	hh	--	kk	hh	kk	hh
hk453	backbone_raw.fasta.pilon.fasta_hic_scaffold_9	15176406	hk	hk	hh	hk	hk	hk	--	--	hh	hk	hh	kk	kk	--	kk	kk	hk	hh	hh	hh	hk	hh	--	--	hh	hk	hk	--	hk	kk	hh	--	hh	--	--	hh	--	hk	kk	hk	hk	--	hh	hh	--	hh	hk
hk454	backbone_raw.fasta.pilon.fasta_hic_scaffold_9	16088368	--	kk	hk	--	kk	kk	kk	--	hk	kk	hk	hk	hk	hk	hk	--	hk	hk	hk	--	kk	hh	--	hk	hk	hh	kk	kk	kk	hk	hk	hk	--	hk	kk	--	hk	--	kk	kk	hh	hk	hk	hk	--	--	--
[truncated: 106 more columns]

## Sheet: lmxll.edit
Table S4. Polymorphism SNP markers and their association sequence information.
Marker_ID	Chrom	Pos	1	10	100	101	102	103	104	105	106	107	108	109	11	110	111	112	114	115	116	117	118	119	12	120	121	122	123	124	125	126	127	128	129	13	130	131	132	133	134	135	136	137	138	139	14	140	141
lm1	backbone_raw.fasta.pilon.fasta_hic_scaffold_1	246615	lm	--	ll	lm	ll	ll	lm	lm	ll	--	lm	--	--	--	lm	lm	lm	ll	lm	ll	lm	ll	ll	lm	ll	--	lm	--	ll	ll	ll	ll	--	lm	lm	ll	--	ll	--	ll	ll	ll	lm	ll	--	ll	lm
lm2	backbone_raw.fasta.pilon.fasta_hic_scaffold_1	257239	ll	--	ll	lm	ll	ll	--	lm	ll	--	lm	lm	ll	lm	lm	lm	ll	--	lm	ll	lm	lm	lm	ll	lm	--	--	ll	lm	ll	ll	ll	ll	--	ll	lm	ll	lm	ll	--	--	lm	ll	--	ll	ll	ll
lm3	backbone_raw.fasta.pilon.fasta_hic_scaffold_1	266441	lm	ll	lm	ll	lm	--	ll	ll	--	lm	lm	lm	ll	ll	ll	ll	ll	--	ll	lm	--	lm	ll	lm	ll	ll	--	--	ll	ll	ll	ll	--	ll	lm	--	--	lm	lm	ll	lm	lm	ll	ll	--	ll	--
lm4	backbone_raw.fasta.pilon.fasta_hic_scaffold_1	266444	lm	ll	lm	ll	lm	--	ll	--	--	lm	lm	lm	ll	ll	ll	ll	ll	--	ll	lm	--	lm	ll	lm	ll	ll	--	--	ll	ll	ll	ll	--	ll	lm	--	--	lm	lm	ll	lm	lm	ll	ll	--	ll	--
lm5	backbone_raw.fasta.pilon.fasta_hic_scaffold_1	266692	ll	ll	lm	ll	lm	--	ll	--	lm	lm	ll	ll	lm	--	ll	ll	ll	--	ll	lm	ll	lm	--	ll	lm	ll	ll	--	lm	lm	lm	lm	--	ll	ll	lm	lm	ll	ll	lm	--	lm	ll	ll	lm	--	ll
lm6	backbone_raw.fasta.pilon.fasta_hic_scaffold_1	266693	ll	ll	lm	ll	lm	--	ll	--	lm	lm	ll	ll	lm	--	ll	ll	ll	--	ll	lm	ll	lm	--	ll	lm	ll	ll	--	lm	lm	lm	lm	--	ll	ll	lm	lm	ll	ll	lm	--	lm	ll	ll	lm	--	ll
lm7	backbone_raw.fasta.pilon.fasta_hic_scaffold_1	266889	ll	ll	lm	ll	lm	lm	ll	lm	--	--	ll	lm	--	lm	ll	ll	ll	--	ll	ll	ll	lm	lm	ll	lm	ll	ll	lm	lm	ll	lm	lm	lm	ll	ll	ll	lm	lm	ll	lm	lm	lm	ll	lm	lm	lm	ll
lm8	backbone_raw.fasta.pilon.fasta_hic_scaffold_1	266944	ll	ll	lm	ll	--	lm	ll	--	lm	--	ll	lm	--	lm	ll	ll	ll	--	ll	ll	ll	lm	lm	ll	lm	ll	ll	lm	lm	--	--	--	lm	ll	ll	ll	lm	lm	ll	lm	lm	lm	ll	lm	lm	lm	ll
lm9	backbone_raw.fasta.pilon.fasta_hic_scaffold_1	443374	lm	ll	lm	ll	lm	ll	ll	ll	ll	lm	lm	--	ll	ll	ll	ll	ll	ll	ll	ll	lm	ll	ll	--	ll	ll	lm	ll	ll	ll	ll	ll	lm	lm	lm	ll	--	lm	lm	ll	lm	--	lm	ll	lm	--	--
lm10	backbone_raw.fasta.pilon.fasta_hic_scaffold_1	870252	ll	ll	lm	ll	lm	--	ll	--	lm	lm	ll	lm	lm	lm	ll	ll	lm	lm	--	ll	ll	lm	lm	ll	--	ll	ll	--	lm	lm	--	lm	--	ll	ll	lm	ll	lm	ll	lm	lm	lm	ll	lm	--	--	--
lm11	backbone_raw.fasta.pilon.fasta_hic_scaffold_1	870289	ll	ll	lm	ll	lm	lm	ll	--	lm	lm	ll	lm	lm	--	ll	ll	lm	lm	ll	ll	ll	lm	lm	--	--	--	ll	--	lm	lm	lm	--	ll	ll	ll	lm	ll	--	ll	lm	lm	lm	--	lm	--	ll	--
lm12	backbone_raw.fasta.pilon.fasta_hic_scaffold_1	871157	ll	ll	lm	ll	lm	--	ll	lm	lm	lm	ll	lm	lm	lm	ll	ll	lm	lm	ll	lm	ll	--	--	ll	lm	ll	ll	lm	lm	lm	lm	--	--	ll	ll	lm	ll	--	ll	lm	ll	lm	ll	lm	lm	lm	ll
lm13	backbone_raw.fasta.pilon.fasta_hic_scaffold_1	872919	ll	ll	lm	ll	lm	lm	ll	lm	lm	lm	ll	lm	lm	lm	ll	ll	lm	lm	ll	lm	ll	lm	ll	ll	lm	ll	ll	lm	lm	lm	--	lm	lm	ll	ll	--	ll	lm	ll	lm	--	lm	ll	--	--	lm	ll
lm14	backbone_raw.fasta.pilon.fasta_hic_scaffold_1	899790	ll	ll	lm	ll	ll	--	ll	lm	lm	lm	ll	lm	lm	lm	ll	ll	lm	lm	ll	lm	ll	lm	lm	ll	lm	ll	ll	lm	lm	ll	ll	lm	--	ll	ll	lm	ll	lm	ll	ll	lm	lm	ll	lm	lm	--	ll
lm15	backbone_raw.fasta.pilon.fasta_hic_scaffold_1	1363381	ll	ll	lm	ll	lm	ll	ll	lm	lm	--	ll	lm	--	--	ll	--	lm	lm	ll	lm	ll	lm	lm	ll	--	ll	ll	lm	lm	lm	lm	lm	lm	ll	ll	--	ll	lm	--	lm	--	lm	ll	lm	lm	lm	ll
lm16	backbone_raw.fasta.pilon.fasta_hic_scaffold_1	1765315	ll	--	lm	ll	lm	lm	ll	lm	lm	--	ll	lm	--	lm	ll	ll	lm	--	ll	lm	ll	lm	lm	ll	lm	ll	ll	lm	lm	lm	lm	lm	lm	ll	ll	lm	ll	lm	ll	lm	lm	lm	ll	--	ll	lm	ll
lm17	backbone_raw.fasta.pilon.fasta_hic_scaffold_1	2031866	ll	--	--	ll	lm	lm	ll	lm	lm	--	ll	lm	lm	lm	ll	ll	lm	lm	ll	lm	ll	lm	lm	ll	lm	ll	ll	lm	lm	lm	lm	lm	--	ll	ll	lm	--	lm	ll	lm	lm	lm	ll	lm	ll	lm	ll
lm18	backbone_raw.fasta.pilon.fasta_hic_scaffold_1	2031900	ll	--	lm	ll	lm	lm	ll	lm	lm	lm	ll	lm	lm	lm	ll	ll	lm	lm	--	--	ll	lm	--	ll	--	ll	ll	lm	lm	lm	lm	lm	--	ll	ll	lm	--	lm	ll	lm	lm	lm	ll	lm	ll	lm	ll
lm19	backbone_raw.fasta.pilon.fasta_hic_scaffold_1	2112402	lm	--	ll	lm	--	ll	lm	ll	ll	ll	--	--	ll	--	lm	lm	ll	ll	--	ll	lm	ll	ll	lm	ll	lm	lm	ll	ll	ll	ll	ll	ll	--	lm	ll	lm	ll	--	ll	ll	--	lm	ll	--	ll	lm
lm20	backbone_raw.fasta.pilon.fasta_hic_scaffold_1	2112406	lm	--	ll	lm	--	ll	lm	ll	ll	--	--	--	ll	--	lm	lm	ll	ll	--	ll	lm	ll	ll	lm	ll	lm	lm	ll	ll	ll	ll	ll	ll	--	lm	ll	lm	ll	--	ll	ll	--	lm	ll	--	ll	lm
lm21	backbone_raw.fasta.pilon.fasta_hic_scaffold_1	2383518	ll	ll	lm	ll	lm	lm	ll	lm	--	lm	--	--	lm	--	ll	--	lm	lm	ll	lm	ll	lm	--	--	lm	ll	ll	lm	lm	lm	lm	lm	lm	ll	ll	lm	ll	lm	ll	lm	lm	lm	ll	lm	ll	--	--
lm22	backbone_raw.fasta.pilon.fasta_hic_scaffold_1	2387542	ll	ll	lm	ll	lm	lm	ll	lm	lm	lm	ll	lm	lm	--	ll	--	lm	lm	ll	lm	ll	lm	lm	ll	lm	ll	ll	lm	lm	lm	lm	--	lm	ll	ll	lm	ll	lm	ll	lm	lm	lm	ll	lm	ll	lm	ll
lm23	backbone_raw.fasta.pilon.fasta_hic_scaffold_1	2390616	lm	lm	--	--	ll	ll	lm	ll	ll	lm	lm	--	ll	ll	lm	ll	ll	ll	lm	ll	lm	--	ll	lm	lm	lm	lm	lm	lm	ll	ll	ll	ll	--	ll	--	lm	ll	lm	ll	ll	lm	lm	ll	ll	ll	ll
lm24	backbone_raw.fasta.pilon.fasta_hic_scaffold_1	2795127	ll	ll	lm	ll	lm	--	ll	lm	lm	lm	ll	lm	--	ll	ll	--	--	lm	ll	lm	lm	lm	--	ll	lm	--	ll	lm	lm	lm	lm	lm	lm	ll	ll	--	--	lm	ll	lm	lm	lm	ll	--	--	--	ll
lm25	backbone_raw.fasta.pilon.fasta_hic_scaffold_1	3106446	lm	--	ll	lm	ll	--	lm	ll	ll	ll	lm	ll	--	ll	ll	lm	ll	ll	--	--	ll	ll	--	ll	ll	--	lm	ll	ll	ll	ll	ll	ll	ll	lm	ll	lm	ll	lm	ll	ll	ll	lm	ll	--	ll	lm
lm26	backbone_raw.fasta.pilon.fasta_hic_scaffold_1	3230334	ll	ll	ll	lm	ll	lm	--	lm	ll	lm	lm	ll	ll	lm	ll	lm	--	ll	ll	ll	lm	lm	ll	lm	lm	lm	ll	lm	lm	lm	lm	ll	lm	--	lm	ll	lm	--	ll	--	ll	ll	ll	lm	--	ll	lm
lm27	backbone_raw.fasta.pilon.fasta_hic_scaffold_1	3231238	ll	ll	lm	ll	lm	lm	ll	lm	ll	lm	ll	lm	lm	ll	lm	ll	lm	lm	ll	lm	lm	lm	lm	--	lm	ll	ll	lm	lm	lm	--	lm	--	ll	ll	ll	--	lm	ll	lm	lm	--	ll	lm	ll	lm	ll
lm28	backbone_raw.fasta.pilon.fasta_hic_scaffold_1	3232954	ll	ll	--	ll	lm	lm	ll	lm	--	lm	ll	lm	lm	ll	lm	ll	lm	lm	ll	lm	lm	lm	--	ll	lm	ll	ll	lm	lm	lm	lm	--	--	--	ll	lm	ll	lm	ll	--	lm	lm	ll	--	--	lm	ll
lm29	backbone_raw.fasta.pilon.fasta_hic_scaffold_1	3244109	ll	ll	lm	ll	--	lm	ll	lm	lm	ll	ll	--	--	ll	lm	ll	lm	lm	ll	lm	lm	lm	lm	--	lm	ll	ll	lm	lm	lm	lm	lm	lm	--	ll	--	ll	--	ll	lm	lm	lm	ll	--	ll	lm	ll
lm30	backbone_raw.fasta.pilon.fasta_hic_scaffold_1	3244110	ll	ll	lm	ll	--	lm	ll	lm	lm	ll	ll	--	--	ll	lm	ll	lm	lm	ll	lm	lm	lm	lm	ll	lm	ll	ll	lm	lm	lm	lm	lm	lm	--	ll	--	ll	--	ll	lm	lm	lm	ll	--	ll	lm	ll
lm31	backbone_raw.fasta.pilon.fasta_hic_scaffold_1	3274323	ll	--	lm	ll	lm	lm	--	lm	lm	lm	ll	lm	lm	--	lm	--	lm	lm	ll	--	lm	lm	lm	--	lm	ll	--	lm	lm	lm	lm	lm	lm	ll	ll	lm	ll	lm	ll	lm	lm	--	--	lm	ll	lm	ll
lm32	backbone_raw.fasta.pilon.fasta_hic_scaffold_1	3821963	lm	lm	ll	lm	ll	ll	lm	ll	ll	--	--	ll	ll	lm	ll	lm	ll	--	--	ll	ll	ll	--	ll	lm	ll	lm	ll	ll	ll	--	ll	--	lm	lm	ll	lm	ll	lm	ll	ll	ll	lm	--	--	--	lm
lm33	backbone_raw.fasta.pilon.fasta_hic_scaffold_1	3822060	lm	lm	ll	lm	ll	ll	lm	ll	ll	ll	lm	ll	ll	lm	ll	--	ll	ll	lm	ll	ll	ll	ll	ll	lm	ll	--	ll	ll	ll	ll	ll	ll	lm	lm	--	lm	ll	lm	ll	ll	ll	--	--	--	ll	lm
lm34	backbone_raw.fasta.pilon.fasta_hic_scaffold_1	3822061	lm	lm	ll	lm	ll	ll	lm	ll	ll	ll	lm	ll	ll	lm	ll	--	ll	ll	lm	ll	ll	ll	ll	ll	lm	ll	--	ll	ll	ll	ll	ll	ll	lm	lm	--	lm	ll	lm	ll	ll	ll	--	--	--	ll	lm
lm35	backbone_raw.fasta.pilon.fasta_hic_scaffold_1	3853783	ll	ll	lm	ll	lm	lm	ll	lm	lm	--	ll	lm	lm	ll	lm	ll	lm	lm	ll	lm	lm	lm	lm	lm	ll	lm	ll	lm	lm	lm	lm	--	lm	ll	ll	lm	ll	lm	--	lm	lm	lm	--	lm	ll	lm	ll
lm36	backbone_raw.fasta.pilon.fasta_hic_scaffold_1	3856003	lm	--	ll	lm	ll	--	lm	--	ll	--	lm	ll	ll	lm	ll	lm	ll	ll	lm	ll	ll	ll	--	ll	--	ll	--	ll	ll	ll	ll	ll	--	--	lm	ll	lm	ll	--	ll	ll	ll	lm	ll	--	ll	lm
lm37	backbone_raw.fasta.pilon.fasta_hic_scaffold_1	3864561	ll	ll	lm	ll	lm	lm	ll	lm	lm	lm	ll	lm	lm	ll	lm	ll	lm	lm	ll	--	lm	--	--	lm	ll	lm	ll	--	lm	--	lm	lm	lm	ll	ll	--	ll	lm	ll	lm	lm	lm	ll	--	ll	lm	ll
lm38	backbone_raw.fasta.pilon.fasta_hic_scaffold_1	3864807	ll	ll	lm	ll	lm	lm	ll	--	lm	lm	ll	--	--	ll	lm	ll	lm	--	ll	--	lm	--	lm	--	ll	lm	ll	lm	lm	lm	ll	lm	ll	ll	ll	lm	ll	--	ll	--	lm	lm	ll	ll	--	lm	ll
lm39	backbone_raw.fasta.pilon.fasta_hic_scaffold_1	3865047	--	lm	ll	lm	ll	ll	lm	--	ll	ll	lm	ll	ll	--	ll	lm	ll	--	lm	ll	ll	ll	ll	ll	lm	ll	lm	ll	ll	ll	ll	ll	ll	lm	lm	ll	lm	--	lm	ll	ll	ll	lm	lm	--	ll	lm
lm40	backbone_raw.fasta.pilon.fasta_hic_scaffold_1	3868359	ll	ll	lm	ll	lm	--	ll	lm	lm	lm	ll	lm	ll	ll	--	ll	lm	lm	ll	lm	lm	ll	--	--	ll	lm	ll	lm	lm	lm	lm	lm	--	ll	ll	--	ll	ll	ll	lm	lm	--	ll	--	ll	lm	ll
lm41	backbone_raw.fasta.pilon.fasta_hic_scaffold_1	4215287	--	lm	ll	lm	ll	ll	--	ll	ll	--	lm	lm	ll	lm	ll	ll	--	--	lm	ll	--	lm	ll	ll	lm	ll	ll	ll	ll	--	ll	ll	--	lm	lm	ll	--	ll	ll	ll	ll	lm	--	--	lm	ll	lm
lm42	backbone_raw.fasta.pilon.fasta_hic_scaffold_1	4503260	ll	ll	ll	ll	lm	lm	ll	--	lm	lm	--	ll	lm	ll	--	lm	lm	ll	ll	--	lm	ll	--	lm	ll	lm	lm	--	lm	lm	lm	--	--	ll	ll	lm	--	lm	--	lm	lm	ll	ll	lm	ll	lm	--
lm43	backbone_raw.fasta.pilon.fasta_hic_scaffold_1	4605650	--	lm	lm	lm	ll	--	lm	--	ll	ll	lm	--	ll	--	--	ll	ll	--	lm	ll	ll	lm	--	ll	lm	ll	ll	ll	ll	ll	ll	ll	--	--	lm	ll	lm	ll	lm	ll	--	lm	lm	ll	--	ll	lm
lm44	backbone_raw.fasta.pilon.fasta_hic_scaffold_1	5042011	lm	--	lm	ll	ll	--	--	ll	ll	ll	lm	lm	ll	--	ll	ll	--	lm	ll	--	ll	lm	ll	--	--	ll	ll	ll	--	ll	ll	ll	ll	ll	--	ll	lm	ll	lm	ll	ll	lm	lm	--	lm	ll	lm
lm45	backbone_raw.fasta.pilon.fasta_hic_scaffold_1	5365047	lm	ll	lm	ll	ll	ll	lm	--	ll	ll	lm	lm	ll	ll	ll	ll	--	lm	lm	ll	--	lm	ll	ll	lm	ll	--	ll	ll	ll	ll	ll	ll	ll	lm	ll	lm	ll	lm	ll	ll	lm	lm	ll	lm	ll	lm
lm46	backbone_raw.fasta.pilon.fasta_hic_scaffold_1	5365098	lm	ll	lm	ll	ll	ll	lm	ll	ll	ll	lm	lm	ll	ll	ll	ll	ll	lm	lm	ll	ll	lm	ll	ll	lm	ll	ll	ll	ll	ll	ll	ll	ll	ll	lm	ll	lm	ll	lm	ll	ll	lm	lm	ll	lm	ll	lm
lm47	backbone_raw.fasta.pilon.fasta_hic_scaffold_1	6678856	lm	ll	ll	ll	ll	lm	ll	--	lm	ll	ll	ll	ll	--	ll	lm	lm	--	lm	lm	lm	ll	lm	ll	ll	lm	--	ll	lm	lm	lm	ll	lm	lm	lm	lm	--	--	lm	lm	lm	lm	ll	--	lm	lm	lm
lm48	backbone_raw.fasta.pilon.fasta_hic_scaffold_1	6792798	lm	ll	lm	ll	ll	--	lm	lm	ll	ll	ll	lm	ll	--	ll	--	ll	lm	--	ll	ll	lm	ll	ll	lm	--	ll	ll	ll	lm	lm	lm	ll	ll	lm	ll	lm	ll	lm	ll	lm	lm	lm	ll	lm	--	lm
lm49	backbone_raw.fasta.pilon.fasta_hic_scaffold_1	6877338	lm	ll	ll	--	ll	ll	--	lm	lm	ll	--	ll	--	lm	ll	lm	--	lm	--	lm	lm	ll	lm	--	ll	ll	ll	ll	--	lm	ll	ll	ll	lm	lm	lm	lm	lm	--	lm	ll	ll	lm	lm	ll	ll	ll
lm50	backbone_raw.fasta.pilon.fasta_hic_scaffold_1	7761037	--	ll	lm	ll	ll	ll	lm	lm	ll	ll	ll	lm	ll	--	ll	ll	ll	lm	lm	ll	ll	lm	ll	ll	lm	ll	ll	ll	ll	--	lm	--	ll	ll	lm	ll	lm	ll	lm	ll	lm	lm	lm	ll	--	lm	lm
lm51	backbone_raw.fasta.pilon.fasta_hic_scaffold_1	7777016	ll	lm	ll	lm	lm	lm	ll	ll	lm	lm	ll	ll	lm	ll	lm	--	ll	ll	ll	lm	lm	ll	lm	lm	ll	lm	lm	lm	lm	ll	ll	ll	lm	--	ll	--	ll	--	ll	lm	ll	ll	--	ll	ll	ll	ll
lm52	backbone_raw.fasta.pilon.fasta_hic_scaffold_1	7824330	ll	lm	ll	ll	ll	ll	lm	lm	ll	ll	ll	ll	lm	lm	ll	lm	lm	ll	lm	ll	ll	ll	ll	ll	ll	lm	ll	lm	lm	--	ll	ll	ll	lm	ll	ll	lm	lm	ll	lm	lm	ll	lm	lm	ll	lm	lm
lm53	backbone_raw.fasta.pilon.fasta_hic_scaffold_1	8497736	lm	ll	lm	ll	--	ll	ll	--	lm	ll	ll	lm	ll	ll	ll	ll	lm	ll	--	ll	lm	ll	ll	ll	lm	lm	lm	--	lm	ll	--	--	--	--	ll	lm	ll	ll	--	ll	lm	ll	lm	--	--	lm	lm
lm54	backbone_raw.fasta.pilon.fasta_hic_scaffold_1	9019391	ll	lm	ll	lm	lm	ll	ll	ll	lm	lm	lm	ll	lm	ll	--	--	lm	ll	ll	lm	lm	ll	--	lm	ll	lm	lm	lm	lm	ll	--	ll	lm	lm	ll	ll	ll	lm	ll	lm	ll	ll	ll	lm	ll	ll	ll
lm55	backbone_raw.fasta.pilon.fasta_hic_scaffold_1	9099484	ll	lm	ll	lm	lm	ll	ll	ll	lm	lm	lm	ll	lm	ll	lm	lm	lm	ll	ll	lm	lm	ll	--	lm	ll	--	lm	lm	lm	ll	ll	ll	lm	lm	ll	lm	ll	lm	ll	lm	ll	ll	ll	lm	ll	ll	ll
lm56	backbone_raw.fasta.pilon.fasta_hic_scaffold_1	9485813	lm	--	lm	ll	ll	ll	lm	--	ll	ll	ll	lm	ll	lm	--	ll	ll	lm	ll	ll	ll	lm	ll	ll	lm	ll	--	ll	--	lm	lm	lm	ll	ll	lm	ll	--	ll	--	ll	lm	lm	lm	--	--	lm	lm
lm57	backbone_raw.fasta.pilon.fasta_hic_scaffold_1	9493525	ll	lm	ll	lm	lm	lm	ll	ll	lm	lm	lm	ll	lm	ll	--	lm	lm	--	lm	--	lm	ll	lm	ll	ll	lm	lm	lm	lm	ll	ll	--	lm	--	ll	--	--	lm	ll	lm	--	ll	ll	--	--	ll	ll
lm58	backbone_raw.fasta.pilon.fasta_hic_scaffold_1	10456802	ll	ll	lm	ll	ll	ll	ll	lm	ll	--	ll	ll	ll	--	ll	ll	ll	lm	--	ll	ll	lm	ll	ll	ll	ll	--	ll	ll	lm	lm	--	ll	ll	--	ll	lm	lm	lm	--	lm	--	--	ll	--	lm	--
lm59	backbone_raw.fasta.pilon.fasta_hic_scaffold_1	10765177	ll	ll	lm	ll	ll	ll	lm	lm	ll	ll	ll	lm	ll	--	ll	ll	ll	lm	ll	ll	ll	lm	ll	ll	lm	ll	ll	ll	ll	--	lm	lm	ll	ll	ll	ll	ll	ll	lm	ll	lm	lm	lm	--	lm	lm	--
lm60	backbone_raw.fasta.pilon.fasta_hic_scaffold_1	10765452	ll	ll	ll	ll	ll	ll	--	lm	ll	lm	ll	ll	ll	lm	lm	lm	ll	ll	lm	ll	lm	--	lm	ll	ll	lm	lm	lm	--	ll	lm	lm	lm	lm	lm	ll	lm	lm	lm	lm	lm	lm	ll	ll	lm	lm	--
lm61	backbone_raw.fasta.pilon.fasta_hic_scaffold_1	10765467	ll	ll	ll	ll	ll	ll	--	lm	ll	lm	ll	ll	--	lm	lm	lm	ll	ll	lm	ll	lm	ll	lm	ll	--	lm	lm	lm	--	ll	lm	lm	lm	lm	lm	ll	lm	lm	lm	lm	lm	lm	ll	ll	lm	lm	--
lm62	backbone_raw.fasta.pilon.fasta_hic_scaffold_1	11193512	lm	--	ll	lm	ll	lm	lm	ll	lm	ll	lm	lm	--	--	lm	lm	ll	--	--	--	lm	ll	--	ll	lm	ll	lm	lm	lm	ll	--	--	--	lm	ll	lm	ll	--	ll	lm	lm	ll	ll	lm	ll	ll	ll
lm63	backbone_raw.fasta.pilon.fasta_hic_scaffold_1	11193513	lm	--	ll	lm	ll	lm	lm	ll	lm	ll	lm	lm	--	--	lm	lm	ll	--	--	--	lm	ll	--	ll	lm	ll	lm	lm	lm	ll	--	ll	--	lm	ll	lm	ll	--	ll	lm	lm	ll	ll	lm	ll	ll	ll
lm64	backbone_raw.fasta.pilon.fasta_hic_scaffold_1	11251923	ll	ll	lm	ll	ll	--	ll	--	ll	lm	ll	ll	ll	--	--	ll	--	--	ll	--	ll	lm	ll	lm	ll	lm	ll	ll	ll	lm	--	lm	ll	ll	lm	ll	lm	lm	lm	lm	ll	lm	lm	ll	--	lm	--
lm65	backbone_raw.fasta.pilon.fasta_hic_scaffold_1	11874509	ll	--	lm	ll	lm	ll	ll	--	ll	lm	ll	ll	ll	lm	ll	ll	lm	lm	ll	ll	ll	lm	ll	lm	ll	lm	ll	ll	lm	lm	ll	lm	ll	ll	lm	ll	lm	lm	lm	lm	ll	lm	lm	ll	--	ll	lm
lm66	backbone_raw.fasta.pilon.fasta_hic_scaffold_1	11884433	ll	ll	lm	ll	lm	ll	ll	--	ll	--	ll	ll	ll	lm	ll	ll	lm	lm	ll	ll	ll	lm	ll	lm	ll	lm	ll	ll	lm	lm	ll	lm	ll	ll	lm	ll	lm	lm	lm	lm	ll	lm	lm	ll	lm	ll	--
lm67	backbone_raw.fasta.pilon.fasta_hic_scaffold_1	11895826	ll	ll	lm	ll	lm	ll	ll	lm	ll	lm	ll	ll	ll	lm	ll	ll	lm	lm	ll	ll	ll	lm	ll	lm	ll	lm	ll	ll	lm	lm	ll	--	ll	ll	lm	ll	lm	lm	--	lm	ll	lm	lm	ll	lm	ll	lm
lm68	backbone_raw.fasta.pilon.fasta_hic_scaffold_1	11903794	ll	ll	lm	ll	lm	ll	ll	lm	ll	lm	ll	ll	ll	--	ll	ll	lm	lm	ll	ll	ll	lm	ll	--	ll	lm	ll	ll	lm	lm	ll	lm	ll	ll	lm	ll	lm	lm	lm	lm	ll	lm	lm	ll	lm	ll	lm
lm69	backbone_raw.fasta.pilon.fasta_hic_scaffold_1	12903858	ll	ll	lm	ll	lm	ll	ll	--	ll	--	--	ll	ll	lm	ll	ll	lm	lm	ll	ll	ll	lm	ll	ll	ll	--	--	ll	lm	lm	ll	lm	ll	ll	lm	ll	lm	--	lm	lm	ll	lm	lm	ll	lm	ll	lm
lm70	backbone_raw.fasta.pilon.fasta_hic_scaffold_1	12904160	ll	ll	lm	ll	lm	ll	ll	lm	ll	--	lm	ll	ll	lm	ll	ll	lm	lm	ll	ll	ll	lm	ll	lm	ll	lm	ll	ll	lm	lm	ll	lm	ll	ll	--	ll	lm	lm	--	lm	ll	lm	lm	ll	lm	ll	lm
lm71	backbone_raw.fasta.pilon.fasta_hic_scaffold_1	12904430	ll	ll	lm	ll	lm	ll	ll	lm	ll	lm	lm	ll	ll	--	ll	ll	lm	lm	ll	ll	ll	lm	ll	lm	ll	lm	ll	ll	lm	lm	ll	lm	ll	ll	lm	ll	lm	lm	lm	lm	ll	lm	lm	ll	lm	ll	lm
lm72	backbone_raw.fasta.pilon.fasta_hic_scaffold_1	12904864	ll	ll	--	ll	--	ll	ll	lm	ll	ll	lm	ll	ll	--	ll	ll	lm	lm	ll	ll	ll	lm	ll	lm	ll	ll	ll	ll	lm	lm	ll	lm	ll	ll	lm	ll	lm	lm	lm	lm	ll	lm	lm	ll	lm	ll	lm
lm73	backbone_raw.fasta.pilon.fasta_hic_scaffold_1	12904896	ll	ll	lm	ll	lm	ll	ll	lm	ll	lm	ll	ll	--	lm	ll	ll	lm	lm	ll	ll	ll	lm	ll	lm	ll	lm	ll	ll	lm	lm	ll	lm	ll	ll	lm	ll	lm	lm	lm	lm	ll	lm	lm	ll	lm	ll	lm
lm74	backbone_raw.fasta.pilon.fasta_hic_scaffold_1	12905800	ll	ll	lm	ll	lm	ll	ll	lm	ll	--	lm	ll	ll	lm	ll	ll	lm	lm	ll	ll	ll	lm	ll	lm	ll	lm	ll	ll	lm	lm	ll	lm	ll	ll	lm	ll	lm	lm	lm	lm	ll	lm	lm	ll	--	ll	lm
lm75	backbone_raw.fasta.pilon.fasta_hic_scaffold_1	12905960	ll	ll	lm	ll	--	ll	ll	lm	ll	lm	lm	ll	ll	lm	ll	ll	lm	lm	ll	ll	ll	lm	ll	lm	ll	lm	ll	ll	lm	lm	ll	--	ll	ll	--	ll	lm	lm	lm	lm	ll	lm	lm	ll	ll	ll	lm
lm76	backbone_raw.fasta.pilon.fasta_hic_scaffold_1	12906208	ll	ll	lm	ll	lm	ll	ll	lm	ll	lm	lm	ll	ll	lm	ll	ll	lm	lm	ll	ll	ll	lm	ll	lm	ll	lm	ll	ll	lm	lm	ll	lm	ll	ll	lm	ll	lm	lm	lm	lm	ll	lm	lm	--	lm	ll	lm
lm77	backbone_raw.fasta.pilon.fasta_hic_scaffold_1	12906996	ll	ll	lm	ll	lm	ll	ll	lm	ll	lm	--	ll	ll	lm	ll	ll	lm	lm	--	ll	ll	lm	ll	lm	ll	lm	ll	ll	lm	lm	ll	lm	ll	ll	lm	ll	--	lm	lm	lm	ll	lm	lm	ll	lm	ll	lm
lm78	backbone_raw.fasta.pilon.fasta_hic_scaffold_1	12907165	ll	ll	ll	ll	lm	ll	ll	lm	ll	lm	lm	ll	ll	ll	ll	ll	lm	lm	ll	ll	ll	lm	ll	lm	ll	lm	ll	ll	--	lm	ll	ll	ll	ll	--	ll	--	lm	lm	lm	ll	lm	lm	ll	lm	ll	lm
lm79	backbone_raw.fasta.pilon.fasta_hic_scaffold_1	12907245	ll	ll	lm	ll	lm	ll	--	lm	ll	lm	lm	ll	ll	--	ll	ll	lm	lm	ll	ll	ll	lm	ll	lm	ll	lm	ll	ll	lm	lm	ll	lm	ll	ll	lm	ll	lm	lm	lm	lm	ll	lm	lm	ll	lm	ll	lm
lm80	backbone_raw.fasta.pilon.fasta_hic_scaffold_1	12907261	ll	ll	lm	ll	lm	--	ll	lm	ll	lm	lm	ll	ll	--	ll	ll	lm	lm	ll	ll	ll	lm	ll	lm	ll	lm	ll	ll	lm	lm	ll	lm	ll	ll	lm	ll	lm	lm	lm	lm	ll	lm	lm	ll	ll	ll	lm
lm81	backbone_raw.fasta.pilon.fasta_hic_scaffold_1	12907695	ll	ll	lm	ll	lm	ll	ll	lm	ll	lm	--	ll	ll	ll	ll	ll	lm	lm	ll	ll	ll	lm	ll	--	ll	lm	ll	ll	lm	lm	ll	lm	ll	ll	lm	ll	lm	lm	--	lm	ll	lm	lm	ll	ll	ll	lm
lm82	backbone_raw.fasta.pilon.fasta_hic_scaffold_1	12908450	ll	ll	lm	ll	lm	ll	ll	lm	ll	lm	lm	ll	ll	--	ll	ll	lm	lm	ll	ll	ll	lm	ll	--	ll	ll	ll	ll	lm	lm	ll	lm	ll	ll	lm	ll	lm	lm	lm	--	ll	lm	ll	ll	lm	ll	lm
lm83	backbone_raw.fasta.pilon.fasta_hic_scaffold_1	12911388	ll	ll	lm	ll	lm	ll	ll	lm	ll	lm	lm	--	ll	--	ll	ll	lm	lm	ll	ll	ll	lm	ll	--	ll	lm	ll	ll	lm	lm	ll	lm	ll	ll	--	ll	lm	lm	lm	ll	ll	lm	--	ll	--	ll	lm
lm84	backbone_raw.fasta.pilon.fasta_hic_scaffold_1	12911454	ll	ll	lm	ll	lm	ll	ll	lm	ll	lm	lm	ll	ll	lm	ll	ll	lm	lm	ll	ll	ll	--	ll	--	ll	--	ll	ll	--	lm	ll	lm	ll	ll	--	ll	lm	lm	lm	lm	ll	lm	--	ll	lm	ll	--
lm85	backbone_raw.fasta.pilon.fasta_hic_scaffold_1	12921142	ll	ll	lm	ll	--	ll	ll	lm	ll	lm	lm	--	ll	lm	ll	ll	lm	lm	ll	ll	--	lm	ll	--	ll	lm	ll	--	lm	lm	ll	--	ll	--	lm	ll	lm	lm	lm	lm	ll	lm	lm	--	lm	ll	lm
lm86	backbone_raw.fasta.pilon.fasta_hic_scaffold_1	12922309	ll	ll	lm	ll	lm	ll	ll	lm	ll	lm	lm	ll	ll	lm	ll	ll	lm	lm	ll	ll	ll	lm	ll	--	ll	--	ll	ll	lm	--	ll	lm	--	ll	lm	ll	--	--	lm	lm	ll	lm	lm	ll	lm	ll	lm
lm87	backbone_raw.fasta.pilon.fasta_hic_scaffold_1	12922640	ll	ll	lm	ll	lm	ll	ll	lm	ll	lm	lm	ll	ll	--	ll	ll	lm	--	ll	ll	ll	lm	ll	--	ll	lm	ll	ll	ll	ll	ll	ll	ll	ll	lm	ll	lm	lm	lm	lm	ll	lm	lm	ll	--	ll	lm
lm88	backbone_raw.fasta.pilon.fasta_hic_scaffold_1	12923667	ll	ll	lm	ll	lm	ll	ll	lm	ll	lm	lm	ll	ll	lm	ll	ll	lm	lm	ll	ll	ll	lm	ll	lm	ll	lm	ll	ll	lm	lm	ll	lm	ll	ll	lm	ll	lm	lm	lm	lm	ll	lm	lm	ll	lm	ll	lm
lm89	backbone_raw.fasta.pilon.fasta_hic_scaffold_1	12926940	ll	ll	lm	ll	lm	ll	ll	lm	ll	lm	lm	ll	ll	lm	ll	ll	lm	--	ll	ll	ll	lm	ll	lm	ll	ll	ll	ll	lm	lm	ll	lm	ll	ll	lm	ll	lm	lm	lm	lm	ll	--	lm	ll	lm	ll	lm
lm90	backbone_raw.fasta.pilon.fasta_hic_scaffold_1	12926950	ll	ll	lm	ll	lm	ll	ll	lm	ll	lm	lm	ll	ll	lm	ll	ll	lm	--	ll	ll	ll	lm	ll	lm	ll	ll	ll	ll	lm	lm	ll	lm	ll	ll	lm	ll	lm	lm	lm	lm	ll	ll	lm	ll	lm	ll	lm
lm91	backbone_raw.fasta.pilon.fasta_hic_scaffold_1	12927146	ll	ll	lm	ll	lm	ll	ll	lm	ll	lm	lm	ll	ll	lm	ll	ll	lm	lm	ll	ll	ll	lm	ll	lm	ll	lm	ll	ll	lm	lm	ll	lm	ll	ll	lm	ll	lm	lm	lm	lm	ll	lm	lm	ll	lm	ll	lm
lm92	backbone_raw.fasta.pilon.fasta_hic_scaffold_1	12928487	ll	ll	--	ll	--	ll	ll	lm	ll	lm	lm	ll	ll	lm	ll	ll	lm	lm	ll	ll	ll	lm	ll	lm	ll	ll	ll	ll	lm	lm	ll	--	ll	ll	lm	ll	--	lm	lm	lm	ll	--	lm	ll	lm	ll	lm
lm93	backbone_raw.fasta.pilon.fasta_hic_scaffold_1	12928628	ll	--	lm	ll	lm	ll	ll	lm	ll	lm	lm	ll	ll	lm	ll	ll	lm	lm	ll	ll	ll	lm	ll	lm	ll	lm	ll	ll	lm	ll	ll	--	ll	ll	lm	ll	lm	lm	lm	lm	ll	lm	lm	ll	--	ll	lm
lm94	backbone_raw.fasta.pilon.fasta_hic_scaffold_1	12930095	ll	ll	lm	ll	lm	ll	ll	lm	ll	lm	lm	ll	ll	lm	ll	ll	lm	lm	ll	ll	ll	lm	ll	lm	ll	lm	ll	ll	lm	lm	ll	lm	ll	ll	lm	ll	lm	lm	lm	lm	ll	lm	lm	ll	lm	ll	lm
lm95	backbone_raw.fasta.pilon.fasta_hic_scaffold_1	12962146	ll	ll	lm	ll	lm	ll	ll	--	ll	--	lm	ll	ll	--	ll	ll	lm	--	ll	ll	ll	lm	ll	lm	ll	lm	ll	ll	lm	--	ll	lm	ll	--	lm	ll	lm	lm	lm	lm	ll	lm	lm	ll	--	ll	lm
lm96	backbone_raw.fasta.pilon.fasta_hic_scaffold_1	12962230	ll	ll	lm	ll	lm	ll	ll	lm	ll	lm	lm	ll	ll	lm	ll	ll	lm	lm	ll	ll	ll	lm	ll	lm	ll	lm	ll	ll	lm	lm	ll	lm	ll	ll	lm	ll	lm	lm	lm	lm	ll	lm	lm	ll	--	ll	lm
lm97	backbone_raw.fasta.pilon.fasta_hic_scaffold_1	13139947	ll	ll	lm	ll	lm	ll	ll	ll	ll	--	lm	ll	ll	--	ll	ll	lm	lm	ll	ll	ll	lm	ll	lm	ll	lm	--	ll	lm	lm	ll	lm	--	ll	--	ll	--	lm	lm	lm	ll	lm	lm	ll	lm	ll	--
lm98	backbone_raw.fasta.pilon.fasta_hic_scaffold_1	13140045	ll	--	lm	ll	lm	ll	ll	--	ll	ll	lm	ll	ll	lm	ll	ll	lm	lm	ll	ll	ll	lm	ll	lm	ll	lm	ll	ll	lm	lm	ll	lm	--	ll	--	ll	--	lm	lm	lm	ll	lm	lm	--	lm	ll	lm
lm99	backbone_raw.fasta.pilon.fasta_hic_scaffold_1	13235179	ll	lm	lm	ll	ll	--	ll	ll	ll	lm	lm	ll	ll	--	ll	--	lm	--	ll	ll	ll	lm	--	lm	ll	lm	ll	ll	lm	lm	ll	lm	ll	ll	--	ll	--	lm	lm	lm	ll	--	lm	ll	lm	ll	lm
lm100	backbone_raw.fasta.pilon.fasta_hic_scaffold_1	13254375	--	lm	lm	ll	lm	ll	ll	--	--	lm	lm	ll	ll	--	ll	ll	--	lm	ll	ll	ll	lm	--	--	ll	lm	ll	ll	lm	lm	ll	lm	ll	ll	--	ll	lm	lm	lm	lm	ll	lm	lm	--	lm	ll	lm
lm101	backbone_raw.fasta.pilon.fasta_hic_scaffold_1	13441462	lm	--	lm	lm	ll	--	lm	lm	lm	ll	ll	lm	lm	ll	lm	lm	ll	ll	lm	lm	ll	ll	lm	ll	lm	ll	lm	lm	ll	ll	lm	ll	lm	--	ll	lm	--	ll	ll	ll	lm	ll	ll	--	ll	lm	ll
lm102	backbone_raw.fasta.pilon.fasta_hic_scaffold_1	13441484	lm	ll	lm	lm	ll	lm	lm	lm	lm	ll	ll	lm	lm	ll	lm	--	ll	ll	lm	lm	ll	ll	lm	ll	lm	ll	lm	lm	ll	ll	lm	ll	lm	--	ll	lm	--	ll	ll	ll	lm	ll	ll	--	ll	lm	ll
lm103	backbone_raw.fasta.pilon.fasta_hic_scaffold_1	14008207	lm	lm	ll	ll	ll	lm	lm	ll	lm	--	--	ll	lm	ll	ll	--	ll	ll	lm	--	ll	lm	lm	lm	lm	lm	ll	ll	lm	lm	--	lm	lm	--	ll	ll	lm	ll	ll	ll	ll	--	--	ll	lm	ll	ll
lm104	backbone_raw.fasta.pilon.fasta_hic_scaffold_1	14467954	ll	lm	ll	ll	--	--	ll	ll	ll	lm	lm	--	ll	--	ll	lm	lm	--	--	--	ll	lm	ll	--	ll	lm	ll	ll	--	lm	ll	ll	--	ll	ll	ll	lm	lm	--	lm	--	ll	lm	ll	lm	ll	lm
lm105	backbone_raw.fasta.pilon.fasta_hic_scaffold_1	14653690	ll	lm	ll	ll	lm	ll	ll	ll	ll	--	lm	ll	ll	lm	ll	lm	lm	--	ll	ll	ll	lm	--	lm	ll	lm	ll	ll	lm	lm	ll	--	ll	--	--	ll	--	--	lm	lm	ll	ll	ll	ll	--	ll	lm
lm106	backbone_raw.fasta.pilon.fasta_hic_scaffold_1	15156022	lm	ll	lm	lm	ll	lm	lm	lm	lm	ll	ll	lm	lm	ll	lm	ll	ll	ll	lm	lm	lm	ll	lm	ll	lm	ll	lm	lm	ll	lm	lm	lm	lm	lm	lm	ll	ll	ll	ll	ll	lm	lm	ll	lm	ll	lm	ll
lm107	backbone_raw.fasta.pilon.fasta_hic_scaffold_1	15156575	lm	ll	ll	lm	ll	lm	lm	lm	lm	--	ll	ll	lm	--	lm	ll	ll	ll	lm	lm	ll	ll	--	--	--	ll	lm	lm	ll	lm	lm	lm	lm	--	--	ll	ll	ll	ll	ll	lm	lm	ll	ll	ll	lm	ll
lm108	backbone_raw.fasta.pilon.fasta_hic_scaffold_1	15156775	lm	ll	lm	lm	ll	lm	lm	lm	lm	--	ll	--	--	--	lm	ll	ll	ll	lm	--	lm	ll	lm	ll	--	ll	--	lm	ll	lm	lm	lm	--	lm	lm	ll	ll	ll	ll	ll	lm	lm	ll	lm	ll	lm	ll
lm109	backbone_raw.fasta.pilon.fasta_hic_scaffold_1	15156970	lm	ll	lm	lm	ll	lm	--	--	lm	ll	ll	lm	lm	ll	lm	ll	ll	ll	--	--	lm	ll	lm	ll	lm	ll	lm	lm	ll	lm	--	lm	lm	lm	lm	ll	ll	ll	ll	ll	lm	lm	ll	lm	ll	lm	ll
lm110	backbone_raw.fasta.pilon.fasta_hic_scaffold_1	15576473	lm	--	lm	lm	ll	lm	lm	--	lm	--	ll	lm	lm	ll	lm	ll	ll	ll	--	lm	lm	ll	lm	ll	lm	--	lm	ll	ll	lm	lm	lm	lm	--	lm	ll	ll	ll	ll	ll	lm	--	ll	--	ll	lm	lm
lm111	backbone_raw.fasta.pilon.fasta_hic_scaffold_1	16527009	ll	lm	ll	ll	--	--	ll	ll	ll	ll	lm	ll	ll	lm	ll	lm	lm	lm	ll	ll	ll	lm	ll	--	lm	lm	--	lm	lm	ll	ll	ll	--	ll	ll	lm	lm	lm	--	lm	ll	ll	lm	ll	--	ll	ll
lm112	backbone_raw.fasta.pilon.fasta_hic_scaffold_1	16527022	ll	lm	--	ll	--	--	ll	ll	ll	ll	lm	ll	ll	lm	ll	lm	--	lm	ll	ll	ll	lm	ll	--	lm	lm	--	lm	lm	ll	ll	ll	ll	ll	ll	lm	lm	lm	--	lm	ll	ll	lm	ll	--	ll	ll
lm113	backbone_raw.fasta.pilon.fasta_hic_scaffold_1	17349143	lm	ll	lm	lm	ll	lm	--	lm	ll	lm	ll	lm	lm	--	lm	ll	ll	ll	lm	lm	--	ll	lm	ll	ll	ll	lm	ll	ll	lm	lm	ll	lm	ll	lm	ll	ll	ll	ll	ll	lm	lm	ll	ll	ll	lm	--
lm114	backbone_raw.fasta.pilon.fasta_hic_scaffold_1	17514545	ll	lm	ll	--	lm	ll	ll	ll	ll	ll	lm	--	ll	ll	ll	lm	lm	lm	ll	--	ll	lm	--	lm	lm	lm	--	lm	lm	ll	ll	ll	--	ll	--	lm	lm	lm	lm	lm	--	--	lm	lm	--	ll	--
lm115	backbone_raw.fasta.pilon.fasta_hic_scaffold_1	17592472	lm	ll	lm	lm	ll	lm	lm	lm	lm	--	ll	lm	lm	lm	lm	ll	ll	ll	lm	--	lm	ll	lm	ll	ll	ll	lm	ll	ll	lm	lm	ll	lm	--	lm	ll	ll	ll	ll	ll	--	lm	ll	ll	ll	lm	ll
lm116	backbone_raw.fasta.pilon.fasta_hic_scaffold_1	17764492	lm	ll	lm	--	ll	lm	lm	lm	--	lm	ll	--	lm	--	lm	ll	ll	ll	lm	lm	lm	ll	lm	ll	ll	ll	--	ll	ll	lm	lm	lm	--	lm	lm	ll	ll	ll	ll	ll	lm	lm	ll	--	--	lm	lm
lm117	backbone_raw.fasta.pilon.fasta_hic_scaffold_1	18104665	ll	--	ll	ll	lm	ll	ll	ll	ll	ll	lm	ll	ll	ll	ll	lm	lm	lm	ll	ll	ll	lm	ll	lm	lm	lm	ll	ll	ll	ll	ll	ll	ll	ll	ll	lm	lm	lm	lm	lm	ll	lm	--	lm	lm	ll	ll
lm118	backbone_raw.fasta.pilon.fasta_hic_scaffold_1	18104790	ll	ll	lm	lm	ll	lm	lm	ll	lm	lm	ll	lm	ll	lm	lm	ll	ll	ll	ll	ll	lm	ll	ll	ll	ll	ll	lm	ll	ll	lm	lm	lm	--	lm	lm	ll	ll	ll	ll	ll	lm	ll	ll	lm	ll	lm	lm
lm119	backbone_raw.fasta.pilon.fasta_hic_scaffold_1	18105171	lm	ll	lm	lm	--	lm	lm	lm	lm	--	ll	lm	lm	--	ll	--	lm	ll	--	--	lm	ll	ll	ll	ll	ll	lm	ll	ll	lm	lm	lm	ll	lm	lm	ll	ll	ll	ll	lm	lm	--	ll	ll	ll	lm	--
lm120	backbone_raw.fasta.pilon.fasta_hic_scaffold_1	18113302	lm	lm	lm	ll	lm	ll	ll	ll	ll	lm	lm	ll	ll	lm	ll	ll	lm	lm	ll	ll	lm	ll	ll	ll	lm	lm	ll	ll	lm	ll	ll	lm	lm	--	ll	ll	--	--	lm	lm	ll	lm	lm	lm	lm	ll	lm
lm121	backbone_raw.fasta.pilon.fasta_hic_scaffold_1	18116026	lm	ll	--	lm	ll	ll	ll	lm	--	lm	ll	ll	lm	lm	lm	ll	ll	ll	ll	--	lm	ll	lm	ll	ll	lm	--	ll	ll	--	lm	lm	--	lm	--	ll	ll	ll	ll	ll	lm	ll	ll	--	ll	lm	lm
lm122	backbone_raw.fasta.pilon.fasta_hic_scaffold_1	18116038	ll	lm	ll	ll	lm	ll	ll	ll	ll	ll	lm	ll	ll	ll	ll	lm	lm	lm	ll	ll	ll	lm	ll	lm	lm	lm	ll	lm	lm	ll	ll	ll	ll	ll	ll	lm	lm	lm	lm	lm	ll	lm	--	lm	lm	ll	ll
lm123	backbone_raw.fasta.pilon.fasta_hic_scaffold_1	18116315	lm	ll	ll	lm	ll	lm	lm	lm	lm	lm	ll	lm	lm	ll	lm	ll	ll	ll	lm	lm	lm	ll	lm	ll	ll	ll	lm	ll	ll	lm	lm	lm	lm	lm	--	ll	ll	ll	ll	ll	--	ll	ll	ll	ll	lm	lm
lm124	backbone_raw.fasta.pilon.fasta_hic_scaffold_1	18116453	ll	lm	lm	lm	--	ll	ll	ll	lm	ll	ll	lm	ll	ll	lm	lm	lm	lm	lm	lm	--	ll	lm	ll	lm	ll	lm	ll	lm	ll	--	lm	lm	lm	ll	lm	lm	ll	lm	lm	ll	lm	ll	lm	lm	lm	ll
lm125	backbone_raw.fasta.pilon.fasta_hic_scaffold_1	18116467	ll	ll	lm	ll	ll	lm	lm	ll	ll	lm	lm	lm	lm	lm	--	ll	ll	ll	lm	lm	lm	ll	ll	lm	lm	ll	lm	ll	ll	lm	lm	lm	lm	lm	--	ll	lm	lm	lm	ll	--	--	--	ll	ll	ll	ll
lm126	backbone_raw.fasta.pilon.fasta_hic_scaffold_1	18121433	lm	ll	--	lm	lm	lm	ll	ll	ll	lm	lm	ll	--	ll	ll	lm	lm	ll	ll	lm	lm	lm	lm	lm	lm	ll	ll	--	--	ll	ll	lm	lm	lm	lm	ll	lm	ll	lm	ll	ll	ll	lm	ll	ll	ll	ll
lm127	backbone_raw.fasta.pilon.fasta_hic_scaffold_1	18121559	ll	ll	ll	lm	lm	lm	ll	lm	lm	ll	ll	--	lm	--	lm	lm	lm	ll	lm	lm	ll	--	--	ll	ll	lm	ll	lm	ll	lm	lm	lm	--	ll	ll	lm	--	ll	ll	lm	lm	ll	ll	lm	lm	lm	lm
lm128	backbone_raw.fasta.pilon.fasta_hic_scaffold_1	18122510	ll	--	ll	ll	lm	ll	ll	ll	lm	ll	lm	--	ll	lm	ll	lm	lm	lm	lm	ll	ll	lm	ll	lm	lm	lm	ll	lm	lm	ll	ll	ll	ll	--	ll	lm	lm	lm	lm	lm	ll	ll	lm	lm	lm	lm	ll
lm129	backbone_raw.fasta.pilon.fasta_hic_scaffold_1	18122599	ll	lm	ll	ll	lm	ll	ll	ll	ll	ll	lm	ll	ll	--	ll	lm	lm	ll	ll	ll	ll	ll	ll	lm	lm	lm	ll	--	lm	ll	ll	ll	ll	lm	ll	lm	lm	lm	lm	lm	ll	--	lm	lm	ll	ll	ll
lm130	backbone_raw.fasta.pilon.fasta_hic_scaffold_1	18122627	ll	lm	ll	ll	lm	ll	ll	ll	ll	ll	lm	ll	ll	ll	ll	lm	lm	ll	ll	ll	ll	ll	ll	lm	lm	lm	ll	lm	lm	ll	ll	ll	ll	--	ll	lm	lm	lm	ll	lm	ll	lm	lm	lm	lm	ll	ll
lm131	backbone_raw.fasta.pilon.fasta_hic_scaffold_1	18122936	lm	--	lm	lm	lm	--	lm	--	ll	lm	ll	lm	lm	ll	lm	--	ll	ll	lm	lm	ll	ll	lm	ll	lm	ll	lm	ll	lm	ll	lm	lm	lm	lm	ll	ll	ll	lm	ll	lm	lm	ll	lm	ll	ll	lm	lm
lm132	backbone_raw.fasta.pilon.fasta_hic_scaffold_1	18125096	lm	ll	lm	lm	ll	--	lm	lm	lm	--	ll	lm	lm	ll	lm	--	ll	ll	ll	lm	lm	ll	lm	ll	ll	ll	lm	ll	ll	lm	lm	--	lm	lm	lm	ll	ll	ll	ll	ll	lm	ll	ll	ll	ll	lm	lm
lm133	backbone_raw.fasta.pilon.fasta_hic_scaffold_1	18127016	ll	lm	ll	ll	lm	--	ll	ll	ll	ll	lm	ll	ll	ll	ll	lm	--	lm	ll	ll	ll	lm	ll	--	lm	--	ll	lm	lm	ll	ll	ll	ll	ll	ll	lm	lm	lm	lm	lm	ll	lm	lm	lm	--	ll	--
lm134	backbone_raw.fasta.pilon.fasta_hic_scaffold_1	18127236	ll	lm	ll	ll	lm	--	ll	ll	ll	ll	lm	--	--	--	ll	lm	lm	lm	ll	--	ll	lm	ll	lm	lm	lm	ll	lm	lm	ll	ll	ll	ll	ll	ll	lm	lm	lm	lm	lm	--	--	lm	ll	lm	ll	--
lm135	backbone_raw.fasta.pilon.fasta_hic_scaffold_1	18127538	ll	lm	ll	ll	lm	ll	ll	ll	ll	ll	lm	--	--	ll	ll	lm	lm	lm	ll	--	ll	lm	ll	lm	lm	lm	--	lm	lm	ll	ll	ll	ll	ll	ll	lm	lm	lm	lm	lm	ll	lm	lm	ll	lm	ll	ll
lm136	backbone_raw.fasta.pilon.fasta_hic_scaffold_1	18127741	ll	lm	ll	ll	lm	ll	ll	ll	ll	--	lm	--	--	ll	ll	lm	lm	lm	--	--	ll	lm	ll	lm	lm	lm	--	lm	lm	ll	ll	ll	ll	ll	ll	lm	lm	lm	lm	lm	ll	lm	--	lm	lm	ll	ll
lm137	backbone_raw.fasta.pilon.fasta_hic_scaffold_1	18127859	--	lm	ll	ll	lm	--	--	ll	ll	--	lm	ll	ll	ll	ll	lm	lm	lm	lm	ll	--	lm	ll	ll	lm	lm	ll	lm	lm	ll	ll	ll	ll	--	ll	lm	lm	lm	lm	ll	ll	lm	lm	lm	ll	ll	ll
lm138	backbone_raw.fasta.pilon.fasta_hic_scaffold_1	18128471	ll	lm	ll	ll	lm	ll	ll	ll	ll	ll	--	ll	ll	--	ll	lm	lm	lm	ll	--	ll	--	ll	--	--	lm	--	lm	--	ll	ll	ll	--	ll	ll	lm	lm	lm	lm	lm	ll	lm	lm	lm	lm	ll	ll
lm139	backbone_raw.fasta.pilon.fasta_hic_scaffold_1	18132751	ll	lm	ll	ll	lm	ll	ll	ll	ll	ll	lm	ll	ll	--	ll	lm	--	lm	--	ll	ll	lm	ll	lm	lm	--	--	lm	lm	ll	ll	ll	ll	--	ll	lm	--	lm	lm	ll	ll	lm	lm	lm	lm	ll	ll
lm140	backbone_raw.fasta.pilon.fasta_hic_scaffold_1	18132802	lm	ll	lm	lm	ll	--	lm	lm	lm	lm	ll	--	ll	--	lm	ll	ll	ll	ll	ll	lm	lm	lm	ll	ll	ll	--	--	ll	lm	lm	lm	lm	ll	lm	--	ll	ll	ll	ll	lm	ll	ll	--	ll	lm	lm
lm141	backbone_raw.fasta.pilon.fasta_hic_scaffold_1	18138958	--	lm	ll	ll	lm	--	--	ll	ll	--	lm	ll	ll	ll	ll	lm	lm	lm	ll	--	ll	lm	ll	lm	lm	lm	ll	lm	--	ll	ll	ll	--	ll	ll	lm	--	lm	lm	lm	ll	lm	--	lm	lm	ll	ll
lm142	backbone_raw.fasta.pilon.fasta_hic_scaffold_1	18146323	lm	ll	lm	lm	ll	lm	lm	lm	lm	ll	ll	lm	lm	lm	lm	ll	ll	lm	lm	lm	lm	ll	ll	lm	--	ll	lm	ll	lm	ll	lm	lm	lm	lm	lm	ll	--	ll	lm	ll	ll	--	lm	ll	ll	--	lm
lm143	backbone_raw.fasta.pilon.fasta_hic_scaffold_1	18146582	lm	ll	lm	lm	lm	lm	lm	lm	lm	--	ll	--	lm	lm	lm	ll	ll	ll	--	lm	lm	--	ll	ll	ll	ll	--	ll	ll	lm	lm	lm	lm	lm	lm	ll	ll	ll	ll	--	lm	ll	ll	ll	ll	lm	ll
lm144	backbone_raw.fasta.pilon.fasta_hic_scaffold_1	18146693	lm	ll	lm	lm	ll	lm	lm	ll	ll	lm	lm	lm	lm	--	lm	ll	ll	ll	lm	lm	lm	ll	ll	ll	ll	ll	lm	ll	lm	ll	--	ll	lm	lm	--	ll	ll	lm	lm	ll	ll	lm	ll	ll	ll	ll	ll
lm145	backbone_raw.fasta.pilon.fasta_hic_scaffold_1	18146701	lm	ll	lm	lm	ll	lm	lm	ll	ll	lm	lm	lm	--	--	lm	ll	ll	--	lm	lm	lm	ll	--	ll	ll	ll	lm	ll	lm	ll	ll	ll	lm	lm	--	ll	ll	lm	lm	ll	ll	lm	ll	ll	ll	ll	ll
lm146	backbone_raw.fasta.pilon.fasta_hic_scaffold_1	18147003	ll	--	ll	ll	lm	ll	ll	ll	--	ll	lm	--	ll	--	ll	lm	lm	lm	ll	ll	ll	lm	ll	lm	lm	lm	ll	lm	--	ll	--	ll	ll	ll	ll	--	lm	lm	lm	lm	ll	lm	lm	lm	lm	ll	ll
lm147	backbone_raw.fasta.pilon.fasta_hic_scaffold_1	18627508	lm	ll	lm	lm	ll	lm	lm	lm	lm	lm	ll	--	lm	--	lm	ll	ll	ll	lm	--	lm	ll	--	ll	ll	ll	--	ll	ll	lm	lm	ll	lm	ll	lm	ll	ll	ll	ll	ll	lm	ll	ll	ll	ll	lm	lm
lm148	backbone_raw.fasta.pilon.fasta_hic_scaffold_1	18762087	--	--	ll	ll	--	ll	ll	ll	ll	ll	lm	ll	ll	--	ll	lm	--	lm	ll	ll	ll	lm	--	lm	lm	lm	ll	lm	--	ll	ll	ll	--	ll	ll	lm	lm	lm	lm	lm	ll	lm	lm	lm	--	ll	ll
lm149	backbone_raw.fasta.pilon.fasta_hic_scaffold_1	18797644	lm	ll	lm	--	--	lm	lm	--	lm	--	ll	lm	lm	lm	lm	ll	ll	ll	lm	lm	lm	ll	lm	ll	ll	ll	lm	ll	ll	lm	lm	lm	lm	lm	lm	ll	--	ll	ll	ll	lm	ll	ll	ll	ll	lm	lm
lm150	backbone_raw.fasta.pilon.fasta_hic_scaffold_1	18828444	ll	--	ll	ll	lm	ll	ll	ll	ll	ll	lm	ll	ll	ll	ll	lm	lm	lm	ll	ll	ll	lm	--	lm	--	lm	ll	lm	lm	ll	ll	ll	ll	ll	ll	lm	lm	--	lm	lm	ll	--	--	lm	--	ll	ll
lm151	backbone_raw.fasta.pilon.fasta_hic_scaffold_1	19985706	lm	lm	ll	lm	--	ll	lm	lm	ll	ll	ll	lm	--	ll	ll	--	ll	--	lm	lm	lm	--	lm	ll	--	ll	ll	--	lm	ll	ll	ll	lm	lm	ll	ll	ll	lm	ll	--	lm	lm	lm	--	--	lm	lm
lm152	backbone_raw.fasta.pilon.fasta_hic_scaffold_1	19993376	lm	--	lm	ll	ll	lm	lm	ll	ll	lm	lm	lm	lm	--	--	ll	ll	--	lm	lm	--	ll	ll	lm	ll	ll	lm	ll	--	ll	ll	lm	lm	lm	ll	ll	--	lm	lm	ll	lm	lm	lm	--	ll	--	--
lm153	backbone_raw.fasta.pilon.fasta_hic_scaffold_1	20733647	lm	ll	lm	ll	ll	lm	lm	--	ll	lm	lm	--	ll	--	lm	ll	ll	ll	lm	lm	lm	ll	lm	ll	ll	ll	--	ll	--	lm	ll	lm	lm	lm	lm	lm	--	--	ll	ll	lm	ll	ll	ll	--	lm	lm
lm154	backbone_raw.fasta.pilon.fasta_hic_scaffold_1	20733666	lm	--	lm	ll	ll	lm	lm	--	ll	lm	lm	--	ll	--	--	ll	ll	ll	lm	lm	lm	ll	lm	ll	--	ll	--	--	--	lm	ll	lm	lm	lm	lm	lm	--	--	ll	ll	lm	ll	ll	ll	--	lm	lm
lm155	backbone_raw.fasta.pilon.fasta_hic_scaffold_1	22058735	--	ll	lm	ll	--	lm	--	--	ll	lm	lm	lm	--	lm	lm	ll	ll	ll	lm	--	lm	ll	lm	ll	ll	ll	lm	ll	lm	lm	ll	lm	ll	lm	lm	lm	ll	lm	--	ll	lm	--	--	--	lm	lm	lm
lm156	backbone_raw.fasta.pilon.fasta_hic_scaffold_1	22106931	ll	ll	ll	lm	lm	ll	ll	--	lm	ll	ll	ll	lm	--	ll	--	lm	lm	ll	lm	ll	lm	ll	lm	lm	lm	--	lm	ll	ll	lm	ll	lm	ll	ll	--	lm	ll	lm	lm	ll	lm	lm	lm	ll	ll	ll
lm157	backbone_raw.fasta.pilon.fasta_hic_scaffold_1	22119152	lm	ll	lm	ll	ll	--	lm	lm	ll	lm	lm	--	ll	lm	lm	ll	ll	ll	--	ll	--	ll	--	ll	ll	ll	lm	ll	lm	lm	ll	lm	ll	lm	lm	--	--	ll	ll	ll	lm	ll	ll	ll	--	lm	lm
lm158	backbone_raw.fasta.pilon.fasta_hic_scaffold_1	22762254	ll	lm	ll	lm	lm	ll	ll	ll	lm	ll	ll	ll	lm	--	ll	lm	lm	lm	ll	lm	ll	lm	ll	--	lm	lm	ll	lm	ll	lm	lm	ll	lm	ll	lm	ll	lm	--	lm	lm	--	--	lm	lm	ll	ll	ll
lm159	backbone_raw.fasta.pilon.fasta_hic_scaffold_1	22858092	lm	ll	lm	ll	ll	--	--	lm	--	--	lm	lm	ll	--	lm	ll	ll	ll	lm	ll	lm	ll	lm	ll	ll	ll	lm	ll	lm	ll	ll	lm	ll	lm	ll	--	ll	lm	ll	ll	lm	ll	ll	ll	--	lm	ll
lm160	backbone_raw.fasta.pilon.fasta_hic_scaffold_1	22862267	lm	ll	ll	ll	ll	lm	lm	lm	ll	lm	lm	lm	ll	lm	lm	ll	ll	ll	lm	ll	lm	ll	lm	ll	ll	ll	lm	ll	lm	ll	ll	--	ll	lm	ll	lm	ll	lm	ll	ll	lm	ll	ll	ll	--	lm	ll
lm161	backbone_raw.fasta.pilon.fasta_hic_scaffold_1	22862337	lm	ll	lm	ll	ll	lm	lm	--	ll	lm	lm	lm	ll	lm	lm	ll	ll	ll	--	ll	lm	ll	lm	ll	ll	ll	lm	ll	lm	ll	ll	ll	ll	--	ll	lm	ll	lm	ll	ll	ll	ll	ll	ll	lm	--	ll
lm162	backbone_raw.fasta.pilon.fasta_hic_scaffold_1	22862709	lm	ll	lm	ll	ll	lm	lm	lm	ll	lm	lm	lm	ll	lm	lm	ll	ll	ll	--	ll	lm	ll	lm	ll	ll	ll	lm	ll	lm	ll	ll	lm	ll	lm	ll	lm	ll	lm	ll	ll	lm	ll	ll	ll	lm	lm	ll
lm163	backbone_raw.fasta.pilon.fasta_hic_scaffold_1	22862716	lm	ll	lm	ll	ll	lm	lm	lm	ll	lm	lm	lm	ll	lm	lm	ll	ll	ll	--	ll	lm	ll	lm	ll	ll	ll	lm	ll	lm	ll	ll	lm	ll	lm	ll	lm	ll	lm	ll	ll	lm	ll	ll	ll	lm	lm	ll
lm164	backbone_raw.fasta.pilon.fasta_hic_scaffold_1	22866005	lm	ll	ll	ll	ll	lm	lm	lm	ll	--	lm	lm	ll	lm	lm	ll	ll	ll	lm	ll	lm	ll	lm	ll	ll	ll	lm	ll	lm	ll	ll	lm	ll	lm	ll	lm	ll	lm	ll	ll	lm	ll	ll	ll	--	--	ll
lm165	backbone_raw.fasta.pilon.fasta_hic_scaffold_1	22872527	ll	lm	ll	ll	lm	ll	ll	ll	--	ll	ll	ll	ll	--	ll	lm	--	lm	ll	lm	ll	lm	ll	lm	lm	lm	ll	lm	ll	lm	lm	ll	lm	--	--	ll	lm	--	--	lm	ll	--	lm	lm	ll	ll	lm
lm166	backbone_raw.fasta.pilon.fasta_hic_scaffold_1	22938283	ll	--	ll	lm	lm	ll	ll	ll	lm	ll	ll	ll	lm	ll	ll	lm	lm	lm	ll	lm	--	lm	ll	lm	lm	--	ll	lm	ll	lm	lm	ll	--	ll	--	ll	lm	ll	lm	lm	ll	--	lm	--	ll	ll	lm
lm167	backbone_raw.fasta.pilon.fasta_hic_scaffold_1	23097496	lm	lm	ll	ll	ll	ll	lm	ll	lm	--	lm	lm	--	--	--	ll	ll	lm	lm	ll	ll	ll	lm	--	lm	lm	ll	ll	ll	ll	lm	ll	--	ll	lm	lm	lm	lm	ll	--	--	ll	lm	lm	ll	--	ll
lm168	backbone_raw.fasta.pilon.fasta_hic_scaffold_1	23099670	lm	lm	ll	lm	--	lm	lm	lm	ll	ll	ll	ll	ll	ll	--	ll	lm	--	ll	lm	lm	lm	--	lm	ll	--	ll	ll	ll	ll	ll	ll	lm	lm	lm	ll	ll	lm	--	lm	ll	lm	--	lm	ll	ll	lm
lm169	backbone_raw.fasta.pilon.fasta_hic_scaffold_1	24017772	ll	lm	--	lm	--	lm	ll	ll	lm	ll	ll	ll	--	ll	ll	--	lm	lm	--	lm	ll	ll	ll	lm	ll	lm	--	lm	ll	lm	lm	ll	lm	ll	lm	ll	lm	ll	ll	ll	ll	lm	lm	--	--	ll	lm
lm170	backbone_raw.fasta.pilon.fasta_hic_scaffold_1	24259142	lm	--	ll	lm	lm	--	ll	ll	lm	ll	ll	--	--	ll	ll	lm	--	lm	ll	lm	ll	ll	ll	lm	ll	lm	--	lm	ll	lm	lm	ll	lm	ll	lm	ll	lm	ll	lm	ll	ll	lm	lm	--	ll	ll	lm
lm171	backbone_raw.fasta.pilon.fasta_hic_scaffold_1	24405055	ll	ll	lm	ll	ll	--	lm	lm	--	lm	lm	lm	ll	lm	lm	ll	--	ll	lm	ll	lm	lm	lm	ll	lm	ll	lm	ll	lm	ll	ll	lm	ll	lm	ll	lm	ll	lm	--	lm	lm	ll	--	ll	--	lm	ll
lm172	backbone_raw.fasta.pilon.fasta_hic_scaffold_1	24442267	ll	ll	lm	ll	ll	ll	lm	lm	ll	lm	lm	lm	ll	lm	lm	ll	ll	--	lm	ll	lm	lm	lm	ll	lm	ll	lm	ll	lm	ll	ll	lm	--	lm	ll	lm	ll	lm	ll	lm	lm	ll	--	--	lm	lm	ll
lm173	backbone_raw.fasta.pilon.fasta_hic_scaffold_1	24543585	lm	lm	ll	lm	lm	lm	ll	ll	lm	--	ll	ll	lm	ll	ll	ll	lm	--	ll	--	ll	ll	--	lm	ll	lm	ll	lm	--	lm	lm	ll	lm	ll	lm	ll	--	ll	--	ll	ll	--	lm	--	--	ll	--
lm174	backbone_raw.fasta.pilon.fasta_hic_scaffold_1	24621345	ll	--	--	ll	--	ll	lm	lm	--	lm	lm	--	ll	--	lm	lm	ll	ll	lm	ll	lm	lm	lm	ll	lm	--	lm	ll	lm	ll	ll	lm	ll	lm	ll	lm	ll	lm	ll	--	lm	ll	ll	ll	lm	lm	ll
lm175	backbone_raw.fasta.pilon.fasta_hic_scaffold_1	24961216	lm	lm	ll	lm	lm	lm	ll	--	lm	ll	ll	--	lm	ll	ll	ll	lm	lm	--	lm	ll	ll	--	lm	ll	lm	ll	lm	ll	lm	lm	ll	lm	--	lm	ll	lm	ll	lm	ll	ll	lm	lm	--	ll	lm	lm
lm176	backbone_raw.fasta.pilon.fasta_hic_scaffold_1	24966404	lm	lm	ll	lm	lm	lm	ll	ll	lm	--	ll	ll	--	ll	ll	ll	lm	lm	ll	--	ll	ll	ll	lm	ll	lm	ll	lm	ll	lm	lm	ll	lm	ll	ll	ll	lm	ll	ll	ll	ll	lm	lm	lm	--	lm	lm
lm177	backbone_raw.fasta.pilon.fasta_hic_scaffold_1	24976600	lm	lm	ll	--	lm	lm	ll	--	lm	ll	ll	ll	lm	ll	ll	ll	lm	lm	ll	lm	ll	ll	ll	lm	ll	lm	ll	lm	ll	lm	lm	ll	lm	ll	lm	ll	lm	ll	lm	ll	ll	lm	lm	lm	ll	--	lm
lm178	backbone_raw.fasta.pilon.fasta_hic_scaffold_1	24977395	lm	lm	ll	lm	lm	lm	ll	ll	lm	ll	ll	ll	lm	--	ll	ll	lm	lm	ll	lm	ll	ll	ll	lm	ll	lm	--	lm	ll	lm	lm	ll	lm	--	lm	ll	lm	ll	lm	ll	ll	lm	lm	lm	ll	lm	lm
lm179	backbone_raw.fasta.pilon.fasta_hic_scaffold_1	24977884	lm	lm	ll	--	lm	--	ll	ll	lm	ll	ll	ll	lm	--	ll	ll	lm	--	--	lm	ll	ll	--	lm	ll	lm	ll	lm	ll	lm	ll	ll	--	ll	lm	ll	--	ll	lm	ll	ll	lm	lm	lm	ll	lm	lm
lm180	backbone_raw.fasta.pilon.fasta_hic_scaffold_1	24977935	lm	lm	ll	lm	lm	ll	ll	ll	lm	ll	ll	ll	lm	ll	ll	ll	lm	lm	ll	lm	ll	ll	--	lm	ll	lm	ll	lm	ll	lm	--	ll	ll	ll	lm	ll	--	ll	lm	ll	ll	lm	lm	lm	ll	lm	lm
lm181	backbone_raw.fasta.pilon.fasta_hic_scaffold_1	24977938	lm	lm	ll	lm	lm	ll	ll	ll	lm	ll	ll	ll	lm	ll	ll	ll	lm	lm	ll	lm	ll	ll	--	lm	ll	lm	ll	lm	ll	lm	--	ll	ll	ll	lm	ll	--	ll	lm	ll	ll	lm	lm	lm	ll	lm	lm
lm182	backbone_raw.fasta.pilon.fasta_hic_scaffold_1	24977943	lm	lm	--	lm	lm	ll	ll	ll	lm	ll	ll	ll	lm	ll	ll	ll	lm	lm	--	lm	ll	ll	--	lm	ll	lm	ll	lm	ll	lm	--	ll	--	ll	lm	ll	--	ll	lm	ll	ll	lm	lm	lm	--	lm	lm
lm183	backbone_raw.fasta.pilon.fasta_hic_scaffold_1	24978167	lm	lm	ll	lm	lm	lm	ll	ll	lm	ll	ll	ll	lm	--	ll	ll	lm	lm	ll	lm	ll	ll	--	lm	ll	--	ll	lm	ll	lm	lm	ll	lm	ll	lm	ll	--	ll	lm	ll	ll	lm	ll	lm	--	lm	lm
lm184	backbone_raw.fasta.pilon.fasta_hic_scaffold_1	24993057	lm	lm	ll	lm	--	lm	ll	ll	--	ll	ll	ll	lm	--	ll	--	lm	lm	ll	lm	--	ll	ll	lm	ll	lm	--	lm	ll	lm	lm	ll	--	ll	lm	ll	lm	ll	lm	--	ll	lm	--	lm	ll	lm	lm
lm185	backbone_raw.fasta.pilon.fasta_hic_scaffold_1	25767078	lm	--	ll	lm	lm	lm	ll	ll	lm	lm	ll	ll	lm	ll	ll	ll	lm	lm	ll	lm	ll	ll	ll	lm	ll	lm	ll	lm	ll	lm	lm	ll	lm	lm	lm	ll	--	ll	lm	ll	ll	ll	lm	lm	ll	lm	lm
lm186	backbone_raw.fasta.pilon.fasta_hic_scaffold_1	25767089	ll	ll	lm	ll	ll	ll	--	lm	ll	lm	--	lm	ll	lm	--	lm	ll	ll	lm	ll	lm	--	--	ll	lm	ll	lm	ll	--	ll	ll	lm	ll	ll	ll	lm	--	lm	ll	lm	lm	ll	ll	ll	lm	ll	ll
lm187	backbone_raw.fasta.pilon.fasta_hic_scaffold_1	25767185	lm	lm	ll	lm	lm	ll	ll	ll	lm	ll	ll	ll	lm	ll	ll	ll	lm	lm	ll	--	ll	ll	ll	lm	ll	lm	ll	ll	--	lm	lm	ll	lm	lm	lm	ll	ll	ll	lm	ll	ll	ll	lm	lm	ll	lm	lm
lm188	backbone_raw.fasta.pilon.fasta_hic_scaffold_1	25828112	lm	lm	ll	ll	lm	lm	ll	--	lm	ll	ll	ll	lm	ll	ll	ll	lm	lm	ll	lm	ll	ll	--	lm	ll	lm	ll	lm	ll	lm	--	ll	lm	lm	lm	ll	--	ll	--	ll	ll	lm	--	--	ll	--	lm
lm189	backbone_raw.fasta.pilon.fasta_hic_scaffold_1	25828124	--	lm	ll	ll	lm	lm	ll	--	lm	ll	ll	ll	lm	ll	ll	ll	lm	lm	ll	lm	ll	ll	--	lm	ll	lm	--	lm	ll	lm	--	ll	lm	lm	lm	ll	ll	ll	--	ll	ll	lm	lm	--	--	--	lm
lm190	backbone_raw.fasta.pilon.fasta_hic_scaffold_1	26278983	ll	--	lm	lm	--	ll	lm	lm	ll	--	lm	--	ll	--	--	lm	ll	ll	lm	ll	--	lm	lm	ll	lm	ll	lm	ll	lm	ll	ll	lm	--	ll	ll	lm	ll	--	ll	lm	lm	ll	ll	ll	--	--	ll
lm191	backbone_raw.fasta.pilon.fasta_hic_scaffold_1	26278984	lm	--	ll	ll	--	lm	ll	ll	lm	--	ll	--	lm	--	ll	ll	lm	lm	ll	lm	--	ll	ll	lm	ll	lm	ll	lm	ll	lm	lm	ll	--	lm	lm	ll	lm	--	lm	ll	ll	lm	lm	lm	--	--	lm
lm192	backbone_raw.fasta.pilon.fasta_hic_scaffold_1	26382527	--	--	lm	lm	--	ll	lm	lm	ll	lm	--	--	ll	lm	--	lm	--	ll	lm	ll	lm	lm	lm	--	lm	ll	lm	ll	lm	ll	ll	--	--	ll	ll	lm	ll	lm	ll	lm	lm	ll	ll	ll	--	ll	ll
lm193	backbone_raw.fasta.pilon.fasta_hic_scaffold_1	26514927	lm	--	ll	ll	lm	lm	ll	ll	lm	ll	ll	ll	lm	ll	ll	ll	lm	lm	ll	lm	ll	ll	ll	lm	ll	lm	ll	lm	ll	lm	lm	ll	lm	lm	lm	ll	--	ll	lm	ll	ll	lm	--	lm	ll	lm	lm
lm194	backbone_raw.fasta.pilon.fasta_hic_scaffold_1	26517535	ll	ll	lm	lm	ll	ll	lm	lm	ll	lm	lm	lm	ll	--	lm	lm	ll	ll	lm	ll	ll	lm	lm	ll	--	ll	lm	ll	lm	ll	ll	lm	ll	ll	ll	--	ll	lm	ll	lm	lm	ll	ll	ll	ll	ll	ll
lm195	backbone_raw.fasta.pilon.fasta_hic_scaffold_1	26519653	lm	lm	ll	ll	lm	lm	ll	ll	lm	ll	ll	ll	lm	ll	ll	ll	lm	lm	--	lm	ll	ll	ll	--	ll	lm	ll	lm	ll	lm	lm	ll	lm	ll	lm	ll	lm	ll	--	ll	ll	lm	lm	lm	ll	lm	lm
lm196	backbone_raw.fasta.pilon.fasta_hic_scaffold_1	26520207	ll	ll	lm	lm	ll	--	lm	lm	lm	lm	lm	ll	ll	lm	lm	--	lm	lm	--	ll	--	--	--	lm	lm	ll	lm	ll	lm	lm	lm	lm	lm	ll	ll	lm	lm	lm	--	lm	lm	ll	ll	ll	ll	ll	lm
lm197	backbone_raw.fasta.pilon.fasta_hic_scaffold_1	26520833	ll	ll	lm	lm	ll	ll	lm	lm	ll	lm	lm	lm	lm	lm	lm	lm	ll	ll	--	ll	lm	lm	lm	ll	lm	ll	lm	ll	lm	ll	ll	lm	--	ll	--	lm	ll	lm	--	lm	ll	ll	ll	ll	lm	ll	lm
lm198	backbone_raw.fasta.pilon.fasta_hic_scaffold_1	26520834	ll	ll	lm	lm	ll	ll	lm	lm	ll	lm	lm	lm	lm	lm	lm	lm	ll	ll	--	ll	lm	lm	lm	ll	lm	ll	lm	ll	lm	ll	ll	lm	--	ll	--	lm	ll	lm	--	lm	ll	ll	ll	ll	lm	ll	lm
lm199	backbone_raw.fasta.pilon.fasta_hic_scaffold_1	26522798	ll	ll	lm	lm	ll	--	lm	lm	ll	lm	lm	lm	ll	lm	lm	lm	ll	ll	lm	ll	lm	lm	--	ll	lm	ll	--	ll	lm	ll	ll	lm	ll	ll	ll	--	ll	lm	ll	lm	lm	ll	ll	ll	lm	ll	ll
lm200	backbone_raw.fasta.pilon.fasta_hic_scaffold_1	26533553	--	lm	ll	ll	lm	lm	ll	ll	lm	ll	ll	ll	lm	ll	ll	ll	lm	lm	ll	--	ll	ll	ll	lm	ll	lm	ll	lm	ll	lm	lm	--	--	--	lm	ll	lm	ll	--	ll	ll	--	lm	--	ll	lm	--
lm201	backbone_raw.fasta.pilon.fasta_hic_scaffold_1	26547165	ll	ll	--	lm	ll	ll	lm	lm	ll	--	lm	lm	ll	lm	lm	lm	ll	ll	--	ll	lm	lm	--	ll	lm	ll	--	ll	lm	ll	ll	ll	ll	ll	ll	lm	ll	--	ll	ll	lm	ll	ll	ll	lm	ll	ll
lm202	backbone_raw.fasta.pilon.fasta_hic_scaffold_1	26549583	lm	lm	ll	ll	lm	lm	ll	ll	lm	ll	ll	ll	lm	ll	ll	ll	lm	lm	ll	lm	ll	ll	ll	lm	ll	lm	ll	--	ll	lm	lm	ll	lm	lm	lm	ll	--	ll	lm	ll	ll	--	lm	lm	ll	lm	lm
lm203	backbone_raw.fasta.pilon.fasta_hic_scaffold_1	26554179	lm	lm	ll	ll	--	lm	--	ll	lm	ll	ll	ll	lm	ll	ll	ll	lm	lm	ll	lm	ll	ll	ll	lm	ll	lm	ll	ll	ll	lm	--	ll	lm	lm	--	--	lm	ll	ll	ll	ll	lm	lm	lm	ll	lm	lm
lm204	backbone_raw.fasta.pilon.fasta_hic_scaffold_1	26554347	lm	lm	--	lm	lm	lm	lm	lm	ll	ll	ll	lm	lm	ll	ll	ll	lm	lm	ll	lm	ll	ll	ll	lm	ll	lm	ll	lm	ll	lm	lm	ll	lm	lm	lm	--	lm	ll	lm	ll	ll	lm	lm	lm	ll	lm	lm
lm205	backbone_raw.fasta.pilon.fasta_hic_scaffold_1	26558298	lm	--	ll	lm	ll	lm	--	--	lm	lm	ll	ll	lm	ll	ll	ll	lm	lm	--	lm	ll	ll	ll	lm	ll	--	ll	lm	ll	lm	lm	ll	--	lm	lm	ll	--	ll	lm	--	--	lm	lm	--	--	lm	lm
lm206	backbone_raw.fasta.pilon.fasta_hic_scaffold_1	26558508	ll	--	lm	lm	ll	ll	--	lm	ll	lm	lm	lm	--	lm	--	ll	ll	ll	ll	ll	lm	--	--	ll	lm	--	lm	ll	lm	ll	ll	lm	ll	ll	ll	lm	--	lm	ll	lm	lm	ll	ll	ll	lm	ll	ll
lm207	backbone_raw.fasta.pilon.fasta_hic_scaffold_1	26560617	lm	lm	lm	lm	--	--	ll	--	lm	ll	ll	lm	lm	--	lm	ll	lm	--	ll	lm	ll	ll	--	lm	ll	lm	lm	lm	ll	--	lm	ll	lm	--	ll	lm	ll	lm	ll	ll	--	lm	lm	lm	ll	--	--
lm208	backbone_raw.fasta.pilon.fasta_hic_scaffold_1	26561631	lm	lm	ll	ll	lm	lm	ll	ll	lm	ll	ll	ll	--	--	ll	ll	lm	ll	--	lm	ll	ll	ll	--	ll	--	ll	lm	ll	--	--	ll	lm	--	--	ll	--	ll	--	ll	ll	lm	lm	lm	ll	lm	lm
lm209	backbone_raw.fasta.pilon.fasta_hic_scaffold_1	26835854	lm	lm	ll	ll	--	lm	ll	--	lm	--	ll	ll	lm	ll	ll	ll	lm	lm	ll	--	ll	ll	--	--	ll	lm	lm	lm	ll	lm	lm	ll	lm	lm	lm	--	lm	ll	lm	ll	ll	lm	lm	--	ll	--	lm
lm210	backbone_raw.fasta.pilon.fasta_hic_scaffold_1	27122418	ll	ll	lm	lm	ll	ll	--	lm	ll	ll	--	lm	ll	lm	lm	lm	ll	ll	lm	ll	lm	lm	lm	ll	lm	ll	ll	ll	lm	ll	ll	lm	ll	ll	ll	lm	ll	lm	--	lm	lm	ll	ll	ll	lm	ll	ll
lm211	backbone_raw.fasta.pilon.fasta_hic_scaffold_1	27221234	ll	ll	--	lm	ll	ll	lm	lm	ll	ll	lm	--	ll	--	lm	lm	ll	ll	lm	ll	--	lm	--	ll	lm	ll	ll	ll	lm	ll	ll	lm	ll	ll	ll	lm	ll	lm	ll	lm	lm	ll	ll	--	lm	ll	ll
lm212	backbone_raw.fasta.pilon.fasta_hic_scaffold_1	27221331	ll	ll	lm	lm	ll	ll	lm	lm	ll	ll	lm	--	ll	--	lm	lm	ll	ll	lm	ll	lm	lm	lm	ll	lm	ll	ll	ll	--	ll	ll	lm	ll	ll	ll	lm	ll	lm	ll	lm	lm	ll	ll	ll	lm	ll	ll
lm213	backbone_raw.fasta.pilon.fasta_hic_scaffold_1	27606916	lm	lm	ll	ll	lm	lm	ll	--	lm	lm	ll	ll	lm	ll	ll	ll	lm	--	ll	lm	ll	ll	ll	lm	ll	lm	--	lm	--	lm	--	lm	--	--	lm	ll	--	ll	lm	ll	--	--	lm	--	ll	--	lm
lm214	backbone_raw.fasta.pilon.fasta_hic_scaffold_1	27678934	ll	ll	lm	--	ll	ll	lm	--	--	ll	lm	--	ll	--	lm	ll	ll	ll	lm	ll	lm	lm	--	ll	lm	ll	ll	ll	lm	--	ll	ll	--	ll	ll	lm	ll	lm	--	lm	lm	ll	ll	ll	--	ll	ll
lm215	backbone_raw.fasta.pilon.fasta_hic_scaffold_1	27727773	lm	lm	ll	ll	lm	--	ll	ll	--	lm	ll	ll	--	--	ll	ll	lm	--	ll	lm	ll	ll	ll	lm	ll	lm	lm	--	ll	lm	lm	lm	lm	lm	lm	ll	--	ll	lm	ll	ll	lm	lm	lm	lm	lm	lm
lm216	backbone_raw.fasta.pilon.fasta_hic_scaffold_1	27990447	ll	ll	lm	lm	--	ll	--	lm	ll	--	lm	--	ll	lm	lm	lm	ll	ll	lm	ll	lm	lm	lm	ll	lm	ll	ll	ll	lm	ll	ll	ll	--	ll	ll	lm	ll	lm	--	lm	lm	ll	ll	ll	--	ll	ll
lm217	backbone_raw.fasta.pilon.fasta_hic_scaffold_1	28196076	ll	ll	lm	lm	--	ll	lm	lm	ll	ll	lm	lm	ll	lm	lm	lm	ll	ll	lm	ll	lm	lm	--	ll	lm	ll	ll	ll	--	ll	ll	--	ll	ll	ll	lm	ll	lm	ll	lm	lm	ll	ll	ll	--	ll	ll
lm218	backbone_raw.fasta.pilon.fasta_hic_scaffold_1	28947500	ll	ll	ll	lm	ll	ll	lm	lm	ll	--	lm	--	ll	--	lm	lm	ll	--	lm	ll	lm	lm	lm	ll	lm	ll	ll	ll	lm	ll	ll	ll	ll	ll	ll	lm	ll	lm	--	lm	lm	lm	ll	--	--	ll	--
lm219	backbone_raw.fasta.pilon.fasta_hic_scaffold_1	28947512	ll	ll	ll	lm	ll	ll	lm	lm	ll	--	lm	--	ll	--	lm	lm	ll	--	lm	ll	lm	lm	lm	ll	lm	ll	ll	ll	lm	ll	ll	ll	ll	ll	ll	lm	ll	lm	--	lm	lm	lm	ll	--	--	ll	ll
lm220	backbone_raw.fasta.pilon.fasta_hic_scaffold_1	29296797	lm	lm	lm	ll	lm	lm	ll	ll	--	lm	ll	ll	lm	--	ll	ll	lm	--	ll	lm	ll	ll	ll	lm	ll	lm	--	lm	--	lm	lm	lm	lm	lm	lm	ll	lm	ll	lm	ll	ll	ll	lm	lm	lm	lm	lm
lm221	backbone_raw.fasta.pilon.fasta_hic_scaffold_1	29301262	ll	ll	ll	lm	ll	ll	lm	lm	ll	ll	lm	lm	ll	--	lm	lm	ll	ll	lm	ll	lm	lm	lm	ll	lm	ll	ll	ll	lm	ll	ll	ll	ll	--	ll	lm	ll	lm	ll	lm	lm	lm	ll	ll	ll	ll	ll
lm222	backbone_raw.fasta.pilon.fasta_hic_scaffold_1	29354671	ll	ll	ll	lm	ll	--	lm	lm	ll	ll	lm	lm	--	lm	lm	lm	ll	ll	lm	ll	lm	lm	--	ll	lm	ll	--	ll	lm	ll	ll	ll	ll	ll	ll	lm	ll	lm	ll	lm	lm	lm	ll	--	--	--	ll
lm223	backbone_raw.fasta.pilon.fasta_hic_scaffold_1	29750472	ll	ll	ll	lm	ll	ll	lm	lm	ll	ll	lm	lm	ll	--	lm	lm	ll	--	lm	ll	--	lm	--	ll	lm	ll	ll	ll	lm	ll	ll	ll	ll	--	ll	lm	--	lm	ll	lm	lm	lm	ll	ll	ll	ll	ll
lm224	backbone_raw.fasta.pilon.fasta_hic_scaffold_1	29780771	ll	ll	ll	lm	ll	ll	lm	lm	ll	ll	lm	lm	ll	lm	lm	lm	ll	ll	--	ll	lm	lm	lm	ll	lm	ll	ll	ll	lm	ll	ll	ll	ll	ll	ll	lm	ll	lm	ll	lm	lm	lm	ll	ll	ll	ll	--
lm225	backbone_raw.fasta.pilon.fasta_hic_scaffold_1	29780827	ll	ll	ll	lm	ll	ll	lm	lm	ll	--	lm	lm	ll	--	lm	lm	ll	--	lm	ll	lm	lm	lm	ll	lm	ll	ll	ll	lm	ll	ll	ll	ll	ll	ll	lm	ll	lm	ll	lm	lm	lm	ll	ll	ll	ll	--
lm226	backbone_raw.fasta.pilon.fasta_hic_scaffold_1	29791570	--	lm	ll	--	ll	lm	ll	ll	lm	ll	ll	ll	--	ll	ll	ll	ll	lm	ll	lm	ll	ll	ll	lm	lm	lm	--	lm	ll	lm	--	ll	lm	lm	ll	ll	ll	ll	lm	ll	ll	ll	lm	lm	lm	lm	--
lm227	backbone_raw.fasta.pilon.fasta_hic_scaffold_1	29791617	--	lm	ll	ll	lm	lm	--	ll	--	ll	ll	--	lm	ll	ll	ll	ll	lm	ll	lm	--	ll	ll	lm	lm	lm	lm	ll	ll	lm	lm	lm	lm	lm	ll	ll	lm	ll	lm	lm	--	ll	--	lm	lm	lm	ll
lm228	backbone_raw.fasta.pilon.fasta_hic_scaffold_1	29791925	ll	ll	ll	lm	ll	--	lm	lm	ll	ll	lm	lm	ll	--	lm	lm	ll	lm	lm	--	lm	lm	lm	ll	--	ll	ll	ll	--	ll	ll	ll	ll	--	ll	lm	ll	--	ll	lm	lm	lm	ll	ll	ll	ll	ll
lm229	backbone_raw.fasta.pilon.fasta_hic_scaffold_1	29817047	lm	lm	lm	ll	lm	lm	ll	ll	lm	lm	ll	ll	lm	ll	ll	ll	lm	lm	ll	lm	ll	ll	ll	lm	ll	lm	lm	lm	ll	ll	lm	--	--	--	lm	ll	lm	ll	ll	ll	ll	ll	lm	lm	lm	lm	lm
lm230	backbone_raw.fasta.pilon.fasta_hic_scaffold_1	29817178	ll	ll	ll	lm	ll	ll	lm	lm	ll	ll	lm	lm	--	lm	lm	--	ll	ll	lm	ll	lm	lm	lm	ll	lm	ll	ll	ll	lm	ll	ll	ll	ll	--	ll	lm	ll	lm	ll	lm	lm	lm	ll	--	ll	--	ll
lm231	backbone_raw.fasta.pilon.fasta_hic_scaffold_1	29826486	ll	ll	ll	lm	ll	ll	lm	lm	ll	ll	lm	lm	ll	lm	lm	lm	--	--	lm	ll	--	lm	lm	ll	lm	ll	--	ll	lm	ll	ll	--	ll	--	ll	lm	--	lm	ll	lm	lm	lm	ll	--	--	ll	ll
lm232	backbone_raw.fasta.pilon.fasta_hic_scaffold_1	29834272	ll	ll	ll	lm	ll	ll	lm	lm	ll	--	lm	lm	ll	lm	lm	lm	ll	ll	lm	ll	lm	lm	lm	ll	lm	ll	ll	ll	--	ll	ll	ll	ll	ll	ll	lm	--	ll	ll	lm	lm	lm	ll	ll	ll	ll	ll
lm233	backbone_raw.fasta.pilon.fasta_hic_scaffold_10	414101	lm	lm	--	ll	lm	ll	lm	ll	lm	lm	ll	lm	lm	ll	ll	ll	lm	lm	lm	lm	ll	ll	--	lm	ll	ll	ll	ll	lm	lm	lm	--	lm	--	ll	lm	ll	lm	ll	lm	ll	lm	--	--	--	ll	ll
lm234	backbone_raw.fasta.pilon.fasta_hic_scaffold_10	414829	lm	lm	lm	ll	lm	ll	--	ll	lm	lm	ll	lm	--	ll	ll	ll	lm	--	lm	lm	lm	ll	lm	lm	ll	ll	--	ll	lm	lm	lm	--	ll	--	ll	--	ll	lm	ll	lm	ll	lm	lm	lm	--	ll	ll
lm235	backbone_raw.fasta.pilon.fasta_hic_scaffold_10	415225	lm	lm	lm	ll	lm	ll	lm	ll	lm	lm	ll	--	lm	ll	ll	ll	lm	lm	lm	lm	ll	ll	--	lm	ll	ll	ll	ll	lm	lm	lm	--	ll	--	ll	lm	ll	lm	ll	lm	ll	lm	lm	lm	--	ll	ll
lm236	backbone_raw.fasta.pilon.fasta_hic_scaffold_10	415463	lm	lm	lm	ll	lm	ll	lm	ll	lm	lm	ll	lm	lm	ll	ll	ll	lm	lm	lm	--	lm	ll	lm	lm	ll	ll	ll	ll	lm	lm	lm	lm	ll	--	ll	lm	ll	lm	ll	lm	ll	lm	lm	lm	lm	ll	ll
lm237	backbone_raw.fasta.pilon.fasta_hic_scaffold_10	415535	lm	lm	lm	ll	lm	ll	lm	ll	lm	lm	ll	lm	lm	ll	ll	ll	lm	--	lm	--	lm	ll	lm	--	ll	ll	ll	ll	lm	lm	lm	lm	ll	lm	ll	lm	ll	lm	ll	lm	ll	lm	lm	--	lm	ll	ll
lm238	backbone_raw.fasta.pilon.fasta_hic_scaffold_10	415654	lm	lm	lm	ll	ll	ll	lm	ll	lm	lm	ll	lm	lm	ll	ll	ll	lm	lm	lm	lm	lm	ll	--	lm	ll	ll	ll	ll	lm	lm	lm	lm	ll	--	ll	lm	ll	lm	ll	lm	ll	lm	--	--	lm	--	ll
lm239	backbone_raw.fasta.pilon.fasta_hic_scaffold_10	416024	lm	--	lm	ll	lm	ll	lm	ll	lm	lm	ll	lm	ll	ll	ll	ll	lm	lm	lm	lm	lm	ll	--	--	ll	ll	ll	ll	--	lm	lm	--	ll	--	ll	--	ll	--	ll	lm	ll	lm	lm	lm	--	ll	ll
lm240	backbone_raw.fasta.pilon.fasta_hic_scaffold_10	420185	lm	lm	--	ll	lm	ll	lm	ll	lm	lm	ll	lm	--	ll	ll	ll	lm	--	--	lm	lm	ll	--	lm	ll	ll	ll	ll	lm	lm	lm	lm	ll	ll	ll	lm	ll	--	ll	lm	ll	lm	lm	--	lm	ll	ll
lm241	backbone_raw.fasta.pilon.fasta_hic_scaffold_10	420502	lm	lm	lm	ll	--	ll	lm	ll	--	lm	ll	lm	--	ll	ll	ll	--	lm	lm	lm	--	ll	--	lm	ll	ll	ll	ll	lm	lm	lm	--	ll	lm	ll	lm	ll	lm	ll	lm	ll	--	lm	lm	lm	ll	ll
lm242	backbone_raw.fasta.pilon.fasta_hic_scaffold_10	480009	lm	lm	lm	ll	lm	ll	lm	ll	lm	lm	ll	lm	lm	ll	ll	ll	lm	lm	lm	lm	lm	ll	lm	--	ll	ll	ll	ll	lm	lm	lm	lm	ll	lm	ll	lm	ll	lm	ll	lm	ll	lm	lm	lm	lm	ll	ll
lm243	backbone_raw.fasta.pilon.fasta_hic_scaffold_10	485872	lm	lm	lm	ll	lm	ll	lm	ll	lm	--	ll	lm	lm	ll	ll	ll	lm	lm	--	lm	lm	ll	lm	lm	ll	ll	ll	ll	lm	ll	lm	lm	ll	lm	ll	lm	ll	lm	ll	lm	ll	--	ll	lm	lm	ll	ll
lm244	backbone_raw.fasta.pilon.fasta_hic_scaffold_10	489376	lm	lm	--	ll	lm	ll	--	ll	lm	lm	ll	lm	lm	ll	ll	ll	lm	lm	lm	lm	lm	ll	lm	--	ll	ll	ll	ll	--	lm	--	lm	ll	lm	ll	lm	ll	lm	ll	--	ll	lm	--	ll	ll	ll	ll
lm245	backbone_raw.fasta.pilon.fasta_hic_scaffold_10	490123	lm	lm	lm	ll	--	ll	lm	ll	--	lm	ll	lm	lm	ll	ll	ll	lm	lm	--	lm	lm	ll	lm	lm	ll	ll	ll	ll	lm	--	--	lm	ll	--	ll	lm	ll	lm	ll	lm	--	lm	lm	lm	--	ll	ll
lm246	backbone_raw.fasta.pilon.fasta_hic_scaffold_10	978697	ll	ll	ll	--	ll	lm	ll	lm	ll	--	lm	ll	ll	--	lm	lm	ll	ll	lm	ll	lm	ll	ll	--	lm	lm	ll	ll	lm	lm	lm	ll	--	ll	--	--	ll	ll	ll	lm	lm	ll	ll	ll	ll	lm	ll
lm247	backbone_raw.fasta.pilon.fasta_hic_scaffold_10	1019072	lm	lm	ll	ll	lm	ll	lm	ll	lm	lm	ll	lm	lm	ll	ll	ll	lm	--	--	ll	lm	ll	lm	lm	ll	ll	lm	lm	lm	lm	ll	lm	ll	lm	ll	lm	ll	lm	ll	lm	ll	lm	lm	--	lm	ll	ll
lm248	backbone_raw.fasta.pilon.fasta_hic_scaffold_10	1752882	ll	lm	lm	--	lm	ll	lm	ll	lm	lm	ll	lm	ll	ll	ll	ll	lm	lm	ll	lm	lm	lm	ll	lm	ll	ll	lm	ll	lm	ll	lm	lm	ll	lm	ll	ll	--	lm	ll	lm	ll	lm	ll	lm	lm	ll	ll
lm249	backbone_raw.fasta.pilon.fasta_hic_scaffold_10	1752898	ll	lm	--	ll	lm	ll	lm	lm	lm	lm	ll	lm	ll	ll	ll	ll	lm	lm	ll	lm	lm	lm	ll	lm	ll	--	lm	ll	lm	ll	lm	lm	ll	lm	ll	ll	ll	lm	ll	lm	ll	lm	ll	lm	lm	ll	ll
lm250	backbone_raw.fasta.pilon.fasta_hic_scaffold_10	2093074	ll	ll	ll	lm	ll	ll	ll	lm	ll	ll	lm	ll	ll	--	lm	lm	ll	ll	lm	--	ll	ll	lm	ll	lm	lm	ll	ll	ll	ll	lm	ll	lm	ll	lm	ll	lm	ll	ll	ll	lm	ll	ll	lm	ll	lm	lm
lm251	backbone_raw.fasta.pilon.fasta_hic_scaffold_10	2097348	lm	lm	lm	ll	lm	lm	lm	ll	lm	lm	ll	lm	lm	--	ll	ll	lm	ll	ll	lm	lm	lm	ll	--	ll	ll	lm	--	--	lm	ll	ll	ll	lm	ll	lm	ll	lm	lm	lm	ll	lm	lm	ll	lm	ll	ll
lm252	backbone_raw.fasta.pilon.fasta_hic_scaffold_10	2449736	ll	ll	ll	lm	ll	ll	ll	--	ll	ll	lm	--	--	lm	lm	lm	ll	ll	lm	ll	ll	ll	--	ll	lm	lm	--	ll	ll	ll	lm	ll	lm	ll	lm	ll	lm	ll	ll	ll	lm	ll	ll	lm	--	lm	lm
lm253	backbone_raw.fasta.pilon.fasta_hic_scaffold_10	2738513	ll	ll	ll	--	ll	ll	ll	lm	ll	--	lm	ll	--	--	lm	lm	ll	ll	lm	ll	--	ll	lm	ll	lm	lm	ll	ll	ll	--	lm	ll	lm	--	lm	ll	--	ll	ll	ll	lm	ll	ll	lm	ll	lm	lm
lm254	backbone_raw.fasta.pilon.fasta_hic_scaffold_10	2739025	lm	lm	ll	ll	--	--	lm	ll	lm	lm	ll	--	lm	--	ll	ll	lm	ll	ll	lm	lm	lm	ll	lm	ll	--	--	--	--	lm	ll	lm	--	lm	ll	lm	--	lm	lm	--	ll	--	lm	ll	lm	ll	ll
lm255	backbone_raw.fasta.pilon.fasta_hic_scaffold_10	3070318	lm	--	--	ll	--	lm	lm	ll	lm	--	ll	lm	lm	ll	--	--	lm	lm	--	lm	lm	lm	ll	lm	ll	ll	lm	lm	--	lm	--	lm	ll	lm	ll	lm	ll	lm	lm	lm	ll	lm	lm	--	lm	ll	--
lm256	backbone_raw.fasta.pilon.fasta_hic_scaffold_10	3178461	--	ll	lm	ll	--	lm	lm	ll	lm	ll	ll	lm	lm	ll	ll	ll	lm	--	ll	--	lm	lm	--	lm	ll	ll	lm	lm	lm	lm	ll	lm	ll	--	ll	--	ll	lm	lm	--	ll	lm	lm	--	lm	ll	ll
lm257	backbone_raw.fasta.pilon.fasta_hic_scaffold_10	3275896	lm	ll	--	ll	lm	lm	lm	ll	lm	ll	ll	lm	lm	--	ll	ll	lm	lm	ll	lm	lm	lm	--	lm	ll	ll	lm	lm	lm	lm	ll	lm	ll	--	ll	lm	--	--	lm	lm	ll	lm	lm	--	--	ll	ll
lm258	backbone_raw.fasta.pilon.fasta_hic_scaffold_10	3520714	ll	lm	ll	lm	lm	lm	lm	lm	ll	lm	lm	lm	ll	lm	ll	lm	ll	ll	lm	ll	ll	ll	ll	lm	ll	lm	lm	ll	ll	lm	lm	ll	ll	ll	--	ll	lm	lm	--	ll	ll	ll	ll	--	lm	lm	lm
lm259	backbone_raw.fasta.pilon.fasta_hic_scaffold_10	3520737	ll	lm	ll	lm	lm	lm	lm	lm	ll	lm	lm	lm	ll	lm	ll	lm	ll	ll	lm	ll	ll	ll	ll	lm	ll	lm	lm	--	--	lm	lm	ll	ll	ll	ll	ll	lm	lm	--	ll	ll	ll	ll	--	lm	lm	lm
lm260	backbone_raw.fasta.pilon.fasta_hic_scaffold_10	4059452	lm	ll	lm	ll	ll	--	lm	--	lm	ll	ll	ll	lm	--	ll	lm	lm	lm	ll	lm	lm	lm	ll	lm	ll	ll	--	lm	ll	ll	ll	--	lm	ll	ll	ll	ll	--	--	--	ll	lm	lm	--	--	ll	ll
lm261	backbone_raw.fasta.pilon.fasta_hic_scaffold_10	4939945	--	lm	lm	--	ll	ll	ll	--	lm	ll	lm	--	ll	--	lm	--	ll	ll	lm	ll	lm	lm	lm	ll	lm	ll	ll	lm	lm	lm	lm	lm	ll	ll	ll	ll	ll	ll	ll	ll	lm	ll	ll	lm	lm	lm	lm
lm262	backbone_raw.fasta.pilon.fasta_hic_scaffold_10	5666091	--	--	lm	ll	--	lm	lm	ll	lm	ll	ll	lm	lm	--	ll	lm	lm	--	ll	lm	lm	lm	--	--	ll	ll	--	lm	ll	lm	ll	lm	lm	ll	ll	ll	--	lm	lm	--	--	lm	--	ll	lm	ll	ll
lm263	backbone_raw.fasta.pilon.fasta_hic_scaffold_10	6262560	lm	ll	lm	ll	ll	lm	lm	ll	lm	ll	ll	--	--	--	ll	lm	lm	lm	ll	lm	lm	--	ll	--	ll	ll	lm	lm	ll	lm	ll	lm	--	--	ll	ll	ll	lm	lm	lm	ll	lm	lm	--	lm	ll	ll
lm264	backbone_raw.fasta.pilon.fasta_hic_scaffold_10	6262614	lm	ll	lm	ll	ll	lm	lm	ll	lm	--	ll	lm	--	--	ll	lm	lm	--	ll	lm	lm	lm	ll	lm	ll	ll	lm	lm	ll	--	ll	--	ll	--	ll	ll	ll	lm	lm	lm	--	lm	lm	ll	lm	ll	ll
lm265	backbone_raw.fasta.pilon.fasta_hic_scaffold_10	6263259	lm	--	lm	ll	ll	lm	lm	ll	lm	ll	ll	lm	lm	ll	ll	lm	lm	lm	ll	lm	lm	lm	ll	lm	ll	ll	lm	lm	ll	lm	ll	lm	lm	ll	ll	ll	ll	lm	lm	lm	ll	lm	lm	lm	lm	ll	ll
lm266	backbone_raw.fasta.pilon.fasta_hic_scaffold_10	6264020	--	ll	lm	ll	ll	lm	lm	ll	ll	ll	ll	lm	lm	--	ll	ll	lm	lm	ll	lm	lm	lm	ll	lm	ll	ll	lm	lm	ll	lm	ll	--	lm	ll	ll	ll	ll	lm	--	lm	ll	lm	lm	ll	lm	ll	ll
lm267	backbone_raw.fasta.pilon.fasta_hic_scaffold_10	6264033	lm	ll	lm	ll	ll	lm	lm	ll	lm	ll	ll	lm	lm	--	ll	lm	lm	lm	ll	lm	lm	lm	ll	lm	ll	ll	lm	lm	ll	lm	ll	lm	--	ll	ll	ll	ll	lm	lm	lm	ll	lm	lm	ll	lm	ll	ll
lm268	backbone_raw.fasta.pilon.fasta_hic_scaffold_10	6264741	lm	ll	lm	ll	ll	lm	lm	--	lm	--	ll	lm	--	--	ll	lm	--	--	ll	lm	lm	lm	ll	ll	ll	ll	lm	lm	ll	lm	ll	ll	lm	ll	ll	ll	ll	lm	lm	lm	ll	lm	ll	ll	lm	ll	ll
lm269	backbone_raw.fasta.pilon.fasta_hic_scaffold_10	6266160	lm	ll	lm	ll	ll	lm	--	ll	lm	ll	ll	lm	lm	--	ll	lm	lm	lm	ll	lm	--	lm	ll	lm	ll	ll	ll	lm	--	lm	ll	lm	--	ll	ll	ll	ll	--	lm	lm	ll	--	lm	ll	lm	ll	ll
lm270	backbone_raw.fasta.pilon.fasta_hic_scaffold_10	6266169	lm	ll	lm	ll	ll	lm	lm	ll	lm	ll	ll	lm	lm	--	ll	lm	lm	ll	ll	lm	lm	lm	ll	lm	ll	ll	lm	ll	ll	lm	ll	lm	--	ll	ll	ll	ll	lm	lm	lm	ll	lm	lm	ll	lm	ll	ll
lm271	backbone_raw.fasta.pilon.fasta_hic_scaffold_10	6266720	lm	ll	lm	ll	ll	lm	lm	ll	lm	ll	ll	lm	lm	ll	ll	lm	lm	lm	ll	lm	lm	ll	ll	lm	ll	ll	lm	lm	ll	lm	ll	ll	lm	ll	ll	ll	ll	lm	ll	lm	ll	lm	--	--	lm	ll	ll
lm272	backbone_raw.fasta.pilon.fasta_hic_scaffold_10	6268861	lm	ll	lm	ll	ll	lm	lm	ll	lm	ll	ll	--	lm	ll	ll	lm	lm	lm	--	lm	lm	lm	ll	lm	ll	ll	--	lm	ll	--	--	lm	lm	ll	ll	ll	ll	lm	--	lm	ll	lm	lm	ll	--	ll	ll
lm273	backbone_raw.fasta.pilon.fasta_hic_scaffold_10	8334291	lm	ll	ll	ll	ll	lm	lm	ll	lm	ll	ll	lm	lm	ll	ll	lm	lm	lm	ll	ll	--	lm	ll	ll	ll	lm	lm	lm	ll	ll	ll	lm	ll	ll	ll	ll	lm	lm	ll	ll	lm	lm	lm	ll	ll	ll	ll
lm274	backbone_raw.fasta.pilon.fasta_hic_scaffold_10	8390889	lm	ll	ll	ll	ll	lm	lm	ll	lm	ll	ll	lm	lm	--	ll	lm	lm	--	ll	ll	lm	lm	ll	ll	ll	lm	lm	lm	ll	--	ll	lm	--	ll	ll	ll	ll	lm	--	lm	lm	lm	lm	--	--	ll	ll
lm275	backbone_raw.fasta.pilon.fasta_hic_scaffold_10	8507898	ll	ll	ll	ll	ll	lm	lm	ll	lm	ll	ll	--	lm	--	ll	lm	lm	lm	ll	ll	lm	lm	--	ll	ll	lm	--	lm	ll	lm	ll	lm	lm	ll	ll	ll	lm	lm	lm	lm	lm	ll	lm	ll	ll	ll	ll
lm276	backbone_raw.fasta.pilon.fasta_hic_scaffold_10	8510384	lm	ll	ll	ll	ll	ll	lm	ll	lm	ll	ll	lm	--	ll	ll	lm	lm	--	ll	ll	lm	lm	ll	ll	ll	lm	--	lm	ll	lm	ll	lm	lm	ll	ll	ll	lm	lm	lm	lm	lm	lm	lm	ll	--	ll	ll
lm277	backbone_raw.fasta.pilon.fasta_hic_scaffold_10	8510417	lm	ll	ll	ll	ll	ll	lm	ll	lm	ll	ll	lm	--	lm	ll	lm	lm	--	ll	ll	lm	lm	--	ll	--	lm	lm	lm	ll	lm	ll	lm	lm	ll	ll	ll	--	lm	lm	lm	lm	--	lm	ll	--	ll	ll
lm278	backbone_raw.fasta.pilon.fasta_hic_scaffold_10	8512901	--	--	ll	ll	ll	lm	lm	lm	--	lm	ll	lm	ll	--	--	lm	ll	--	lm	lm	lm	--	ll	lm	ll	lm	ll	lm	ll	lm	lm	lm	lm	ll	lm	ll	lm	lm	--	lm	lm	ll	--	ll	ll	ll	ll
lm279	backbone_raw.fasta.pilon.fasta_hic_scaffold_10	8512909	ll	ll	ll	ll	ll	lm	lm	ll	lm	ll	ll	lm	lm	ll	ll	lm	ll	lm	ll	ll	--	--	ll	ll	ll	--	ll	lm	ll	lm	ll	ll	lm	ll	ll	ll	lm	lm	lm	lm	lm	--	lm	--	ll	ll	ll
lm280	backbone_raw.fasta.pilon.fasta_hic_scaffold_10	8848740	ll	lm	lm	lm	lm	ll	ll	ll	ll	lm	lm	ll	ll	lm	lm	ll	ll	--	lm	lm	ll	ll	--	lm	lm	ll	--	lm	lm	ll	lm	ll	--	lm	lm	lm	ll	ll	ll	ll	ll	ll	ll	--	--	lm	lm
lm281	backbone_raw.fasta.pilon.fasta_hic_scaffold_10	9961207	ll	--	lm	lm	lm	ll	ll	--	ll	lm	lm	--	ll	--	lm	ll	ll	--	--	lm	ll	ll	lm	--	lm	ll	ll	lm	lm	ll	--	ll	ll	lm	lm	lm	ll	--	ll	--	ll	ll	ll	--	lm	lm	lm
lm282	backbone_raw.fasta.pilon.fasta_hic_scaffold_10	10384814	ll	lm	lm	lm	lm	ll	ll	ll	--	lm	ll	ll	ll	--	lm	ll	ll	--	lm	--	ll	ll	--	lm	lm	ll	--	lm	lm	ll	lm	ll	ll	--	lm	lm	ll	ll	ll	ll	ll	ll	ll	lm	--	lm	lm
lm283	backbone_raw.fasta.pilon.fasta_hic_scaffold_10	10509082	ll	--	lm	lm	lm	ll	ll	ll	ll	lm	ll	ll	--	--	lm	ll	ll	ll	--	--	--	ll	lm	lm	lm	--	--	lm	lm	--	lm	--	ll	lm	lm	lm	--	ll	ll	ll	ll	ll	--	--	--	lm	lm
lm284	backbone_raw.fasta.pilon.fasta_hic_scaffold_10	11403194	ll	lm	lm	lm	--	ll	--	ll	ll	lm	ll	lm	--	lm	lm	--	ll	ll	lm	lm	--	ll	lm	lm	lm	--	ll	--	lm	lm	lm	ll	ll	lm	ll	lm	ll	--	--	--	ll	ll	ll	lm	lm	lm	--
lm285	backbone_raw.fasta.pilon.fasta_hic_scaffold_10	12223644	ll	lm	--	lm	lm	ll	--	--	ll	lm	ll	lm	ll	--	lm	--	--	ll	lm	lm	ll	ll	ll	lm	ll	ll	ll	lm	lm	lm	lm	--	--	lm	ll	--	ll	ll	ll	ll	ll	ll	ll	lm	lm	lm	lm
lm286	backbone_raw.fasta.pilon.fasta_hic_scaffold_10	12501957	lm	ll	ll	ll	lm	lm	lm	--	lm	ll	lm	ll	ll	ll	--	lm	ll	lm	ll	ll	lm	lm	lm	ll	--	lm	lm	lm	ll	ll	ll	lm	--	ll	lm	ll	lm	lm	--	--	--	lm	lm	--	ll	ll	ll
lm287	backbone_raw.fasta.pilon.fasta_hic_scaffold_10	12859953	lm	lm	ll	lm	lm	lm	ll	ll	lm	ll	--	ll	ll	ll	ll	ll	lm	lm	ll	lm	ll	ll	ll	lm	ll	lm	ll	ll	ll	lm	lm	--	lm	ll	lm	ll	--	--	lm	--	ll	lm	lm	lm	ll	lm	lm
lm288	backbone_raw.fasta.pilon.fasta_hic_scaffold_10	12859999	lm	lm	ll	lm	lm	--	ll	ll	lm	ll	ll	ll	ll	ll	ll	ll	lm	lm	ll	lm	ll	ll	ll	lm	ll	lm	ll	--	ll	lm	lm	ll	lm	ll	lm	ll	lm	ll	--	ll	ll	lm	lm	lm	ll	lm	lm
lm289	backbone_raw.fasta.pilon.fasta_hic_scaffold_10	13185109	lm	--	ll	lm	lm	ll	lm	--	lm	ll	--	ll	lm	--	--	lm	ll	lm	ll	ll	lm	lm	--	ll	--	lm	--	ll	ll	ll	ll	lm	ll	--	lm	ll	lm	--	lm	lm	lm	lm	lm	ll	--	lm	ll
lm290	backbone_raw.fasta.pilon.fasta_hic_scaffold_10	14503045	ll	lm	lm	ll	--	lm	--	ll	ll	lm	ll	lm	ll	lm	lm	ll	lm	--	ll	--	--	--	ll	lm	ll	ll	--	--	lm	lm	lm	ll	lm	lm	ll	lm	ll	ll	ll	ll	ll	ll	ll	--	lm	ll	lm
lm291	backbone_raw.fasta.pilon.fasta_hic_scaffold_10	14519004	lm	ll	ll	lm	lm	ll	lm	lm	--	--	--	ll	lm	--	ll	lm	ll	lm	lm	ll	lm	lm	lm	ll	lm	lm	lm	ll	--	ll	ll	lm	--	ll	lm	ll	--	lm	lm	lm	lm	lm	lm	ll	ll	lm	ll
lm292	backbone_raw.fasta.pilon.fasta_hic_scaffold_10	15686172	--	ll	ll	lm	lm	ll	lm	--	lm	ll	ll	--	lm	--	ll	ll	ll	lm	lm	--	lm	ll	--	ll	lm	lm	lm	ll	ll	ll	--	lm	ll	ll	lm	--	lm	--	--	lm	lm	ll	--	ll	ll	lm	ll
lm293	backbone_raw.fasta.pilon.fasta_hic_scaffold_10	16882500	ll	lm	lm	ll	--	--	ll	--	--	lm	lm	lm	ll	--	lm	lm	lm	ll	--	lm	ll	lm	ll	lm	ll	ll	ll	ll	--	--	ll	ll	lm	lm	ll	--	ll	lm	lm	lm	lm	ll	ll	lm	lm	ll	ll
lm294	backbone_raw.fasta.pilon.fasta_hic_scaffold_107	491	lm	ll	lm	ll	lm	ll	ll	lm	lm	ll	ll	lm	--	lm	lm	lm	lm	ll	lm	lm	lm	lm	lm	ll	ll	lm	ll	ll	lm	lm	lm	lm	lm	lm	ll	ll	lm	ll	lm	lm	--	lm	lm	ll	ll	ll	lm
lm295	backbone_raw.fasta.pilon.fasta_hic_scaffold_11	113447	lm	lm	lm	lm	ll	ll	--	ll	ll	--	ll	--	ll	ll	lm	ll	--	ll	ll	lm	lm	lm	lm	lm	ll	--	--	ll	ll	lm	ll	--	lm	ll	--	ll	--	ll	lm	--	lm	lm	ll	ll	lm	ll	ll
lm296	backbone_raw.fasta.pilon.fasta_hic_scaffold_11	312029	lm	lm	ll	lm	--	ll	--	lm	ll	lm	lm	lm	lm	ll	lm	lm	lm	lm	lm	ll	lm	ll	ll	--	ll	--	ll	ll	ll	ll	ll	--	ll	--	lm	lm	ll	ll	ll	lm	ll	lm	lm	ll	ll	ll	ll
lm297	backbone_raw.fasta.pilon.fasta_hic_scaffold_11	752226	ll	ll	lm	ll	ll	lm	ll	ll	lm	ll	ll	--	ll	--	ll	ll	ll	ll	--	--	ll	lm	lm	ll	lm	ll	--	lm	lm	lm	lm	ll	--	ll	ll	ll	lm	lm	lm	ll	lm	ll	ll	lm	lm	lm	lm
lm298	backbone_raw.fasta.pilon.fasta_hic_scaffold_11	889219	lm	--	ll	lm	lm	ll	lm	lm	ll	lm	ll	lm	lm	--	lm	lm	lm	lm	lm	ll	lm	ll	ll	lm	ll	lm	ll	ll	ll	ll	--	lm	--	lm	lm	lm	ll	ll	ll	--	ll	lm	lm	ll	ll	ll	ll
lm299	backbone_raw.fasta.pilon.fasta_hic_scaffold_11	889336	lm	--	ll	lm	lm	ll	lm	lm	ll	lm	lm	lm	lm	ll	lm	lm	lm	lm	lm	ll	--	ll	--	lm	ll	lm	ll	ll	ll	ll	ll	lm	ll	lm	lm	lm	ll	ll	ll	--	ll	lm	lm	ll	ll	ll	ll
lm300	backbone_raw.fasta.pilon.fasta_hic_scaffold_11	1281770	ll	ll	lm	ll	ll	--	ll	ll	--	ll	--	--	ll	--	ll	ll	ll	ll	ll	lm	ll	lm	lm	ll	lm	ll	lm	lm	ll	lm	lm	ll	lm	lm	ll	ll	lm	lm	lm	ll	lm	ll	ll	lm	ll	lm	lm
lm301	backbone_raw.fasta.pilon.fasta_hic_scaffold_11	1343852	--	lm	ll	lm	--	ll	lm	--	--	lm	lm	lm	lm	ll	--	lm	lm	lm	--	ll	lm	ll	--	lm	ll	--	ll	ll	ll	ll	ll	lm	--	--	lm	lm	ll	ll	ll	lm	ll	lm	--	ll	ll	ll	ll
lm302	backbone_raw.fasta.pilon.fasta_hic_scaffold_11	1393906	ll	ll	ll	ll	ll	lm	ll	--	lm	ll	ll	--	ll	lm	ll	ll	ll	ll	--	lm	ll	lm	lm	ll	lm	ll	lm	lm	lm	lm	lm	ll	lm	lm	ll	--	lm	lm	ll	ll	lm	ll	ll	lm	lm	lm	lm
lm303	backbone_raw.fasta.pilon.fasta_hic_scaffold_11	1394118	--	--	lm	ll	--	lm	ll	--	lm	--	ll	--	ll	--	ll	ll	ll	ll	ll	lm	ll	lm	lm	ll	lm	ll	lm	lm	lm	lm	lm	ll	lm	lm	ll	ll	ll	lm	--	ll	lm	ll	ll	--	lm	lm	lm
lm304	backbone_raw.fasta.pilon.fasta_hic_scaffold_11	1394155	--	--	lm	ll	ll	lm	ll	--	--	--	ll	--	ll	--	ll	ll	ll	ll	ll	lm	ll	lm	lm	ll	lm	ll	lm	lm	lm	lm	lm	ll	lm	lm	ll	ll	--	lm	--	ll	lm	ll	ll	lm	lm	lm	lm
lm305	backbone_raw.fasta.pilon.fasta_hic_scaffold_11	1702598	ll	ll	lm	ll	--	lm	ll	--	lm	--	ll	--	ll	lm	ll	ll	ll	ll	--	lm	ll	lm	ll	ll	lm	--	--	lm	lm	lm	ll	ll	lm	lm	ll	ll	lm	ll	--	ll	--	ll	ll	lm	lm	lm	lm
lm306	backbone_raw.fasta.pilon.fasta_hic_scaffold_11	1703363	lm	--	ll	lm	lm	ll	lm	lm	ll	--	ll	--	--	ll	lm	--	lm	--	--	ll	lm	ll	ll	lm	ll	lm	--	ll	ll	ll	ll	lm	ll	ll	--	lm	ll	ll	ll	lm	ll	lm	--	ll	ll	ll	ll
lm307	backbone_raw.fasta.pilon.fasta_hic_scaffold_11	2651305	ll	lm	lm	ll	--	lm	ll	lm	lm	ll	ll	ll	lm	--	ll	--	lm	--	ll	lm	lm	ll	--	lm	lm	--	ll	ll	ll	lm	lm	lm	ll	lm	ll	lm	ll	lm	lm	ll	--	lm	lm	ll	lm	ll	lm
lm308	backbone_raw.fasta.pilon.fasta_hic_scaffold_11	2696153	lm	lm	ll	lm	lm	ll	lm	lm	ll	ll	lm	ll	lm	lm	lm	--	ll	lm	lm	ll	ll	ll	ll	ll	ll	lm	ll	lm	ll	ll	ll	lm	ll	ll	ll	lm	lm	ll	ll	--	ll	ll	--	ll	ll	lm	ll
lm309	backbone_raw.fasta.pilon.fasta_hic_scaffold_11	2696413	lm	lm	ll	lm	lm	ll	lm	lm	ll	lm	lm	ll	lm	ll	lm	ll	--	lm	--	ll	--	ll	ll	lm	ll	lm	ll	--	ll	lm	ll	ll	lm	ll	ll	--	ll	lm	ll	lm	ll	lm	lm	ll	ll	lm	ll
lm310	backbone_raw.fasta.pilon.fasta_hic_scaffold_11	2698916	lm	lm	ll	lm	lm	ll	lm	--	ll	ll	lm	lm	lm	lm	ll	ll	ll	lm	lm	ll	lm	--	ll	ll	ll	lm	ll	lm	ll	--	ll	ll	ll	ll	ll	ll	ll	lm	ll	ll	ll	lm	ll	ll	ll	lm	ll
lm311	backbone_raw.fasta.pilon.fasta_hic_scaffold_11	2782102	lm	ll	ll	ll	--	ll	lm	ll	ll	lm	lm	ll	lm	--	ll	--	lm	lm	lm	ll	lm	ll	lm	lm	ll	ll	ll	lm	ll	lm	ll	lm	ll	ll	ll	lm	--	lm	--	--	ll	lm	lm	ll	lm	ll	ll
lm312	backbone_raw.fasta.pilon.fasta_hic_scaffold_11	3204089	--	lm	ll	lm	lm	ll	lm	lm	ll	lm	lm	lm	lm	lm	lm	lm	lm	lm	lm	--	lm	ll	lm	lm	ll	--	ll	--	ll	lm	ll	lm	ll	--	ll	lm	--	lm	ll	lm	ll	lm	lm	ll	--	--	ll
lm313	backbone_raw.fasta.pilon.fasta_hic_scaffold_11	3765753	lm	lm	ll	lm	lm	ll	lm	lm	ll	ll	lm	ll	ll	lm	lm	ll	lm	lm	lm	ll	--	ll	lm	lm	ll	lm	ll	lm	ll	lm	ll	lm	ll	ll	ll	lm	lm	lm	ll	lm	ll	lm	lm	ll	lm	ll	ll
lm314	backbone_raw.fasta.pilon.fasta_hic_scaffold_11	3767345	--	--	ll	lm	lm	ll	lm	lm	ll	--	lm	ll	lm	ll	lm	ll	lm	lm	ll	--	lm	ll	lm	lm	ll	lm	ll	lm	ll	ll	lm	lm	ll	ll	ll	lm	lm	lm	ll	lm	--	lm	ll	--	ll	ll	--
lm315	backbone_raw.fasta.pilon.fasta_hic_scaffold_11	3769134	lm	lm	ll	lm	lm	ll	lm	lm	ll	ll	lm	ll	lm	lm	lm	lm	lm	lm	lm	ll	lm	ll	lm	lm	ll	lm	ll	lm	ll	lm	ll	lm	ll	ll	ll	lm	lm	lm	ll	lm	ll	lm	lm	ll	lm	ll	ll
lm316	backbone_raw.fasta.pilon.fasta_hic_scaffold_11	3770333	lm	lm	ll	lm	lm	ll	lm	lm	ll	ll	lm	ll	lm	lm	lm	lm	lm	lm	lm	ll	lm	ll	lm	lm	ll	lm	ll	lm	ll	lm	ll	ll	ll	ll	ll	lm	lm	lm	ll	lm	ll	lm	lm	ll	ll	ll	ll
lm317	backbone_raw.fasta.pilon.fasta_hic_scaffold_11	3809641	lm	lm	ll	lm	lm	ll	lm	--	ll	ll	--	--	--	--	lm	lm	lm	lm	lm	ll	lm	ll	--	lm	ll	lm	ll	lm	ll	lm	ll	--	ll	ll	ll	lm	lm	lm	ll	lm	ll	lm	lm	ll	lm	ll	ll
lm318	backbone_raw.fasta.pilon.fasta_hic_scaffold_11	4040723	ll	lm	ll	lm	--	ll	ll	ll	lm	--	ll	ll	lm	ll	ll	--	lm	lm	--	lm	ll	ll	--	lm	ll	lm	ll	lm	ll	lm	lm	ll	lm	ll	lm	ll	lm	ll	lm	lm	ll	--	lm	lm	ll	ll	--
lm319	backbone_raw.fasta.pilon.fasta_hic_scaffold_11	4153876	ll	ll	ll	lm	lm	ll	ll	lm	ll	ll	--	ll	lm	--	ll	lm	lm	lm	lm	ll	lm	ll	lm	lm	ll	lm	ll	lm	ll	lm	ll	lm	--	--	ll	lm	lm	--	ll	lm	ll	--	--	ll	lm	ll	ll
lm320	backbone_raw.fasta.pilon.fasta_hic_scaffold_11	4157531	lm	ll	ll	lm	lm	ll	ll	lm	ll	ll	lm	--	lm	--	ll	lm	lm	lm	lm	ll	ll	--	lm	lm	ll	lm	ll	lm	ll	--	ll	lm	ll	ll	ll	--	lm	lm	--	lm	ll	lm	--	--	--	ll	ll
lm321	backbone_raw.fasta.pilon.fasta_hic_scaffold_11	4158361	lm	ll	ll	lm	--	ll	ll	lm	ll	ll	lm	ll	--	--	ll	lm	--	lm	lm	ll	--	ll	--	lm	ll	--	ll	lm	ll	lm	--	lm	ll	ll	ll	lm	lm	lm	ll	--	ll	lm	lm	ll	lm	ll	ll
lm322	backbone_raw.fasta.pilon.fasta_hic_scaffold_11	4159554	ll	lm	ll	--	ll	ll	lm	--	lm	lm	ll	lm	ll	ll	lm	ll	ll	--	ll	lm	ll	lm	ll	ll	--	ll	lm	ll	lm	ll	lm	ll	lm	lm	lm	ll	ll	ll	lm	ll	lm	ll	--	lm	ll	lm	lm
lm323	backbone_raw.fasta.pilon.fasta_hic_scaffold_11	4162193	lm	ll	ll	lm	lm	ll	ll	lm	ll	ll	lm	ll	lm	lm	ll	ll	lm	ll	lm	ll	lm	ll	--	lm	ll	lm	ll	lm	ll	lm	ll	--	ll	ll	ll	lm	--	lm	--	lm	ll	lm	lm	ll	--	ll	ll
lm324	backbone_raw.fasta.pilon.fasta_hic_scaffold_11	4643794	ll	lm	lm	ll	ll	lm	lm	ll	lm	--	ll	lm	ll	ll	lm	ll	ll	ll	ll	lm	ll	lm	ll	--	lm	ll	lm	ll	lm	ll	--	ll	--	--	lm	ll	ll	ll	lm	ll	lm	ll	ll	--	--	lm	--
lm325	backbone_raw.fasta.pilon.fasta_hic_scaffold_11	4704433	lm	--	ll	lm	lm	ll	ll	lm	ll	--	lm	--	lm	lm	ll	lm	lm	lm	lm	ll	lm	--	lm	lm	ll	lm	ll	lm	ll	lm	ll	lm	--	--	ll	lm	lm	lm	ll	--	ll	lm	lm	--	lm	ll	ll
lm326	backbone_raw.fasta.pilon.fasta_hic_scaffold_11	4715404	ll	lm	lm	ll	ll	--	lm	ll	lm	lm	ll	lm	ll	ll	lm	ll	ll	ll	ll	lm	ll	lm	ll	ll	lm	ll	lm	ll	lm	ll	lm	ll	--	--	lm	ll	ll	ll	lm	ll	lm	ll	ll	lm	ll	lm	lm
lm327	backbone_raw.fasta.pilon.fasta_hic_scaffold_11	4719714	ll	lm	--	ll	ll	lm	--	ll	--	lm	ll	lm	ll	ll	ll	ll	ll	ll	ll	lm	ll	lm	ll	--	lm	ll	lm	ll	lm	ll	lm	ll	lm	--	lm	ll	ll	ll	lm	ll	lm	ll	ll	lm	ll	lm	lm
lm328	backbone_raw.fasta.pilon.fasta_hic_scaffold_11	4720938	ll	lm	lm	ll	ll	lm	lm	ll	lm	lm	ll	--	ll	ll	lm	ll	ll	ll	ll	lm	ll	lm	ll	ll	lm	ll	lm	ll	lm	ll	lm	ll	lm	lm	lm	ll	ll	ll	lm	ll	lm	ll	ll	lm	ll	lm	lm
lm329	backbone_raw.fasta.pilon.fasta_hic_scaffold_11	4720939	ll	lm	lm	ll	ll	lm	lm	ll	lm	lm	ll	--	ll	ll	lm	ll	ll	ll	ll	lm	ll	lm	ll	ll	lm	ll	lm	ll	lm	ll	lm	ll	lm	lm	lm	ll	ll	ll	lm	ll	lm	ll	ll	lm	ll	lm	lm
lm330	backbone_raw.fasta.pilon.fasta_hic_scaffold_11	5128059	ll	lm	lm	ll	ll	lm	--	ll	--	lm	ll	lm	ll	--	lm	ll	ll	--	ll	lm	ll	lm	ll	ll	lm	ll	--	ll	lm	ll	lm	ll	lm	--	lm	ll	ll	ll	--	ll	lm	ll	ll	lm	--	lm	lm
lm331	backbone_raw.fasta.pilon.fasta_hic_scaffold_11	5653749	lm	ll	ll	lm	--	ll	ll	--	ll	ll	lm	ll	--	--	--	lm	lm	--	--	ll	lm	ll	--	lm	ll	lm	ll	lm	ll	lm	ll	lm	ll	ll	ll	lm	lm	lm	ll	lm	ll	--	ll	--	lm	ll	ll
lm332	backbone_raw.fasta.pilon.fasta_hic_scaffold_11	5834696	ll	ll	--	ll	--	lm	lm	--	lm	lm	ll	lm	ll	--	lm	--	ll	ll	ll	lm	ll	lm	ll	ll	lm	--	lm	ll	lm	ll	lm	ll	lm	--	lm	ll	ll	--	lm	ll	lm	ll	ll	--	ll	--	lm
lm333	backbone_raw.fasta.pilon.fasta_hic_scaffold_11	7472055	ll	ll	lm	ll	--	lm	lm	--	lm	lm	ll	lm	ll	ll	lm	--	ll	ll	--	lm	--	lm	ll	ll	lm	ll	lm	ll	--	ll	lm	ll	lm	--	lm	ll	ll	ll	--	--	lm	ll	ll	--	ll	lm	lm
lm334	backbone_raw.fasta.pilon.fasta_hic_scaffold_11	7475641	lm	--	ll	ll	--	ll	lm	ll	lm	ll	lm	ll	lm	lm	lm	ll	ll	--	lm	ll	lm	ll	ll	ll	ll	ll	lm	lm	ll	lm	ll	ll	--	--	--	ll	--	lm	ll	lm	lm	ll	lm	lm	lm	ll	ll
lm335	backbone_raw.fasta.pilon.fasta_hic_scaffold_11	7475773	ll	lm	lm	ll	ll	ll	lm	ll	lm	lm	ll	lm	ll	ll	lm	ll	ll	ll	ll	ll	lm	ll	ll	ll	lm	ll	lm	ll	lm	ll	lm	ll	lm	lm	lm	lm	ll	ll	lm	ll	lm	ll	ll	lm	ll	lm	ll
lm336	backbone_raw.fasta.pilon.fasta_hic_scaffold_11	7475906	ll	lm	ll	ll	ll	ll	lm	ll	lm	ll	ll	lm	ll	ll	--	ll	ll	ll	ll	lm	lm	lm	ll	ll	lm	ll	lm	ll	ll	ll	ll	ll	--	lm	lm	lm	--	ll	lm	ll	lm	ll	ll	lm	ll	lm	--
lm337	backbone_raw.fasta.pilon.fasta_hic_scaffold_11	7476629	ll	lm	lm	ll	ll	lm	lm	ll	ll	lm	ll	lm	ll	ll	lm	ll	ll	ll	ll	lm	lm	lm	ll	ll	lm	ll	lm	ll	lm	ll	lm	ll	lm	lm	ll	lm	ll	ll	lm	ll	lm	ll	ll	lm	ll	lm	lm
lm338	backbone_raw.fasta.pilon.fasta_hic_scaffold_11	7780366	ll	lm	lm	ll	ll	lm	lm	--	ll	lm	ll	--	ll	--	lm	ll	ll	ll	ll	lm	lm	lm	ll	ll	lm	ll	lm	ll	lm	ll	--	--	lm	--	lm	lm	ll	ll	lm	ll	lm	ll	ll	lm	--	lm	lm
lm339	backbone_raw.fasta.pilon.fasta_hic_scaffold_11	7830926	lm	ll	ll	lm	lm	ll	ll	lm	ll	ll	lm	ll	lm	lm	ll	lm	lm	lm	lm	ll	ll	ll	lm	lm	ll	lm	ll	--	ll	lm	ll	lm	ll	ll	ll	ll	lm	lm	ll	lm	ll	lm	lm	ll	lm	ll	ll
lm340	backbone_raw.fasta.pilon.fasta_hic_scaffold_11	7831800	ll	--	lm	ll	ll	lm	lm	ll	lm	lm	ll	lm	ll	ll	lm	ll	ll	ll	ll	lm	lm	lm	ll	ll	lm	ll	lm	ll	lm	ll	lm	ll	lm	lm	lm	lm	ll	ll	lm	ll	lm	ll	ll	lm	ll	lm	lm
lm341	backbone_raw.fasta.pilon.fasta_hic_scaffold_11	7832030	ll	lm	lm	ll	ll	--	lm	ll	lm	--	ll	lm	ll	--	lm	ll	ll	ll	ll	lm	lm	lm	ll	ll	lm	ll	lm	ll	lm	ll	lm	ll	lm	lm	lm	lm	ll	ll	--	ll	lm	ll	ll	lm	ll	lm	lm
lm342	backbone_raw.fasta.pilon.fasta_hic_scaffold_11	7832033	ll	lm	lm	ll	ll	--	lm	ll	lm	--	ll	lm	ll	--	lm	ll	ll	ll	ll	lm	lm	lm	ll	ll	lm	ll	lm	ll	lm	ll	lm	ll	lm	lm	lm	lm	ll	ll	--	ll	lm	ll	ll	lm	ll	lm	lm
lm343	backbone_raw.fasta.pilon.fasta_hic_scaffold_11	7832046	ll	lm	lm	ll	ll	--	lm	ll	lm	--	ll	--	ll	--	lm	ll	ll	ll	ll	lm	lm	lm	ll	ll	lm	ll	lm	ll	lm	ll	lm	ll	lm	--	lm	lm	ll	ll	--	ll	lm	ll	ll	lm	ll	lm	lm
lm344	backbone_raw.fasta.pilon.fasta_hic_scaffold_11	8267108	lm	ll	ll	lm	lm	ll	ll	--	ll	ll	lm	ll	lm	lm	ll	ll	--	lm	lm	ll	ll	ll	lm	lm	ll	lm	ll	lm	ll	lm	ll	lm	ll	ll	lm	ll	lm	lm	ll	lm	ll	lm	lm	ll	--	ll	ll
lm345	backbone_raw.fasta.pilon.fasta_hic_scaffold_11	8267568	lm	ll	ll	lm	lm	ll	ll	lm	ll	ll	lm	ll	lm	lm	ll	lm	lm	ll	lm	ll	ll	ll	--	lm	ll	lm	ll	lm	ll	lm	ll	lm	ll	ll	ll	ll	lm	ll	ll	lm	ll	lm	lm	ll	lm	ll	ll
lm346	backbone_raw.fasta.pilon.fasta_hic_scaffold_11	8267574	lm	ll	ll	lm	lm	ll	ll	lm	ll	ll	lm	ll	lm	lm	ll	lm	lm	ll	lm	ll	ll	ll	--	lm	ll	lm	ll	lm	ll	lm	ll	lm	ll	ll	ll	ll	lm	ll	ll	lm	ll	lm	lm	ll	lm	ll	ll
lm347	backbone_raw.fasta.pilon.fasta_hic_scaffold_11	8267575	lm	ll	ll	lm	lm	ll	ll	lm	ll	ll	lm	ll	lm	lm	ll	lm	lm	ll	lm	ll	ll	ll	--	lm	ll	lm	ll	lm	ll	lm	ll	lm	ll	ll	ll	ll	lm	ll	ll	lm	ll	lm	lm	ll	lm	ll	ll
lm348	backbone_raw.fasta.pilon.fasta_hic_scaffold_11	8953838	lm	ll	ll	lm	lm	ll	ll	lm	ll	--	lm	ll	ll	--	ll	lm	lm	--	lm	ll	ll	ll	lm	lm	ll	lm	ll	lm	ll	lm	ll	lm	ll	--	ll	ll	lm	lm	ll	lm	ll	lm	lm	--	lm	ll	ll
lm349	backbone_raw.fasta.pilon.fasta_hic_scaffold_11	10307795	--	ll	ll	lm	lm	--	ll	--	ll	ll	ll	ll	ll	--	ll	ll	lm	lm	lm	--	ll	ll	--	lm	ll	--	ll	lm	ll	ll	ll	lm	ll	ll	lm	ll	ll	lm	--	ll	lm	lm	--	lm	lm	lm	ll
lm350	backbone_raw.fasta.pilon.fasta_hic_scaffold_11	12143123	ll	lm	lm	ll	lm	ll	lm	lm	lm	lm	lm	lm	lm	--	--	lm	lm	ll	ll	ll	lm	lm	ll	ll	lm	ll	lm	ll	lm	lm	lm	--	lm	--	--	lm	--	ll	lm	lm	ll	ll	ll	ll	--	ll	lm
lm351	backbone_raw.fasta.pilon.fasta_hic_scaffold_11	12143145	ll	lm	lm	ll	lm	ll	lm	lm	lm	lm	lm	lm	lm	ll	--	lm	lm	ll	ll	--	lm	lm	ll	ll	lm	ll	lm	ll	lm	lm	lm	--	lm	ll	--	lm	--	ll	lm	lm	ll	ll	ll	ll	ll	ll	lm
lm352	backbone_raw.fasta.pilon.fasta_hic_scaffold_11	12144990	ll	lm	ll	ll	lm	--	lm	lm	lm	lm	lm	lm	--	--	lm	--	lm	ll	ll	--	lm	lm	ll	ll	lm	ll	lm	ll	--	lm	lm	ll	lm	ll	ll	--	--	ll	lm	lm	--	ll	ll	--	ll	ll	ll
lm353	backbone_raw.fasta.pilon.fasta_hic_scaffold_11	12145768	ll	lm	--	ll	--	lm	lm	ll	lm	--	lm	--	--	ll	lm	--	lm	ll	ll	ll	lm	--	ll	ll	lm	ll	lm	ll	lm	lm	lm	ll	--	--	ll	lm	--	ll	--	lm	ll	ll	ll	ll	--	ll	lm
lm354	backbone_raw.fasta.pilon.fasta_hic_scaffold_11	12958244	ll	lm	lm	ll	lm	lm	lm	--	lm	lm	lm	lm	lm	--	lm	--	lm	ll	ll	ll	lm	lm	--	ll	lm	ll	--	--	--	lm	ll	ll	--	ll	ll	ll	lm	ll	lm	--	ll	--	ll	ll	ll	ll	lm
lm355	backbone_raw.fasta.pilon.fasta_hic_scaffold_11	13711786	lm	ll	ll	lm	--	ll	ll	ll	ll	ll	ll	ll	ll	--	lm	--	ll	lm	--	--	--	ll	lm	lm	ll	lm	ll	ll	--	ll	lm	lm	ll	lm	lm	lm	ll	ll	ll	ll	lm	lm	lm	lm	lm	lm	ll
lm356	backbone_raw.fasta.pilon.fasta_hic_scaffold_11	13711787	lm	ll	ll	lm	--	ll	ll	ll	ll	ll	ll	ll	ll	--	lm	--	ll	lm	--	--	--	ll	lm	lm	ll	lm	ll	ll	--	ll	lm	lm	ll	lm	lm	lm	ll	ll	ll	ll	lm	lm	lm	lm	lm	lm	ll
lm357	backbone_raw.fasta.pilon.fasta_hic_scaffold_11	13711788	lm	ll	ll	lm	--	ll	ll	ll	ll	ll	ll	ll	ll	--	lm	--	ll	lm	--	--	--	ll	lm	lm	ll	lm	ll	ll	--	ll	lm	lm	ll	lm	lm	lm	ll	ll	ll	ll	lm	lm	lm	lm	lm	lm	ll
lm358	backbone_raw.fasta.pilon.fasta_hic_scaffold_11	13834097	ll	lm	lm	--	lm	lm	lm	lm	lm	--	ll	lm	lm	ll	ll	--	lm	--	ll	ll	ll	lm	--	ll	lm	ll	lm	lm	lm	lm	ll	--	lm	ll	ll	ll	lm	ll	lm	lm	ll	ll	ll	ll	--	ll	lm
lm359	backbone_raw.fasta.pilon.fasta_hic_scaffold_11	14429040	lm	--	ll	lm	ll	ll	ll	ll	ll	--	ll	ll	ll	--	--	ll	ll	--	lm	lm	lm	ll	lm	lm	ll	lm	ll	ll	ll	ll	lm	--	ll	lm	lm	lm	ll	lm	ll	ll	lm	lm	--	lm	--	lm	--
lm360	backbone_raw.fasta.pilon.fasta_hic_scaffold_11	14706982	ll	lm	lm	ll	--	lm	lm	--	--	--	lm	lm	lm	--	ll	lm	--	ll	ll	ll	ll	--	ll	ll	lm	--	lm	--	lm	lm	ll	ll	ll	ll	ll	ll	--	--	lm	lm	ll	ll	ll	--	ll	ll	lm
lm361	backbone_raw.fasta.pilon.fasta_hic_scaffold_11	14915112	lm	lm	lm	ll	ll	ll	lm	lm	lm	lm	ll	lm	lm	lm	ll	lm	lm	--	lm	ll	lm	ll	ll	ll	ll	ll	ll	ll	ll	lm	ll	ll	--	lm	--	lm	lm	ll	lm	ll	lm	ll	lm	ll	--	ll	ll
lm362	backbone_raw.fasta.pilon.fasta_hic_scaffold_11	15009337	ll	lm	lm	ll	lm	lm	lm	--	lm	lm	lm	lm	lm	ll	ll	lm	lm	ll	ll	ll	ll	lm	ll	ll	lm	ll	lm	lm	lm	lm	ll	ll	--	ll	ll	ll	lm	ll	lm	lm	ll	ll	ll	ll	ll	ll	lm
lm363	backbone_raw.fasta.pilon.fasta_hic_scaffold_11	15036237	lm	ll	ll	lm	ll	--	ll	ll	ll	--	--	ll	ll	lm	lm	ll	ll	lm	--	lm	lm	ll	--	lm	ll	lm	--	ll	ll	ll	lm	lm	--	lm	lm	lm	ll	--	ll	ll	lm	lm	lm	--	--	lm	ll
lm364	backbone_raw.fasta.pilon.fasta_hic_scaffold_11	15185091	lm	ll	ll	lm	ll	ll	ll	ll	ll	ll	--	ll	ll	--	lm	lm	ll	--	lm	lm	lm	ll	lm	lm	ll	lm	ll	ll	ll	--	lm	lm	ll	lm	lm	lm	ll	lm	ll	ll	lm	lm	lm	--	--	lm	ll
lm365	backbone_raw.fasta.pilon.fasta_hic_scaffold_11	16183952	lm	ll	ll	lm	--	lm	ll	ll	ll	ll	ll	ll	ll	lm	lm	ll	ll	--	lm	lm	lm	ll	--	--	ll	--	ll	ll	ll	ll	lm	--	ll	ll	lm	lm	ll	ll	ll	ll	lm	lm	lm	ll	--	lm	ll
lm366	backbone_raw.fasta.pilon.fasta_hic_scaffold_112	3236	--	ll	--	ll	lm	ll	lm	lm	lm	lm	ll	ll	lm	--	ll	ll	lm	ll	lm	ll	lm	ll	lm	ll	lm	ll	lm	lm	--	lm	ll	ll	ll	--	ll	--	ll	ll	lm	--	ll	lm	ll	lm	--	ll	lm
lm367	backbone_raw.fasta.pilon.fasta_hic_scaffold_118	12289	lm	--	lm	lm	lm	lm	lm	lm	--	--	lm	lm	ll	lm	ll	--	lm	lm	--	--	ll	ll	ll	--	lm	ll	ll	ll	ll	ll	lm	ll	--	--	--	ll	lm	lm	ll	--	lm	ll	lm	--	lm	ll	ll
lm368	backbone_raw.fasta.pilon.fasta_hic_scaffold_12	884991	ll	lm	lm	lm	ll	lm	ll	--	ll	ll	ll	ll	lm	lm	ll	lm	ll	lm	lm	ll	lm	ll	--	lm	ll	lm	lm	lm	lm	ll	ll	lm	lm	ll	lm	ll	ll	ll	--	ll	ll	lm	--	lm	lm	lm	lm
lm369	backbone_raw.fasta.pilon.fasta_hic_scaffold_12	890612	ll	lm	lm	lm	ll	lm	ll	lm	ll	ll	ll	ll	lm	ll	ll	lm	ll	ll	lm	ll	lm	ll	ll	lm	ll	lm	lm	lm	--	ll	ll	lm	lm	ll	lm	ll	--	ll	lm	ll	ll	lm	--	lm	lm	lm	lm
lm370	backbone_raw.fasta.pilon.fasta_hic_scaffold_12	890780	ll	ll	lm	lm	ll	lm	ll	--	ll	ll	ll	ll	lm	lm	ll	lm	ll	ll	--	ll	lm	ll	ll	lm	ll	lm	lm	lm	lm	ll	ll	lm	lm	--	lm	ll	lm	--	lm	ll	ll	lm	lm	lm	lm	lm	--
lm371	backbone_raw.fasta.pilon.fasta_hic_scaffold_12	903097	ll	--	lm	--	ll	lm	ll	lm	ll	ll	ll	ll	--	lm	ll	lm	ll	lm	lm	ll	lm	ll	ll	lm	ll	lm	lm	--	lm	ll	ll	--	lm	ll	lm	ll	lm	ll	lm	ll	ll	lm	lm	lm	lm	lm	--
lm372	backbone_raw.fasta.pilon.fasta_hic_scaffold_12	903118	ll	ll	lm	--	ll	lm	ll	lm	ll	ll	ll	ll	lm	lm	ll	lm	ll	lm	lm	ll	lm	ll	ll	lm	ll	lm	lm	ll	lm	ll	ll	ll	ll	ll	lm	ll	lm	ll	lm	ll	ll	lm	lm	lm	lm	lm	ll
lm373	backbone_raw.fasta.pilon.fasta_hic_scaffold_12	903778	ll	lm	lm	lm	--	lm	ll	lm	ll	ll	ll	ll	lm	lm	ll	lm	ll	--	lm	ll	lm	ll	ll	lm	ll	lm	lm	lm	lm	ll	ll	--	lm	ll	lm	ll	ll	ll	--	ll	ll	lm	--	lm	lm	lm	lm
lm374	backbone_raw.fasta.pilon.fasta_hic_scaffold_12	903795	ll	lm	lm	lm	ll	lm	ll	lm	ll	ll	ll	ll	lm	lm	ll	lm	ll	--	lm	ll	lm	ll	ll	lm	ll	lm	lm	lm	lm	ll	ll	--	lm	ll	lm	ll	ll	ll	--	ll	ll	lm	--	lm	lm	lm	lm
lm375	backbone_raw.fasta.pilon.fasta_hic_scaffold_12	906944	ll	ll	lm	lm	ll	lm	ll	lm	ll	--	ll	ll	lm	--	lm	ll	ll	ll	lm	lm	lm	ll	--	lm	ll	lm	lm	ll	ll	lm	ll	lm	ll	--	lm	ll	lm	--	--	ll	ll	lm	lm	--	--	lm	--
lm376	backbone_raw.fasta.pilon.fasta_hic_scaffold_12	908237	ll	lm	lm	lm	ll	lm	ll	lm	ll	ll	ll	ll	lm	lm	ll	ll	ll	--	lm	ll	lm	ll	ll	lm	ll	lm	lm	lm	lm	ll	ll	lm	ll	ll	lm	ll	lm	ll	lm	ll	ll	lm	lm	lm	--	lm	lm
lm377	backbone_raw.fasta.pilon.fasta_hic_scaffold_12	911613	ll	ll	lm	lm	ll	lm	ll	--	--	ll	ll	ll	lm	ll	ll	lm	ll	lm	lm	ll	lm	ll	ll	lm	ll	lm	lm	lm	lm	ll	ll	lm	lm	ll	lm	ll	--	ll	lm	ll	ll	lm	lm	lm	lm	lm	lm
lm378	backbone_raw.fasta.pilon.fasta_hic_scaffold_12	1111308	ll	lm	lm	lm	ll	lm	ll	lm	ll	ll	ll	ll	lm	lm	ll	lm	ll	lm	ll	--	lm	ll	--	lm	ll	ll	--	lm	lm	ll	ll	lm	lm	ll	--	ll	--	ll	lm	ll	ll	lm	--	lm	lm	lm	lm
lm379	backbone_raw.fasta.pilon.fasta_hic_scaffold_12	1111374	ll	lm	lm	lm	ll	lm	ll	ll	ll	ll	ll	ll	lm	ll	ll	lm	ll	lm	--	ll	lm	ll	ll	lm	ll	lm	lm	lm	lm	--	ll	lm	lm	ll	ll	ll	lm	ll	lm	ll	ll	lm	lm	lm	--	lm	lm
lm380	backbone_raw.fasta.pilon.fasta_hic_scaffold_12	1125196	lm	ll	ll	ll	lm	ll	lm	ll	lm	lm	lm	lm	ll	ll	lm	--	lm	ll	--	--	--	lm	lm	--	lm	ll	ll	ll	ll	lm	lm	ll	ll	lm	ll	lm	ll	lm	ll	lm	lm	--	ll	--	ll	ll	ll
lm381	backbone_raw.fasta.pilon.fasta_hic_scaffold_12	1171935	lm	ll	--	ll	lm	ll	lm	ll	lm	--	lm	lm	--	ll	lm	ll	lm	--	--	--	ll	lm	--	ll	lm	ll	ll	ll	ll	lm	--	ll	ll	--	ll	lm	ll	--	ll	lm	lm	ll	ll	ll	ll	ll	ll
lm382	backbone_raw.fasta.pilon.fasta_hic_scaffold_12	1516998	ll	lm	lm	--	ll	lm	--	lm	ll	ll	ll	ll	lm	--	ll	lm	ll	lm	lm	ll	--	ll	ll	lm	ll	lm	lm	lm	lm	ll	ll	lm	lm	ll	lm	ll	lm	ll	lm	--	--	lm	lm	--	lm	lm	lm
lm383	backbone_raw.fasta.pilon.fasta_hic_scaffold_12	1517599	ll	lm	--	lm	ll	lm	ll	lm	ll	ll	ll	ll	lm	--	ll	lm	ll	ll	lm	ll	lm	ll	ll	lm	ll	lm	lm	lm	lm	ll	ll	lm	lm	--	lm	ll	lm	--	ll	ll	ll	lm	lm	--	lm	--	--
lm384	backbone_raw.fasta.pilon.fasta_hic_scaffold_12	1525448	ll	lm	ll	lm	ll	lm	ll	--	ll	ll	ll	ll	--	lm	ll	ll	ll	lm	lm	ll	lm	ll	ll	lm	ll	lm	lm	lm	lm	ll	ll	lm	lm	ll	lm	ll	--	ll	ll	ll	ll	lm	lm	lm	lm	lm	lm
lm385	backbone_raw.fasta.pilon.fasta_hic_scaffold_12	1525959	ll	lm	lm	lm	ll	lm	ll	lm	ll	ll	ll	ll	--	lm	ll	lm	ll	lm	lm	ll	lm	ll	ll	ll	ll	lm	lm	ll	--	ll	ll	lm	lm	ll	lm	ll	lm	ll	lm	ll	ll	--	lm	lm	lm	lm	lm
lm386	backbone_raw.fasta.pilon.fasta_hic_scaffold_12	1525983	ll	lm	lm	lm	ll	lm	ll	lm	ll	ll	ll	ll	lm	lm	ll	lm	ll	lm	lm	ll	lm	ll	ll	lm	ll	lm	--	lm	lm	ll	ll	--	lm	ll	lm	ll	lm	ll	lm	ll	ll	lm	lm	lm	lm	--	lm
lm387	backbone_raw.fasta.pilon.fasta_hic_scaffold_12	1755556	ll	lm	--	lm	ll	lm	ll	lm	ll	ll	ll	ll	lm	lm	ll	lm	ll	lm	lm	ll	--	ll	ll	lm	ll	lm	lm	ll	lm	ll	ll	lm	lm	ll	lm	ll	--	ll	lm	ll	ll	--	lm	lm	lm	--	lm
lm388	backbone_raw.fasta.pilon.fasta_hic_scaffold_12	3261977	lm	lm	ll	ll	lm	--	lm	ll	lm	--	--	lm	--	ll	lm	ll	lm	ll	ll	lm	ll	lm	ll	ll	lm	ll	ll	ll	ll	lm	--	ll	ll	--	ll	ll	ll	lm	ll	lm	lm	ll	--	ll	ll	ll	--
lm389	backbone_raw.fasta.pilon.fasta_hic_scaffold_12	4016604	lm	lm	ll	ll	lm	lm	lm	ll	lm	lm	lm	lm	ll	ll	lm	lm	lm	--	ll	lm	ll	lm	lm	ll	ll	ll	lm	ll	ll	lm	lm	ll	ll	ll	ll	ll	ll	lm	ll	lm	lm	lm	lm	--	lm	ll	lm
lm390	backbone_raw.fasta.pilon.fasta_hic_scaffold_12	4016610	lm	lm	ll	ll	lm	ll	lm	ll	lm	lm	lm	lm	ll	ll	lm	--	lm	--	ll	lm	ll	lm	lm	ll	ll	ll	lm	ll	ll	lm	lm	ll	ll	--	ll	ll	ll	--	ll	lm	lm	ll	lm	--	lm	ll	lm
lm391	backbone_raw.fasta.pilon.fasta_hic_scaffold_12	4074765	ll	ll	lm	lm	ll	lm	ll	lm	ll	ll	ll	ll	lm	lm	ll	lm	ll	lm	lm	ll	lm	ll	ll	lm	ll	lm	ll	lm	--	ll	ll	lm	lm	lm	lm	lm	lm	ll	lm	ll	ll	lm	ll	lm	--	lm	ll
lm392	backbone_raw.fasta.pilon.fasta_hic_scaffold_12	4101508	lm	lm	ll	ll	lm	ll	lm	--	lm	lm	lm	lm	ll	--	lm	--	lm	ll	ll	lm	ll	lm	lm	ll	lm	ll	lm	ll	ll	lm	lm	ll	ll	--	ll	ll	ll	lm	--	lm	lm	ll	lm	--	ll	ll	lm
lm393	backbone_raw.fasta.pilon.fasta_hic_scaffold_12	4124739	ll	ll	lm	lm	ll	lm	--	lm	ll	--	--	ll	lm	lm	ll	lm	ll	lm	lm	ll	lm	ll	ll	ll	ll	--	ll	lm	lm	ll	--	--	lm	ll	lm	lm	lm	ll	lm	ll	--	lm	ll	--	--	lm	ll
lm394	backbone_raw.fasta.pilon.fasta_hic_scaffold_12	4124741	ll	ll	lm	lm	ll	lm	--	lm	ll	--	--	ll	lm	lm	ll	lm	ll	lm	lm	ll	lm	ll	ll	ll	ll	--	ll	lm	lm	ll	--	--	lm	ll	lm	lm	lm	ll	lm	ll	--	lm	ll	--	--	lm	ll
lm395	backbone_raw.fasta.pilon.fasta_hic_scaffold_12	4133277	lm	lm	ll	--	lm	ll	lm	ll	lm	--	lm	--	ll	ll	lm	ll	lm	ll	ll	lm	ll	lm	--	ll	lm	ll	lm	ll	ll	lm	lm	ll	ll	ll	ll	ll	ll	lm	ll	--	lm	ll	--	--	ll	ll	ll
lm396	backbone_raw.fasta.pilon.fasta_hic_scaffold_12	4141110	ll	ll	ll	lm	ll	lm	ll	--	ll	ll	ll	ll	lm	ll	ll	--	ll	lm	lm	ll	lm	ll	ll	lm	ll	lm	ll	ll	--	ll	ll	--	lm	--	lm	--	ll	ll	ll	ll	ll	lm	ll	lm	lm	--	ll
lm397	backbone_raw.fasta.pilon.fasta_hic_scaffold_12	4148975	ll	ll	ll	--	ll	ll	--	ll	ll	--	ll	lm	lm	--	lm	ll	ll	lm	ll	lm	lm	lm	ll	lm	lm	--	ll	ll	ll	ll	ll	--	ll	ll	lm	lm	lm	--	ll	ll	--	ll	lm	ll	lm	ll	ll
lm398	backbone_raw.fasta.pilon.fasta_hic_scaffold_12	4149016	lm	--	lm	ll	ll	lm	ll	lm	ll	ll	ll	ll	ll	lm	lm	lm	ll	lm	lm	ll	lm	lm	ll	ll	ll	ll	lm	ll	--	ll	ll	lm	lm	--	ll	ll	ll	ll	lm	ll	--	lm	ll	ll	lm	lm	ll
lm399	backbone_raw.fasta.pilon.fasta_hic_scaffold_12	4151988	lm	lm	ll	--	lm	ll	lm	ll	lm	lm	lm	lm	--	ll	lm	ll	lm	ll	lm	lm	ll	lm	lm	ll	lm	--	lm	ll	ll	lm	lm	ll	ll	ll	ll	lm	ll	lm	ll	lm	lm	ll	lm	lm	lm	--	lm
lm400	backbone_raw.fasta.pilon.fasta_hic_scaffold_12	4152617	ll	ll	lm	--	ll	lm	ll	lm	ll	ll	ll	ll	lm	--	ll	--	ll	--	lm	ll	lm	ll	ll	lm	ll	--	ll	lm	ll	ll	ll	lm	lm	--	lm	--	lm	ll	--	ll	ll	lm	ll	lm	--	lm	ll
lm401	backbone_raw.fasta.pilon.fasta_hic_scaffold_12	4168123	ll	--	lm	lm	ll	lm	ll	ll	ll	--	ll	ll	lm	ll	ll	lm	ll	lm	lm	ll	lm	--	--	--	ll	lm	ll	lm	lm	ll	--	--	--	ll	lm	lm	--	ll	lm	ll	--	lm	ll	lm	ll	lm	--
lm402	backbone_raw.fasta.pilon.fasta_hic_scaffold_12	4168493	lm	ll	--	ll	lm	ll	lm	lm	lm	ll	lm	lm	ll	lm	lm	ll	lm	lm	ll	lm	lm	lm	lm	ll	ll	lm	ll	ll	ll	lm	lm	ll	ll	lm	ll	ll	--	--	ll	ll	lm	ll	lm	ll	lm	ll	lm
lm403	backbone_raw.fasta.pilon.fasta_hic_scaffold_12	4169282	ll	ll	lm	lm	ll	lm	ll	--	ll	ll	ll	ll	lm	lm	ll	lm	ll	--	lm	ll	lm	ll	ll	lm	ll	lm	ll	lm	lm	ll	ll	lm	lm	--	ll	lm	--	ll	lm	ll	ll	lm	ll	lm	lm	lm	ll
lm404	backbone_raw.fasta.pilon.fasta_hic_scaffold_12	4169404	ll	ll	lm	--	ll	lm	ll	lm	ll	--	ll	ll	lm	--	ll	ll	ll	lm	lm	--	lm	--	ll	lm	ll	lm	ll	lm	lm	--	ll	lm	ll	ll	lm	lm	--	ll	lm	ll	ll	lm	ll	lm	--	lm	ll
lm405	backbone_raw.fasta.pilon.fasta_hic_scaffold_12	4602646	lm	lm	ll	ll	lm	ll	lm	--	lm	lm	lm	lm	ll	--	ll	ll	lm	ll	ll	lm	--	lm	lm	ll	--	ll	lm	--	ll	lm	lm	ll	ll	ll	ll	ll	--	lm	--	lm	lm	ll	--	--	--	ll	lm
lm406	backbone_raw.fasta.pilon.fasta_hic_scaffold_12	6308325	lm	lm	ll	ll	lm	ll	lm	ll	lm	--	lm	lm	ll	ll	ll	ll	lm	--	ll	lm	ll	lm	ll	--	lm	ll	lm	lm	ll	lm	lm	ll	ll	ll	ll	ll	ll	lm	ll	lm	--	ll	lm	ll	ll	ll	lm
lm407	backbone_raw.fasta.pilon.fasta_hic_scaffold_12	6813591	ll	ll	lm	lm	ll	lm	ll	lm	ll	ll	ll	ll	lm	lm	lm	lm	ll	--	lm	ll	lm	ll	lm	lm	ll	lm	ll	ll	lm	ll	ll	lm	lm	lm	ll	lm	lm	ll	lm	ll	ll	ll	ll	lm	lm	lm	ll
lm408	backbone_raw.fasta.pilon.fasta_hic_scaffold_12	7828667	ll	ll	lm	lm	ll	lm	ll	--	ll	ll	ll	--	lm	--	lm	lm	ll	--	--	ll	lm	lm	--	lm	ll	lm	ll	ll	lm	ll	lm	lm	--	lm	lm	--	lm	ll	lm	ll	ll	ll	ll	lm	lm	--	ll
lm409	backbone_raw.fasta.pilon.fasta_hic_scaffold_12	7857375	ll	ll	lm	lm	ll	lm	ll	lm	ll	ll	ll	ll	lm	--	lm	lm	ll	lm	lm	ll	lm	lm	--	lm	ll	lm	ll	ll	lm	ll	lm	lm	--	--	lm	--	--	ll	--	ll	ll	ll	ll	--	lm	ll	ll
lm410	backbone_raw.fasta.pilon.fasta_hic_scaffold_12	8099318	lm	--	--	ll	lm	ll	lm	ll	lm	--	lm	lm	ll	--	ll	ll	lm	ll	ll	lm	ll	ll	--	ll	lm	ll	lm	lm	lm	lm	ll	ll	ll	ll	ll	ll	ll	lm	ll	ll	lm	lm	lm	ll	ll	lm	lm
lm411	backbone_raw.fasta.pilon.fasta_hic_scaffold_12	8504214	--	ll	lm	lm	--	ll	ll	lm	ll	ll	ll	ll	lm	lm	lm	--	ll	--	ll	ll	lm	lm	lm	--	ll	lm	--	ll	ll	ll	--	--	lm	--	ll	--	--	lm	lm	ll	ll	ll	ll	--	lm	ll	ll
lm412	backbone_raw.fasta.pilon.fasta_hic_scaffold_12	8513030	ll	ll	ll	lm	ll	lm	ll	--	ll	ll	ll	ll	lm	ll	lm	lm	ll	lm	lm	ll	ll	--	--	--	ll	lm	ll	ll	ll	ll	lm	lm	--	ll	lm	lm	--	lm	lm	ll	ll	ll	ll	lm	lm	ll	ll
lm413	backbone_raw.fasta.pilon.fasta_hic_scaffold_12	8835704	ll	ll	lm	lm	ll	lm	ll	lm	ll	ll	ll	ll	lm	lm	--	ll	ll	lm	lm	ll	ll	lm	lm	lm	ll	lm	ll	ll	ll	ll	lm	lm	--	ll	lm	lm	--	lm	lm	ll	ll	ll	ll	lm	lm	ll	ll
lm414	backbone_raw.fasta.pilon.fasta_hic_scaffold_12	8838980	--	lm	ll	ll	--	ll	lm	ll	lm	lm	lm	lm	ll	--	ll	--	lm	ll	ll	lm	ll	ll	--	ll	lm	--	lm	lm	lm	--	--	ll	ll	lm	ll	ll	--	ll	ll	lm	lm	lm	lm	ll	ll	lm	lm
lm415	backbone_raw.fasta.pilon.fasta_hic_scaffold_12	8839717	ll	ll	lm	lm	ll	ll	ll	ll	ll	ll	ll	ll	lm	lm	lm	ll	ll	--	lm	ll	lm	lm	lm	lm	ll	ll	ll	ll	ll	ll	lm	lm	lm	ll	lm	lm	lm	lm	lm	ll	ll	ll	ll	lm	lm	ll	ll
lm416	backbone_raw.fasta.pilon.fasta_hic_scaffold_12	8840093	ll	lm	lm	lm	ll	lm	lm	lm	ll	ll	ll	ll	lm	lm	lm	lm	ll	lm	lm	ll	lm	lm	lm	--	ll	lm	lm	ll	ll	ll	lm	lm	lm	ll	lm	lm	ll	lm	lm	ll	lm	ll	ll	lm	lm	ll	ll
lm417	backbone_raw.fasta.pilon.fasta_hic_scaffold_12	8841488	ll	ll	lm	lm	ll	lm	ll	lm	ll	ll	ll	ll	lm	lm	lm	lm	ll	lm	lm	ll	lm	lm	lm	--	ll	lm	ll	ll	ll	ll	lm	lm	lm	ll	lm	lm	lm	lm	lm	ll	ll	ll	ll	lm	lm	ll	ll
lm418	backbone_raw.fasta.pilon.fasta_hic_scaffold_12	9982374	ll	ll	lm	lm	ll	ll	ll	--	ll	ll	lm	ll	lm	lm	lm	ll	lm	lm	lm	ll	ll	lm	lm	ll	--	ll	lm	ll	lm	ll	lm	ll	lm	ll	lm	lm	ll	--	ll	lm	lm	ll	lm	ll	ll	lm	lm
lm419	backbone_raw.fasta.pilon.fasta_hic_scaffold_12	10016685	ll	ll	lm	ll	--	lm	lm	lm	ll	ll	ll	ll	lm	lm	lm	lm	ll	lm	lm	ll	ll	--	lm	lm	ll	lm	ll	ll	ll	lm	lm	lm	lm	ll	--	lm	ll	ll	lm	ll	ll	ll	ll	--	lm	ll	ll
lm420	backbone_raw.fasta.pilon.fasta_hic_scaffold_12	10016821	ll	ll	lm	ll	--	lm	lm	lm	ll	ll	ll	ll	ll	lm	lm	lm	ll	lm	lm	ll	ll	--	--	lm	ll	lm	ll	ll	ll	lm	lm	lm	lm	--	lm	lm	ll	lm	lm	ll	ll	ll	--	lm	lm	ll	ll
lm421	backbone_raw.fasta.pilon.fasta_hic_scaffold_12	10412744	lm	lm	ll	lm	ll	ll	ll	ll	lm	lm	lm	lm	ll	--	ll	lm	lm	ll	ll	lm	lm	ll	--	ll	lm	ll	lm	--	lm	lm	ll	ll	ll	lm	ll	ll	--	ll	ll	lm	lm	lm	lm	ll	ll	lm	lm
lm422	backbone_raw.fasta.pilon.fasta_hic_scaffold_12	10545426	ll	ll	lm	ll	lm	lm	ll	lm	ll	ll	ll	lm	--	--	--	ll	ll	lm	lm	ll	ll	lm	--	lm	ll	lm	ll	ll	ll	ll	ll	ll	lm	ll	lm	--	ll	lm	--	ll	ll	ll	ll	lm	lm	ll	ll
lm423	backbone_raw.fasta.pilon.fasta_hic_scaffold_12	10545441	ll	ll	lm	ll	lm	lm	ll	lm	ll	ll	ll	lm	lm	--	--	ll	ll	lm	lm	ll	ll	lm	--	lm	ll	lm	ll	ll	ll	--	--	ll	lm	ll	lm	--	ll	lm	--	ll	ll	ll	ll	lm	lm	ll	ll
lm424	backbone_raw.fasta.pilon.fasta_hic_scaffold_12	10545608	ll	ll	lm	ll	lm	lm	lm	lm	ll	ll	ll	lm	lm	--	lm	ll	ll	lm	lm	ll	ll	lm	lm	lm	ll	lm	ll	ll	ll	lm	lm	ll	lm	ll	lm	lm	ll	lm	lm	ll	ll	ll	ll	lm	--	ll	ll
lm425	backbone_raw.fasta.pilon.fasta_hic_scaffold_12	10545725	ll	ll	lm	ll	lm	lm	lm	--	ll	ll	ll	lm	lm	--	lm	ll	ll	lm	lm	ll	ll	ll	lm	lm	ll	lm	ll	ll	ll	--	lm	ll	lm	ll	lm	lm	ll	lm	--	ll	ll	ll	ll	lm	--	ll	--
lm426	backbone_raw.fasta.pilon.fasta_hic_scaffold_12	10545768	ll	ll	lm	ll	lm	lm	lm	--	ll	ll	ll	lm	lm	lm	lm	ll	ll	lm	lm	ll	ll	lm	lm	lm	ll	ll	ll	ll	ll	lm	lm	ll	lm	ll	lm	--	ll	lm	--	ll	ll	ll	ll	lm	lm	ll	ll
lm427	backbone_raw.fasta.pilon.fasta_hic_scaffold_12	10547162	ll	ll	lm	ll	ll	lm	--	lm	ll	ll	ll	lm	lm	lm	lm	ll	ll	--	lm	ll	ll	lm	--	lm	ll	lm	ll	ll	ll	lm	lm	ll	lm	ll	ll	lm	ll	--	lm	ll	ll	ll	ll	lm	lm	ll	ll
lm428	backbone_raw.fasta.pilon.fasta_hic_scaffold_12	10547300	ll	ll	lm	ll	lm	--	lm	lm	ll	ll	ll	lm	lm	lm	lm	ll	ll	lm	lm	ll	ll	lm	lm	lm	ll	lm	ll	ll	ll	lm	lm	ll	lm	ll	--	lm	ll	lm	lm	ll	ll	ll	ll	lm	lm	ll	ll
lm429	backbone_raw.fasta.pilon.fasta_hic_scaffold_12	10547309	ll	ll	lm	ll	lm	--	lm	lm	ll	ll	ll	lm	lm	lm	lm	ll	ll	lm	lm	ll	ll	lm	lm	lm	ll	lm	ll	ll	ll	lm	lm	ll	lm	ll	--	lm	ll	lm	lm	ll	ll	ll	ll	lm	lm	ll	ll
lm430	backbone_raw.fasta.pilon.fasta_hic_scaffold_12	10547311	ll	ll	lm	ll	lm	--	lm	lm	ll	ll	ll	lm	lm	lm	lm	ll	ll	lm	lm	ll	ll	lm	lm	lm	ll	lm	ll	ll	ll	lm	lm	ll	lm	ll	--	lm	ll	lm	lm	ll	ll	ll	ll	lm	lm	ll	ll
lm431	backbone_raw.fasta.pilon.fasta_hic_scaffold_12	10547318	ll	ll	lm	ll	lm	--	lm	lm	ll	ll	ll	lm	--	lm	lm	ll	ll	lm	lm	ll	ll	lm	lm	lm	ll	lm	ll	ll	ll	lm	lm	ll	lm	ll	lm	lm	ll	lm	lm	ll	ll	ll	ll	lm	lm	ll	ll
lm432	backbone_raw.fasta.pilon.fasta_hic_scaffold_12	10547344	lm	lm	ll	lm	ll	ll	ll	ll	lm	lm	lm	ll	--	ll	ll	lm	lm	ll	ll	lm	lm	ll	ll	ll	--	--	lm	lm	lm	ll	ll	lm	--	lm	ll	ll	lm	ll	ll	lm	lm	lm	lm	ll	ll	lm	lm
lm433	backbone_raw.fasta.pilon.fasta_hic_scaffold_12	10547607	ll	ll	lm	ll	lm	lm	lm	--	ll	ll	ll	lm	lm	lm	lm	ll	ll	lm	lm	ll	ll	lm	lm	lm	--	lm	ll	ll	ll	lm	lm	ll	lm	ll	lm	lm	ll	lm	lm	ll	ll	ll	ll	lm	lm	ll	ll
lm434	backbone_raw.fasta.pilon.fasta_hic_scaffold_12	10547650	ll	ll	lm	ll	lm	lm	--	lm	ll	ll	ll	lm	--	--	lm	ll	ll	--	--	ll	ll	ll	--	lm	ll	lm	ll	ll	ll	ll	lm	ll	--	ll	lm	ll	ll	--	lm	ll	ll	ll	ll	lm	lm	ll	ll
lm435	backbone_raw.fasta.pilon.fasta_hic_scaffold_12	10548056	ll	ll	lm	ll	lm	lm	lm	lm	ll	ll	ll	lm	lm	--	lm	ll	ll	lm	lm	ll	ll	lm	lm	lm	ll	lm	--	ll	ll	lm	lm	ll	lm	ll	lm	lm	ll	lm	lm	ll	ll	ll	ll	lm	lm	ll	ll
lm436	backbone_raw.fasta.pilon.fasta_hic_scaffold_12	10548467	ll	ll	lm	ll	--	lm	lm	ll	ll	ll	ll	lm	lm	lm	lm	ll	ll	--	lm	ll	ll	lm	ll	lm	--	lm	ll	ll	ll	lm	lm	ll	lm	ll	ll	lm	ll	lm	lm	ll	ll	ll	ll	lm	lm	ll	ll
lm437	backbone_raw.fasta.pilon.fasta_hic_scaffold_12	10601804	ll	ll	lm	ll	lm	lm	--	lm	ll	ll	ll	--	lm	lm	lm	ll	ll	--	lm	ll	ll	lm	lm	lm	ll	lm	ll	ll	ll	lm	lm	ll	--	ll	lm	lm	ll	lm	--	ll	ll	ll	ll	--	ll	ll	ll
lm438	backbone_raw.fasta.pilon.fasta_hic_scaffold_12	10601836	ll	ll	lm	ll	lm	--	lm	lm	ll	ll	ll	--	--	--	lm	ll	ll	--	lm	ll	ll	lm	lm	lm	ll	lm	ll	ll	ll	lm	lm	ll	--	ll	lm	lm	ll	lm	--	ll	ll	ll	ll	--	--	ll	ll
lm439	backbone_raw.fasta.pilon.fasta_hic_scaffold_12	10601959	ll	ll	ll	ll	lm	lm	lm	lm	ll	ll	ll	lm	lm	--	lm	ll	ll	lm	lm	ll	ll	lm	lm	lm	ll	lm	ll	ll	ll	--	lm	ll	lm	ll	lm	lm	ll	lm	--	ll	ll	ll	ll	lm	lm	ll	ll
lm440	backbone_raw.fasta.pilon.fasta_hic_scaffold_12	10602088	ll	ll	lm	ll	lm	lm	lm	lm	ll	ll	ll	lm	lm	--	lm	ll	ll	lm	lm	ll	ll	lm	lm	lm	ll	lm	ll	--	ll	--	lm	ll	lm	ll	lm	lm	ll	--	ll	ll	--	ll	ll	--	lm	ll	ll
lm441	backbone_raw.fasta.pilon.fasta_hic_scaffold_12	10602200	ll	--	lm	ll	lm	lm	lm	lm	ll	ll	ll	lm	lm	lm	lm	ll	ll	--	lm	ll	ll	lm	lm	lm	ll	lm	ll	ll	ll	lm	--	ll	ll	ll	lm	lm	ll	lm	--	ll	ll	ll	ll	--	lm	ll	ll
lm442	backbone_raw.fasta.pilon.fasta_hic_scaffold_12	10616885	ll	ll	lm	ll	--	lm	lm	lm	ll	ll	ll	lm	--	lm	lm	--	--	lm	--	ll	ll	lm	--	lm	ll	lm	ll	ll	ll	lm	--	ll	lm	ll	--	lm	ll	--	lm	ll	ll	ll	ll	lm	lm	ll	ll
lm443	backbone_raw.fasta.pilon.fasta_hic_scaffold_12	10617062	lm	lm	--	lm	ll	ll	ll	ll	lm	lm	lm	ll	--	ll	ll	lm	--	ll	ll	lm	--	ll	ll	ll	lm	ll	ll	lm	lm	ll	ll	lm	ll	lm	ll	ll	--	--	ll	lm	lm	lm	lm	ll	ll	lm	lm
lm444	backbone_raw.fasta.pilon.fasta_hic_scaffold_12	10626447	ll	ll	--	ll	--	lm	lm	lm	ll	ll	ll	--	lm	--	lm	ll	ll	lm	lm	ll	ll	--	ll	lm	ll	--	--	ll	ll	lm	lm	ll	lm	ll	lm	lm	ll	lm	lm	ll	ll	ll	ll	--	--	ll	ll
lm445	backbone_raw.fasta.pilon.fasta_hic_scaffold_12	10626489	ll	--	lm	ll	lm	lm	lm	lm	ll	ll	ll	lm	--	--	lm	ll	--	--	lm	--	ll	--	lm	--	ll	lm	ll	ll	--	lm	lm	ll	lm	ll	lm	--	ll	lm	lm	ll	ll	ll	ll	--	lm	--	ll
lm446	backbone_raw.fasta.pilon.fasta_hic_scaffold_12	10626971	ll	ll	lm	ll	lm	ll	ll	lm	ll	ll	ll	lm	--	--	lm	ll	ll	lm	lm	ll	ll	lm	lm	lm	ll	lm	ll	ll	ll	lm	lm	ll	--	ll	lm	lm	ll	lm	lm	ll	ll	ll	ll	--	lm	ll	ll
lm447	backbone_raw.fasta.pilon.fasta_hic_scaffold_12	10627135	ll	ll	lm	ll	--	lm	lm	--	ll	ll	ll	--	lm	lm	lm	ll	ll	--	--	ll	ll	lm	lm	lm	ll	lm	ll	ll	ll	lm	lm	ll	--	ll	lm	lm	--	--	lm	ll	ll	ll	ll	lm	ll	ll	ll
lm448	backbone_raw.fasta.pilon.fasta_hic_scaffold_12	10627691	ll	ll	lm	ll	lm	lm	lm	lm	ll	ll	ll	lm	lm	--	lm	ll	ll	lm	ll	ll	ll	lm	lm	lm	--	ll	--	--	--	lm	lm	ll	lm	ll	lm	lm	ll	lm	lm	ll	ll	ll	ll	lm	lm	ll	ll
lm449	backbone_raw.fasta.pilon.fasta_hic_scaffold_12	10627843	ll	ll	lm	ll	lm	lm	lm	lm	ll	ll	ll	lm	lm	lm	lm	--	--	--	lm	ll	ll	lm	--	lm	ll	lm	--	ll	ll	lm	lm	ll	--	ll	lm	lm	ll	lm	lm	ll	ll	ll	ll	lm	lm	ll	ll
lm450	backbone_raw.fasta.pilon.fasta_hic_scaffold_12	10724705	ll	ll	lm	ll	--	lm	lm	lm	ll	ll	ll	--	--	lm	ll	ll	ll	lm	lm	ll	ll	lm	lm	lm	ll	--	ll	ll	ll	lm	lm	ll	lm	ll	lm	lm	--	lm	lm	ll	ll	ll	ll	--	--	ll	ll
lm451	backbone_raw.fasta.pilon.fasta_hic_scaffold_12	10787939	ll	ll	lm	ll	lm	--	lm	--	ll	ll	ll	lm	lm	--	ll	ll	ll	lm	lm	ll	ll	lm	lm	lm	ll	lm	ll	ll	ll	--	lm	ll	lm	ll	lm	--	ll	lm	--	ll	ll	ll	ll	lm	lm	ll	ll
lm452	backbone_raw.fasta.pilon.fasta_hic_scaffold_12	10788348	ll	ll	lm	ll	lm	lm	--	--	--	ll	ll	lm	lm	--	lm	ll	ll	lm	lm	ll	ll	lm	lm	lm	ll	lm	--	ll	ll	lm	lm	ll	--	ll	--	lm	ll	lm	lm	ll	ll	ll	ll	--	lm	ll	ll
lm453	backbone_raw.fasta.pilon.fasta_hic_scaffold_12	10812049	ll	ll	lm	ll	--	lm	lm	--	ll	ll	ll	--	lm	--	ll	ll	ll	lm	ll	ll	ll	lm	lm	lm	ll	lm	ll	ll	ll	--	lm	ll	--	--	ll	lm	ll	lm	lm	ll	ll	ll	ll	--	lm	ll	ll
lm454	backbone_raw.fasta.pilon.fasta_hic_scaffold_12	10941977	ll	ll	lm	ll	--	lm	lm	--	ll	ll	ll	lm	lm	--	--	ll	ll	lm	lm	ll	ll	lm	--	lm	ll	--	ll	ll	ll	lm	lm	--	lm	ll	lm	lm	ll	--	lm	ll	ll	ll	ll	lm	lm	ll	ll
lm455	backbone_raw.fasta.pilon.fasta_hic_scaffold_12	11993474	ll	--	lm	ll	lm	lm	lm	--	ll	ll	ll	--	lm	ll	lm	ll	ll	ll	--	ll	ll	lm	lm	lm	ll	lm	ll	ll	ll	lm	lm	ll	lm	ll	--	lm	ll	--	--	ll	ll	lm	ll	lm	lm	ll	ll
lm456	backbone_raw.fasta.pilon.fasta_hic_scaffold_12	12205040	ll	--	lm	ll	lm	lm	lm	--	--	ll	ll	lm	lm	ll	lm	ll	ll	ll	--	ll	ll	--	--	--	ll	lm	ll	ll	lm	lm	lm	ll	lm	--	lm	--	ll	lm	lm	ll	ll	lm	ll	lm	lm	ll	ll
lm457	backbone_raw.fasta.pilon.fasta_hic_scaffold_12	12205085	ll	ll	lm	ll	lm	lm	lm	--	ll	ll	--	lm	lm	ll	lm	ll	ll	ll	lm	--	ll	lm	ll	lm	ll	--	ll	ll	lm	lm	--	--	lm	ll	lm	lm	ll	lm	lm	ll	ll	lm	ll	lm	lm	ll	ll
lm458	backbone_raw.fasta.pilon.fasta_hic_scaffold_12	12205218	ll	ll	lm	ll	lm	lm	lm	lm	--	ll	ll	lm	lm	ll	lm	ll	ll	ll	ll	ll	ll	--	--	ll	ll	lm	ll	ll	lm	lm	lm	--	--	ll	lm	lm	ll	lm	--	ll	ll	lm	ll	lm	lm	ll	ll
lm459	backbone_raw.fasta.pilon.fasta_hic_scaffold_12	12939319	lm	--	ll	lm	ll	ll	ll	ll	lm	lm	lm	ll	--	lm	ll	lm	lm	lm	ll	lm	lm	ll	ll	ll	ll	ll	lm	lm	ll	ll	ll	lm	lm	lm	ll	--	lm	ll	--	lm	lm	ll	lm	--	ll	--	ll
lm460	backbone_raw.fasta.pilon.fasta_hic_scaffold_12	13489759	ll	lm	lm	ll	lm	lm	--	lm	--	ll	ll	lm	lm	--	lm	ll	ll	ll	lm	ll	ll	lm	lm	lm	lm	lm	--	ll	--	--	lm	ll	ll	ll	lm	ll	ll	ll	--	ll	ll	--	ll	lm	ll	ll	lm
lm461	backbone_raw.fasta.pilon.fasta_hic_scaffold_12	14496372	ll	--	ll	ll	--	--	lm	ll	ll	ll	ll	lm	lm	ll	--	ll	lm	ll	lm	ll	ll	lm	ll	lm	--	lm	ll	ll	lm	lm	lm	ll	ll	ll	lm	ll	ll	ll	lm	ll	ll	lm	ll	lm	ll	lm	lm
lm462	backbone_raw.fasta.pilon.fasta_hic_scaffold_12	14497461	ll	lm	ll	ll	lm	--	lm	ll	ll	ll	ll	--	lm	ll	lm	ll	lm	ll	lm	ll	ll	--	ll	--	lm	lm	ll	ll	lm	lm	lm	ll	ll	ll	lm	ll	ll	ll	lm	ll	ll	lm	ll	--	ll	lm	lm
lm463	backbone_raw.fasta.pilon.fasta_hic_scaffold_12	14498619	ll	lm	ll	ll	lm	lm	lm	ll	ll	ll	ll	lm	lm	ll	lm	ll	lm	ll	--	ll	ll	lm	ll	--	lm	lm	ll	ll	lm	lm	lm	ll	ll	ll	lm	ll	ll	ll	lm	ll	ll	lm	ll	--	ll	--	lm
lm464	backbone_raw.fasta.pilon.fasta_hic_scaffold_12	14499027	ll	--	ll	ll	lm	lm	lm	ll	ll	ll	ll	lm	lm	--	lm	ll	lm	ll	lm	ll	ll	lm	ll	lm	lm	lm	ll	ll	lm	lm	lm	ll	ll	ll	lm	ll	ll	ll	lm	ll	ll	lm	ll	lm	ll	lm	lm
lm465	backbone_raw.fasta.pilon.fasta_hic_scaffold_12	14499031	ll	--	ll	ll	lm	lm	lm	ll	ll	ll	ll	lm	lm	--	lm	ll	lm	ll	lm	ll	ll	lm	ll	lm	lm	lm	ll	ll	lm	lm	lm	ll	ll	ll	lm	ll	ll	ll	lm	ll	ll	lm	ll	lm	ll	lm	lm
lm466	backbone_raw.fasta.pilon.fasta_hic_scaffold_12	14499053	ll	--	ll	ll	lm	lm	lm	ll	ll	ll	ll	lm	lm	--	lm	ll	lm	ll	lm	ll	ll	lm	ll	lm	lm	lm	ll	ll	lm	lm	lm	ll	ll	ll	lm	ll	ll	ll	lm	ll	ll	lm	ll	lm	ll	lm	lm
lm467	backbone_raw.fasta.pilon.fasta_hic_scaffold_12	14499147	ll	--	ll	ll	lm	lm	lm	ll	ll	ll	ll	lm	lm	--	lm	ll	lm	ll	lm	ll	ll	lm	ll	lm	lm	lm	ll	ll	lm	lm	lm	ll	ll	ll	lm	ll	ll	ll	lm	ll	ll	lm	ll	lm	ll	lm	lm
lm468	backbone_raw.fasta.pilon.fasta_hic_scaffold_12	14499914	ll	--	ll	ll	lm	--	lm	ll	ll	ll	ll	lm	lm	ll	lm	ll	lm	ll	lm	ll	ll	lm	ll	lm	--	lm	ll	ll	lm	lm	--	ll	ll	ll	lm	ll	ll	ll	--	ll	ll	--	ll	--	ll	lm	lm
lm469	backbone_raw.fasta.pilon.fasta_hic_scaffold_12	14499941	ll	ll	ll	ll	lm	--	lm	ll	lm	lm	--	lm	lm	ll	lm	ll	lm	ll	--	ll	lm	lm	--	lm	lm	lm	lm	ll	lm	lm	lm	ll	--	ll	lm	ll	ll	ll	lm	ll	ll	lm	ll	--	lm	lm	lm
lm470	backbone_raw.fasta.pilon.fasta_hic_scaffold_12	14500018	ll	lm	ll	ll	lm	ll	lm	ll	ll	ll	ll	lm	lm	ll	lm	ll	lm	ll	lm	ll	ll	lm	ll	lm	lm	lm	ll	ll	lm	lm	lm	ll	ll	ll	lm	ll	ll	ll	ll	ll	ll	lm	ll	--	ll	lm	lm
lm471	backbone_raw.fasta.pilon.fasta_hic_scaffold_12	14501004	ll	lm	ll	ll	lm	lm	lm	ll	ll	ll	ll	--	lm	ll	--	ll	lm	ll	lm	ll	ll	lm	ll	lm	--	lm	ll	ll	lm	lm	lm	ll	ll	ll	lm	ll	ll	ll	lm	ll	ll	lm	ll	lm	ll	lm	lm
lm472	backbone_raw.fasta.pilon.fasta_hic_scaffold_12	14502414	ll	ll	ll	ll	--	--	--	ll	ll	ll	ll	lm	lm	ll	lm	ll	lm	ll	lm	ll	ll	lm	ll	lm	lm	lm	ll	ll	lm	lm	ll	ll	ll	ll	lm	ll	ll	ll	lm	ll	ll	lm	ll	lm	ll	lm	lm
lm473	backbone_raw.fasta.pilon.fasta_hic_scaffold_12	14502708	ll	--	ll	ll	--	--	--	ll	ll	ll	--	lm	--	ll	lm	ll	lm	ll	lm	ll	--	lm	ll	lm	lm	lm	ll	ll	lm	lm	ll	ll	ll	ll	lm	ll	ll	ll	--	ll	ll	lm	ll	lm	ll	--	lm
lm474	backbone_raw.fasta.pilon.fasta_hic_scaffold_12	14504089	lm	--	lm	lm	--	ll	ll	lm	--	lm	lm	ll	ll	lm	ll	--	ll	lm	ll	ll	lm	ll	--	ll	ll	ll	lm	lm	--	ll	ll	lm	lm	lm	ll	lm	lm	lm	ll	lm	lm	--	lm	ll	--	ll	ll
lm475	backbone_raw.fasta.pilon.fasta_hic_scaffold_12	14505138	ll	--	ll	ll	lm	lm	lm	ll	ll	ll	ll	lm	ll	ll	lm	ll	lm	ll	lm	ll	ll	lm	ll	lm	lm	lm	ll	ll	--	lm	lm	ll	ll	ll	lm	ll	ll	ll	lm	ll	ll	lm	ll	lm	ll	lm	lm
lm476	backbone_raw.fasta.pilon.fasta_hic_scaffold_12	14508079	ll	lm	ll	ll	lm	lm	lm	ll	ll	--	ll	lm	lm	ll	--	ll	lm	ll	lm	ll	ll	lm	ll	--	lm	lm	ll	ll	lm	lm	lm	ll	ll	ll	ll	ll	ll	ll	lm	ll	ll	lm	ll	ll	ll	lm	lm
lm477	backbone_raw.fasta.pilon.fasta_hic_scaffold_12	14509425	ll	lm	ll	ll	lm	lm	lm	ll	ll	ll	ll	--	ll	ll	lm	ll	--	ll	ll	ll	ll	lm	ll	lm	lm	lm	ll	ll	lm	lm	lm	ll	ll	ll	lm	ll	ll	ll	lm	ll	ll	lm	ll	--	ll	lm	lm
lm478	backbone_raw.fasta.pilon.fasta_hic_scaffold_12	14511054	lm	ll	lm	lm	ll	ll	ll	lm	lm	lm	lm	ll	ll	lm	ll	--	ll	--	ll	lm	lm	ll	--	ll	ll	ll	lm	lm	ll	ll	ll	lm	lm	ll	ll	lm	lm	--	ll	--	lm	ll	ll	--	lm	ll	ll
lm479	backbone_raw.fasta.pilon.fasta_hic_scaffold_12	14671750	ll	lm	ll	ll	lm	lm	lm	--	ll	ll	ll	--	lm	ll	lm	ll	lm	ll	lm	--	ll	lm	--	lm	lm	lm	--	ll	lm	lm	lm	ll	ll	ll	lm	ll	ll	ll	lm	ll	ll	lm	--	lm	--	lm	lm
lm480	backbone_raw.fasta.pilon.fasta_hic_scaffold_12	15889616	lm	--	lm	lm	ll	ll	ll	--	lm	--	lm	ll	ll	lm	ll	lm	ll	lm	--	lm	--	ll	lm	ll	ll	ll	lm	lm	ll	ll	--	lm	lm	lm	ll	lm	lm	--	ll	lm	lm	--	--	--	lm	ll	ll
lm481	backbone_raw.fasta.pilon.fasta_hic_scaffold_124	48056	lm	ll	lm	lm	lm	lm	ll	ll	lm	lm	lm	--	ll	ll	lm	ll	ll	lm	ll	lm	lm	lm	lm	lm	lm	ll	lm	ll	ll	ll	lm	lm	lm	ll	lm	--	ll	ll	lm	--	ll	lm	ll	ll	lm	ll	ll
lm482	backbone_raw.fasta.pilon.fasta_hic_scaffold_124	48170	lm	ll	lm	lm	lm	lm	ll	ll	lm	lm	lm	lm	ll	--	--	ll	ll	lm	ll	lm	lm	lm	lm	lm	lm	ll	ll	ll	ll	ll	lm	lm	--	ll	lm	--	--	ll	lm	ll	ll	lm	ll	ll	lm	ll	ll
lm483	backbone_raw.fasta.pilon.fasta_hic_scaffold_124	48188	lm	ll	--	lm	lm	lm	ll	ll	lm	lm	lm	lm	ll	--	--	--	ll	lm	ll	lm	lm	lm	lm	lm	lm	ll	ll	ll	ll	ll	lm	lm	--	ll	--	--	--	ll	lm	--	ll	lm	ll	ll	lm	ll	ll
lm484	backbone_raw.fasta.pilon.fasta_hic_scaffold_129	2205	lm	lm	ll	ll	ll	--	lm	ll	ll	ll	ll	lm	lm	--	lm	lm	--	lm	lm	--	lm	lm	lm	ll	ll	lm	ll	ll	ll	lm	ll	lm	ll	lm	ll	--	lm	lm	lm	lm	ll	ll	ll	lm	lm	lm	ll
lm485	backbone_raw.fasta.pilon.fasta_hic_scaffold_129	5298	--	ll	ll	lm	lm	--	lm	lm	ll	lm	lm	lm	ll	--	lm	ll	--	lm	--	--	lm	lm	lm	--	ll	ll	lm	ll	--	lm	ll	--	lm	--	ll	lm	lm	ll	lm	lm	lm	ll	ll	lm	ll	--	ll
lm486	backbone_raw.fasta.pilon.fasta_hic_scaffold_129	9920	ll	lm	lm	--	--	lm	ll	ll	ll	--	lm	lm	lm	--	ll	lm	ll	ll	ll	lm	ll	lm	lm	ll	ll	ll	lm	--	lm	lm	lm	lm	--	ll	lm	ll	--	lm	ll	ll	ll	lm	lm	ll	ll	lm	ll
lm487	backbone_raw.fasta.pilon.fasta_hic_scaffold_13	14217	lm	lm	ll	ll	ll	lm	lm	lm	lm	lm	ll	lm	lm	lm	lm	lm	ll	lm	ll	lm	lm	ll	ll	ll	lm	ll	lm	lm	ll	lm	ll	lm	lm	ll	lm	ll	lm	ll	ll	ll	lm	lm	ll	ll	ll	lm	ll
lm488	backbone_raw.fasta.pilon.fasta_hic_scaffold_13	14632	lm	ll	ll	ll	--	lm	lm	lm	lm	lm	ll	ll	lm	lm	--	lm	ll	lm	ll	lm	ll	ll	ll	ll	--	ll	lm	lm	ll	lm	ll	lm	lm	ll	lm	ll	lm	ll	--	ll	--	lm	--	ll	ll	lm	ll
lm489	backbone_raw.fasta.pilon.fasta_hic_scaffold_13	79838	ll	ll	lm	lm	lm	ll	ll	ll	ll	ll	lm	ll	ll	ll	ll	ll	lm	ll	lm	ll	ll	lm	--	lm	ll	lm	ll	ll	lm	ll	--	ll	ll	lm	ll	lm	ll	lm	lm	lm	ll	ll	lm	--	lm	ll	lm
lm490	backbone_raw.fasta.pilon.fasta_hic_scaffold_13	194293	ll	ll	lm	lm	lm	ll	ll	ll	ll	ll	lm	ll	ll	--	ll	ll	ll	ll	lm	ll	ll	lm	lm	lm	ll	lm	ll	ll	--	ll	lm	ll	ll	--	ll	lm	ll	lm	lm	lm	ll	ll	lm	lm	--	ll	lm
lm491	backbone_raw.fasta.pilon.fasta_hic_scaffold_13	239125	lm	lm	lm	ll	lm	ll	lm	lm	ll	lm	ll	--	ll	lm	--	ll	lm	ll	ll	ll	lm	--	ll	ll	lm	lm	ll	lm	lm	lm	ll	--	lm	--	lm	--	--	lm	lm	--	ll	lm	lm	--	ll	--	lm
lm492	backbone_raw.fasta.pilon.fasta_hic_scaffold_13	656040	ll	ll	lm	lm	--	ll	ll	ll	ll	--	lm	ll	--	ll	ll	ll	--	ll	lm	--	ll	lm	lm	lm	--	lm	ll	ll	lm	ll	lm	ll	ll	--	ll	--	--	lm	--	lm	ll	ll	lm	ll	--	ll	lm
lm493	backbone_raw.fasta.pilon.fasta_hic_scaffold_13	894036	lm	lm	ll	ll	ll	lm	lm	lm	lm	lm	ll	--	lm	ll	lm	lm	ll	lm	ll	lm	lm	ll	ll	ll	lm	ll	lm	lm	ll	lm	ll	lm	lm	ll	lm	ll	lm	ll	ll	ll	lm	lm	ll	ll	ll	lm	ll
lm494	backbone_raw.fasta.pilon.fasta_hic_scaffold_13	967900	lm	lm	ll	ll	ll	lm	lm	lm	lm	lm	ll	lm	--	lm	lm	lm	ll	lm	ll	lm	lm	ll	--	ll	lm	ll	lm	--	ll	lm	ll	lm	--	--	lm	ll	lm	ll	ll	ll	lm	lm	ll	ll	--	lm	ll
lm495	backbone_raw.fasta.pilon.fasta_hic_scaffold_13	990882	lm	--	ll	ll	ll	lm	lm	--	lm	lm	ll	lm	lm	--	lm	--	ll	lm	ll	lm	--	ll	ll	ll	lm	ll	lm	lm	ll	lm	ll	lm	lm	ll	lm	ll	lm	ll	ll	--	lm	lm	ll	ll	ll	lm	ll
lm496	backbone_raw.fasta.pilon.fasta_hic_scaffold_13	993924	ll	lm	ll	ll	ll	lm	lm	lm	lm	lm	ll	lm	lm	lm	lm	lm	ll	lm	ll	lm	lm	ll	ll	ll	lm	ll	lm	lm	ll	lm	ll	lm	lm	ll	lm	ll	lm	ll	ll	ll	lm	lm	ll	ll	ll	lm	ll
lm497	backbone_raw.fasta.pilon.fasta_hic_scaffold_13	995246	lm	lm	ll	ll	ll	lm	lm	lm	lm	lm	ll	lm	lm	lm	lm	lm	ll	lm	ll	lm	lm	ll	ll	ll	lm	ll	lm	lm	ll	lm	ll	lm	lm	ll	lm	ll	lm	ll	ll	ll	lm	lm	ll	ll	ll	lm	ll
lm498	backbone_raw.fasta.pilon.fasta_hic_scaffold_13	1052344	lm	lm	ll	ll	ll	lm	lm	lm	lm	lm	ll	lm	lm	lm	lm	lm	ll	lm	ll	lm	lm	ll	ll	ll	lm	ll	lm	lm	ll	lm	ll	lm	lm	ll	lm	ll	lm	ll	ll	ll	lm	lm	ll	ll	ll	lm	ll
lm499	backbone_raw.fasta.pilon.fasta_hic_scaffold_13	1100714	ll	ll	lm	lm	--	--	ll	--	ll	--	lm	--	ll	ll	ll	ll	--	ll	--	ll	ll	lm	--	lm	ll	--	--	ll	lm	ll	--	ll	ll	lm	ll	lm	ll	lm	lm	--	ll	ll	lm	--	--	ll	lm
lm500	backbone_raw.fasta.pilon.fasta_hic_scaffold_13	1253142	ll	ll	lm	lm	lm	ll	ll	--	ll	ll	--	ll	ll	ll	ll	ll	lm	ll	lm	ll	ll	lm	lm	--	ll	lm	ll	ll	ll	ll	lm	ll	ll	--	ll	lm	ll	lm	lm	--	ll	ll	lm	lm	lm	ll	ll
lm501	backbone_raw.fasta.pilon.fasta_hic_scaffold_13	1253227	ll	ll	lm	lm	lm	ll	ll	ll	ll	ll	lm	ll	ll	ll	ll	ll	lm	ll	lm	--	ll	lm	lm	lm	ll	lm	ll	ll	lm	ll	lm	ll	ll	lm	ll	lm	ll	lm	lm	lm	ll	ll	lm	lm	lm	ll	--
lm502	backbone_raw.fasta.pilon.fasta_hic_scaffold_13	1253287	ll	ll	lm	lm	lm	ll	ll	ll	ll	ll	lm	ll	ll	ll	ll	ll	lm	ll	lm	--	ll	lm	lm	lm	ll	lm	ll	ll	lm	ll	lm	ll	ll	lm	ll	lm	ll	--	lm	lm	ll	ll	lm	lm	lm	ll	lm
lm503	backbone_raw.fasta.pilon.fasta_hic_scaffold_13	1253323	ll	ll	lm	lm	lm	ll	ll	ll	ll	ll	--	ll	ll	--	ll	ll	lm	ll	lm	--	ll	lm	lm	lm	ll	lm	ll	ll	lm	ll	lm	ll	ll	lm	ll	lm	ll	--	lm	lm	ll	ll	lm	lm	lm	ll	lm
lm504	backbone_raw.fasta.pilon.fasta_hic_scaffold_13	1253324	ll	ll	lm	lm	lm	ll	ll	ll	ll	ll	--	ll	ll	--	ll	ll	lm	ll	lm	--	ll	lm	lm	lm	ll	lm	ll	ll	lm	ll	lm	ll	ll	lm	ll	lm	ll	--	lm	lm	ll	ll	lm	lm	lm	ll	lm
lm505	backbone_raw.fasta.pilon.fasta_hic_scaffold_13	1253463	ll	ll	lm	lm	ll	ll	ll	ll	ll	ll	lm	ll	ll	ll	ll	ll	lm	ll	lm	ll	ll	lm	ll	lm	ll	lm	ll	ll	--	--	lm	ll	ll	ll	ll	lm	ll	lm	lm	lm	ll	ll	lm	lm	lm	ll	lm
lm506	backbone_raw.fasta.pilon.fasta_hic_scaffold_13	1253497	ll	ll	lm	lm	lm	ll	ll	ll	ll	ll	lm	ll	ll	--	ll	ll	lm	ll	lm	ll	ll	--	lm	--	ll	lm	ll	ll	lm	ll	--	ll	ll	lm	ll	lm	ll	lm	lm	lm	ll	ll	lm	lm	lm	ll	--
lm507	backbone_raw.fasta.pilon.fasta_hic_scaffold_13	1253691	ll	ll	lm	lm	--	ll	ll	ll	ll	ll	lm	ll	ll	ll	ll	ll	lm	ll	lm	ll	ll	lm	--	lm	ll	lm	ll	ll	--	ll	lm	ll	ll	--	ll	lm	ll	--	lm	lm	ll	ll	lm	lm	lm	ll	lm
lm508	backbone_raw.fasta.pilon.fasta_hic_scaffold_13	1253693	ll	ll	lm	lm	ll	ll	ll	ll	ll	ll	lm	ll	ll	ll	ll	ll	lm	ll	lm	ll	ll	lm	--	lm	ll	lm	ll	ll	--	ll	lm	ll	ll	--	ll	lm	ll	--	lm	lm	ll	ll	lm	lm	lm	ll	lm
lm509	backbone_raw.fasta.pilon.fasta_hic_scaffold_13	1389597	ll	ll	lm	lm	--	ll	ll	ll	ll	ll	lm	--	ll	--	ll	ll	lm	ll	lm	ll	--	lm	lm	lm	ll	lm	ll	ll	lm	--	ll	ll	ll	lm	ll	lm	ll	ll	lm	lm	ll	ll	lm	--	--	ll	lm
lm510	backbone_raw.fasta.pilon.fasta_hic_scaffold_13	1475050	lm	lm	ll	--	ll	lm	lm	lm	lm	lm	ll	--	lm	--	lm	lm	ll	--	ll	--	lm	ll	--	ll	lm	ll	lm	lm	ll	--	ll	lm	lm	ll	lm	ll	lm	ll	--	ll	lm	lm	ll	ll	ll	lm	ll
lm511	backbone_raw.fasta.pilon.fasta_hic_scaffold_13	1482602	lm	ll	ll	--	ll	lm	lm	lm	lm	lm	ll	lm	lm	lm	lm	lm	ll	lm	ll	lm	lm	ll	ll	ll	lm	--	lm	lm	ll	lm	--	ll	lm	ll	lm	ll	lm	ll	ll	ll	lm	lm	ll	ll	ll	--	ll
lm512	backbone_raw.fasta.pilon.fasta_hic_scaffold_13	1684268	ll	ll	lm	lm	lm	ll	--	ll	ll	ll	lm	ll	ll	--	lm	ll	lm	--	lm	ll	ll	lm	--	--	ll	--	ll	ll	lm	ll	--	ll	ll	lm	lm	lm	ll	lm	lm	lm	ll	ll	--	--	--	ll	lm
lm513	backbone_raw.fasta.pilon.fasta_hic_scaffold_13	2059147	lm	ll	lm	ll	ll	lm	lm	lm	lm	lm	lm	lm	ll	lm	lm	lm	lm	--	--	lm	ll	ll	ll	lm	lm	ll	ll	--	ll	ll	lm	ll	lm	--	lm	lm	lm	ll	ll	ll	lm	ll	lm	lm	ll	ll	ll
lm514	backbone_raw.fasta.pilon.fasta_hic_scaffold_13	2059159	lm	ll	lm	--	ll	lm	lm	lm	lm	lm	lm	lm	ll	lm	ll	ll	lm	--	lm	lm	ll	ll	ll	lm	lm	ll	ll	--	ll	ll	lm	ll	lm	lm	lm	lm	lm	ll	ll	ll	lm	ll	lm	lm	ll	ll	ll
lm515	backbone_raw.fasta.pilon.fasta_hic_scaffold_13	2140695	lm	lm	lm	ll	ll	lm	lm	--	lm	--	ll	lm	lm	--	lm	lm	ll	lm	ll	--	lm	ll	ll	ll	lm	ll	lm	lm	ll	lm	ll	--	ll	ll	ll	ll	lm	ll	lm	ll	lm	lm	ll	ll	ll	--	ll
lm516	backbone_raw.fasta.pilon.fasta_hic_scaffold_13	2276897	ll	--	ll	lm	--	ll	ll	ll	ll	ll	lm	ll	ll	ll	--	ll	lm	ll	lm	ll	ll	lm	--	lm	ll	--	ll	ll	lm	ll	lm	ll	lm	lm	lm	ll	--	lm	ll	--	ll	ll	lm	--	--	ll	lm
lm517	backbone_raw.fasta.pilon.fasta_hic_scaffold_13	2302977	ll	ll	ll	lm	--	ll	ll	ll	ll	ll	lm	ll	ll	--	ll	ll	--	ll	lm	ll	ll	lm	lm	lm	ll	lm	ll	ll	lm	ll	ll	ll	lm	lm	ll	lm	ll	lm	ll	lm	ll	ll	lm	--	lm	ll	lm
lm518	backbone_raw.fasta.pilon.fasta_hic_scaffold_13	3486740	lm	lm	lm	ll	ll	lm	lm	lm	lm	lm	ll	lm	--	lm	lm	--	ll	lm	lm	ll	lm	ll	ll	ll	--	ll	lm	ll	--	lm	ll	lm	--	--	ll	lm	lm	--	lm	ll	--	ll	ll	ll	ll	ll	ll
lm519	backbone_raw.fasta.pilon.fasta_hic_scaffold_13	3841717	ll	ll	ll	lm	lm	ll	ll	--	ll	ll	lm	ll	ll	ll	lm	--	lm	--	ll	lm	ll	lm	lm	--	ll	lm	ll	lm	lm	--	lm	ll	lm	ll	lm	ll	--	lm	ll	lm	ll	lm	--	--	lm	lm	lm
lm520	backbone_raw.fasta.pilon.fasta_hic_scaffold_13	4300834	ll	ll	ll	lm	lm	ll	--	ll	ll	--	lm	ll	ll	ll	lm	ll	ll	--	ll	--	--	lm	lm	lm	ll	lm	ll	lm	lm	ll	--	ll	lm	ll	lm	ll	ll	--	ll	lm	ll	lm	ll	--	lm	lm	lm
lm521	backbone_raw.fasta.pilon.fasta_hic_scaffold_13	4935115	--	lm	lm	ll	ll	lm	lm	lm	lm	lm	ll	lm	lm	lm	--	--	lm	ll	lm	ll	lm	ll	--	ll	--	ll	ll	ll	ll	lm	ll	ll	ll	ll	ll	lm	lm	ll	--	ll	lm	ll	lm	ll	--	ll	ll
lm522	backbone_raw.fasta.pilon.fasta_hic_scaffold_13	4954310	lm	lm	lm	ll	ll	lm	lm	lm	lm	lm	ll	lm	lm	lm	ll	--	lm	ll	lm	ll	lm	ll	--	ll	--	ll	ll	ll	ll	lm	ll	ll	--	--	ll	--	--	ll	lm	ll	lm	ll	--	ll	ll	ll	ll
lm523	backbone_raw.fasta.pilon.fasta_hic_scaffold_13	5276505	lm	--	lm	ll	ll	--	lm	--	lm	lm	ll	lm	lm	lm	--	lm	lm	--	--	ll	lm	ll	ll	ll	lm	ll	ll	ll	ll	lm	--	ll	ll	lm	ll	lm	lm	ll	lm	ll	lm	ll	lm	ll	ll	ll	ll
lm524	backbone_raw.fasta.pilon.fasta_hic_scaffold_13	5279020	lm	--	lm	ll	ll	ll	lm	--	lm	lm	ll	lm	lm	lm	ll	--	lm	ll	lm	ll	lm	ll	ll	ll	lm	ll	ll	--	ll	lm	ll	--	ll	lm	ll	--	lm	ll	lm	ll	lm	ll	lm	ll	ll	ll	ll
lm525	backbone_raw.fasta.pilon.fasta_hic_scaffold_13	5627448	lm	lm	lm	ll	ll	ll	lm	lm	lm	lm	ll	--	lm	lm	ll	lm	--	ll	lm	ll	lm	ll	ll	ll	lm	ll	ll	ll	ll	lm	ll	ll	ll	lm	ll	lm	lm	ll	--	ll	lm	ll	lm	ll	ll	ll	ll
lm526	backbone_raw.fasta.pilon.fasta_hic_scaffold_13	5629115	ll	ll	ll	lm	lm	lm	ll	ll	--	ll	lm	ll	ll	ll	lm	ll	ll	lm	ll	lm	ll	lm	lm	lm	ll	lm	lm	lm	lm	ll	ll	--	lm	ll	lm	ll	ll	--	ll	lm	ll	lm	ll	lm	lm	lm	--
lm527	backbone_raw.fasta.pilon.fasta_hic_scaffold_13	5727388	--	--	ll	lm	lm	--	ll	lm	--	lm	lm	ll	--	ll	lm	--	lm	ll	lm	ll	ll	ll	ll	lm	ll	lm	ll	ll	ll	ll	ll	lm	lm	lm	ll	lm	ll	lm	ll	lm	lm	lm	lm	lm	ll	lm	ll
lm528	backbone_raw.fasta.pilon.fasta_hic_scaffold_13	6375767	lm	lm	lm	ll	ll	ll	lm	--	lm	lm	ll	lm	lm	--	ll	lm	lm	ll	lm	ll	lm	ll	ll	ll	ll	ll	ll	ll	ll	lm	ll	ll	ll	lm	ll	lm	lm	ll	lm	ll	lm	ll	lm	ll	ll	ll	ll
lm529	backbone_raw.fasta.pilon.fasta_hic_scaffold_13	6382112	lm	lm	lm	ll	ll	ll	lm	lm	lm	lm	ll	ll	--	lm	ll	lm	lm	ll	lm	ll	lm	ll	--	ll	ll	ll	ll	ll	--	lm	ll	ll	ll	lm	ll	lm	--	ll	lm	ll	lm	ll	lm	--	--	ll	ll
lm530	backbone_raw.fasta.pilon.fasta_hic_scaffold_13	6402023	lm	--	lm	ll	ll	ll	lm	--	ll	lm	ll	lm	--	lm	ll	lm	lm	ll	lm	ll	--	ll	ll	ll	ll	ll	ll	ll	--	lm	ll	ll	ll	--	ll	lm	lm	ll	--	ll	lm	ll	lm	ll	ll	ll	ll
lm531	backbone_raw.fasta.pilon.fasta_hic_scaffold_13	6597262	ll	ll	ll	lm	lm	lm	--	ll	ll	ll	lm	ll	ll	lm	lm	ll	ll	lm	ll	lm	ll	lm	--	lm	lm	lm	lm	--	ll	ll	lm	lm	--	ll	lm	ll	--	lm	ll	--	ll	lm	--	lm	lm	lm	lm
lm532	backbone_raw.fasta.pilon.fasta_hic_scaffold_13	7222729	lm	ll	lm	ll	ll	ll	lm	--	lm	ll	ll	lm	lm	ll	ll	lm	lm	lm	lm	ll	lm	ll	ll	ll	ll	ll	lm	ll	lm	lm	--	ll	ll	lm	ll	lm	--	ll	lm	ll	lm	ll	--	ll	--	ll	ll
lm533	backbone_raw.fasta.pilon.fasta_hic_scaffold_13	7223003	--	ll	lm	ll	ll	ll	lm	lm	--	ll	ll	ll	lm	ll	ll	lm	lm	--	lm	ll	lm	ll	--	ll	ll	ll	lm	ll	lm	lm	ll	ll	ll	lm	ll	lm	lm	ll	--	--	lm	--	--	--	ll	--	ll
lm534	backbone_raw.fasta.pilon.fasta_hic_scaffold_13	7236879	ll	lm	ll	lm	lm	lm	ll	ll	ll	lm	lm	ll	--	lm	lm	ll	ll	lm	ll	lm	ll	--	lm	lm	--	lm	ll	lm	ll	ll	lm	lm	lm	--	lm	--	--	lm	ll	lm	ll	lm	ll	--	--	--	lm
lm535	backbone_raw.fasta.pilon.fasta_hic_scaffold_13	7698903	--	ll	lm	ll	ll	lm	--	--	ll	ll	ll	lm	lm	--	ll	ll	lm	ll	lm	--	lm	ll	ll	ll	ll	ll	lm	ll	lm	--	ll	ll	--	--	--	--	lm	ll	ll	--	lm	ll	lm	ll	ll	--	ll
lm536	backbone_raw.fasta.pilon.fasta_hic_scaffold_13	8011863	lm	ll	lm	ll	ll	lm	lm	lm	ll	ll	ll	lm	lm	ll	ll	ll	lm	ll	--	ll	lm	ll	ll	ll	ll	--	lm	ll	lm	lm	--	ll	lm	lm	ll	lm	lm	ll	ll	ll	lm	ll	lm	ll	--	ll	--
lm537	backbone_raw.fasta.pilon.fasta_hic_scaffold_13	8834745	lm	ll	lm	ll	lm	lm	lm	lm	ll	--	ll	--	lm	--	lm	--	lm	lm	--	ll	lm	ll	--	ll	ll	ll	lm	ll	lm	lm	ll	lm	--	--	--	lm	lm	ll	ll	ll	lm	ll	--	ll	ll	ll	--
lm538	backbone_raw.fasta.pilon.fasta_hic_scaffold_13	8834747	lm	ll	lm	ll	lm	lm	lm	lm	ll	--	ll	--	lm	--	lm	--	lm	lm	--	ll	lm	ll	--	ll	ll	ll	lm	ll	lm	lm	ll	lm	--	--	--	lm	lm	ll	ll	ll	lm	ll	--	ll	ll	ll	--
lm539	backbone_raw.fasta.pilon.fasta_hic_scaffold_13	8834881	ll	lm	ll	lm	ll	ll	ll	ll	lm	--	lm	ll	--	--	ll	lm	ll	ll	ll	lm	ll	lm	--	lm	lm	ll	ll	lm	ll	ll	--	--	--	ll	lm	ll	ll	lm	lm	--	--	lm	ll	--	lm	lm	lm
lm540	backbone_raw.fasta.pilon.fasta_hic_scaffold_13	8834933	ll	lm	ll	lm	ll	ll	ll	ll	lm	--	lm	ll	ll	lm	ll	lm	ll	ll	ll	lm	ll	lm	--	lm	lm	--	ll	lm	ll	ll	lm	ll	ll	ll	lm	ll	ll	lm	lm	ll	--	lm	ll	--	lm	lm	lm
lm541	backbone_raw.fasta.pilon.fasta_hic_scaffold_13	8835177	ll	lm	--	lm	ll	ll	ll	ll	lm	--	--	ll	ll	--	ll	lm	ll	ll	ll	--	ll	lm	--	lm	lm	lm	ll	lm	ll	ll	lm	ll	ll	ll	lm	ll	ll	lm	lm	--	ll	lm	ll	--	--	--	lm
lm542	backbone_raw.fasta.pilon.fasta_hic_scaffold_13	8939728	ll	ll	lm	ll	lm	lm	lm	lm	ll	ll	ll	lm	lm	--	lm	ll	ll	lm	--	ll	lm	ll	ll	ll	ll	--	--	ll	lm	lm	ll	--	lm	lm	ll	lm	lm	--	ll	ll	lm	ll	lm	ll	ll	lm	ll
lm543	backbone_raw.fasta.pilon.fasta_hic_scaffold_13	9113527	lm	ll	lm	ll	lm	lm	lm	lm	ll	ll	ll	lm	lm	--	lm	ll	lm	lm	lm	ll	lm	ll	ll	ll	ll	ll	lm	lm	--	lm	ll	--	lm	--	ll	--	lm	ll	ll	ll	lm	ll	--	lm	ll	lm	ll
lm544	backbone_raw.fasta.pilon.fasta_hic_scaffold_13	9290904	lm	ll	lm	ll	lm	lm	lm	lm	ll	--	ll	lm	--	ll	lm	ll	lm	--	lm	ll	lm	ll	--	ll	ll	ll	lm	lm	lm	lm	lm	lm	lm	ll	ll	--	lm	ll	ll	ll	lm	ll	lm	--	ll	lm	ll
lm545	backbone_raw.fasta.pilon.fasta_hic_scaffold_13	9310459	lm	ll	lm	ll	lm	--	lm	--	ll	ll	ll	lm	lm	ll	lm	--	lm	lm	--	ll	lm	ll	ll	ll	ll	ll	lm	--	lm	lm	ll	--	lm	lm	ll	lm	lm	--	ll	ll	lm	ll	lm	lm	--	lm	ll
lm546	backbone_raw.fasta.pilon.fasta_hic_scaffold_13	9356005	lm	ll	lm	ll	lm	lm	lm	lm	ll	ll	ll	--	ll	--	lm	ll	lm	lm	lm	ll	lm	ll	ll	ll	ll	ll	lm	lm	--	lm	ll	--	lm	lm	ll	lm	--	ll	ll	ll	lm	ll	lm	--	--	lm	--
lm547	backbone_raw.fasta.pilon.fasta_hic_scaffold_13	9608870	ll	lm	ll	lm	lm	ll	ll	ll	lm	lm	lm	ll	--	--	ll	lm	lm	lm	ll	lm	--	lm	lm	lm	lm	lm	--	--	ll	lm	lm	ll	lm	lm	lm	ll	ll	lm	lm	lm	ll	lm	lm	ll	lm	ll	lm
lm548	backbone_raw.fasta.pilon.fasta_hic_scaffold_13	9619996	ll	lm	ll	lm	ll	ll	ll	ll	lm	lm	lm	ll	ll	lm	ll	lm	ll	ll	ll	lm	ll	lm	--	lm	lm	lm	ll	ll	ll	ll	lm	--	ll	ll	lm	--	--	lm	--	lm	ll	lm	ll	ll	lm	ll	ll
lm549	backbone_raw.fasta.pilon.fasta_hic_scaffold_13	9631107	ll	--	ll	lm	ll	ll	ll	ll	ll	lm	lm	ll	ll	lm	ll	lm	ll	ll	ll	lm	ll	lm	lm	lm	lm	lm	--	ll	ll	ll	ll	ll	ll	ll	lm	ll	--	lm	lm	lm	ll	lm	ll	--	lm	ll	--
lm550	backbone_raw.fasta.pilon.fasta_hic_scaffold_13	9632509	--	ll	lm	ll	lm	lm	lm	lm	ll	ll	ll	lm	lm	ll	ll	ll	lm	lm	lm	ll	lm	ll	ll	ll	ll	ll	lm	lm	--	lm	ll	lm	lm	ll	ll	lm	--	ll	ll	ll	lm	ll	--	lm	ll	lm	ll
lm551	backbone_raw.fasta.pilon.fasta_hic_scaffold_13	9632518	ll	ll	ll	lm	ll	ll	ll	ll	lm	--	lm	ll	ll	ll	ll	--	ll	ll	ll	lm	ll	lm	lm	lm	lm	lm	ll	ll	ll	ll	lm	ll	ll	ll	lm	ll	ll	lm	lm	lm	ll	lm	ll	ll	lm	ll	lm
lm552	backbone_raw.fasta.pilon.fasta_hic_scaffold_13	9820799	ll	lm	ll	lm	ll	ll	ll	--	lm	lm	lm	ll	ll	--	ll	lm	ll	ll	ll	--	ll	lm	lm	lm	lm	lm	ll	ll	ll	ll	lm	--	ll	ll	lm	ll	ll	lm	lm	lm	ll	lm	ll	ll	--	ll	--
lm553	backbone_raw.fasta.pilon.fasta_hic_scaffold_13	10347297	lm	ll	lm	--	lm	lm	lm	lm	--	ll	ll	lm	lm	--	lm	ll	lm	lm	lm	ll	lm	ll	--	ll	ll	ll	lm	lm	lm	lm	ll	lm	lm	--	ll	--	lm	ll	ll	ll	--	ll	lm	lm	ll	ll	ll
lm554	backbone_raw.fasta.pilon.fasta_hic_scaffold_13	10387290	lm	ll	lm	ll	lm	lm	lm	lm	ll	ll	ll	--	lm	ll	lm	ll	lm	lm	ll	ll	lm	ll	--	ll	ll	ll	lm	lm	lm	lm	ll	lm	lm	lm	ll	lm	lm	ll	ll	ll	lm	ll	--	--	ll	--	ll
lm555	backbone_raw.fasta.pilon.fasta_hic_scaffold_13	10873762	ll	--	ll	ll	lm	ll	ll	ll	lm	lm	--	ll	lm	lm	lm	lm	lm	--	ll	lm	ll	ll	lm	--	ll	ll	ll	ll	lm	lm	ll	ll	ll	--	ll	lm	lm	lm	ll	lm	lm	lm	ll	ll	--	ll	ll
lm556	backbone_raw.fasta.pilon.fasta_hic_scaffold_13	10873914	lm	ll	lm	lm	ll	ll	lm	lm	ll	ll	ll	lm	ll	ll	ll	ll	ll	ll	lm	ll	lm	lm	ll	lm	--	lm	lm	lm	ll	ll	lm	lm	lm	ll	lm	ll	ll	ll	lm	ll	ll	ll	ll	lm	ll	lm	--
lm557	backbone_raw.fasta.pilon.fasta_hic_scaffold_13	11237724	ll	lm	ll	ll	--	--	ll	ll	lm	lm	lm	ll	lm	lm	lm	lm	lm	lm	ll	lm	ll	ll	--	ll	ll	--	ll	ll	--	lm	ll	ll	ll	--	ll	lm	--	lm	ll	lm	--	lm	ll	ll	lm	ll	ll
lm558	backbone_raw.fasta.pilon.fasta_hic_scaffold_13	11427238	ll	lm	ll	ll	lm	lm	ll	ll	lm	lm	lm	ll	lm	--	lm	lm	lm	lm	ll	lm	ll	ll	ll	ll	ll	ll	ll	ll	lm	--	ll	ll	ll	lm	ll	lm	lm	lm	ll	lm	lm	lm	ll	ll	lm	ll	ll
lm559	backbone_raw.fasta.pilon.fasta_hic_scaffold_13	11427265	ll	lm	ll	ll	lm	lm	ll	ll	lm	lm	lm	ll	lm	--	lm	lm	lm	lm	ll	lm	ll	ll	ll	ll	ll	ll	ll	ll	lm	ll	ll	ll	ll	lm	ll	lm	lm	lm	ll	lm	lm	lm	ll	ll	lm	ll	ll
lm560	backbone_raw.fasta.pilon.fasta_hic_scaffold_13	11951216	--	ll	lm	--	ll	ll	lm	--	ll	ll	ll	lm	ll	ll	ll	ll	ll	ll	--	ll	ll	lm	ll	lm	--	lm	lm	lm	ll	ll	--	lm	lm	ll	--	ll	--	ll	lm	ll	ll	ll	lm	lm	ll	--	lm
lm561	backbone_raw.fasta.pilon.fasta_hic_scaffold_13	11967941	ll	lm	ll	--	lm	lm	ll	ll	lm	lm	lm	ll	lm	lm	lm	lm	lm	--	ll	lm	lm	ll	ll	ll	ll	ll	ll	ll	lm	lm	ll	ll	ll	lm	ll	lm	lm	lm	ll	ll	lm	lm	ll	ll	lm	ll	ll
lm562	backbone_raw.fasta.pilon.fasta_hic_scaffold_13	11968087	ll	lm	ll	ll	lm	lm	ll	ll	lm	lm	lm	ll	lm	ll	lm	lm	lm	lm	ll	lm	lm	ll	lm	ll	ll	ll	ll	ll	lm	ll	ll	ll	ll	lm	ll	lm	lm	lm	--	--	lm	lm	ll	ll	lm	--	ll
lm563	backbone_raw.fasta.pilon.fasta_hic_scaffold_13	11968154	ll	lm	ll	ll	lm	lm	ll	ll	lm	lm	lm	ll	lm	ll	lm	lm	lm	lm	ll	lm	lm	ll	--	ll	ll	ll	ll	ll	lm	lm	ll	ll	ll	lm	ll	lm	lm	lm	ll	lm	lm	lm	ll	ll	lm	ll	ll
lm564	backbone_raw.fasta.pilon.fasta_hic_scaffold_13	11968280	ll	lm	ll	ll	lm	lm	ll	ll	lm	lm	lm	ll	lm	lm	lm	lm	lm	lm	ll	lm	lm	ll	--	ll	ll	ll	ll	ll	lm	lm	ll	ll	ll	lm	ll	lm	lm	lm	ll	lm	lm	lm	ll	ll	lm	ll	ll
lm565	backbone_raw.fasta.pilon.fasta_hic_scaffold_13	11968282	ll	lm	ll	ll	lm	lm	ll	ll	lm	lm	lm	ll	lm	lm	lm	lm	lm	lm	ll	lm	lm	ll	--	ll	ll	ll	ll	ll	lm	lm	ll	ll	ll	lm	ll	lm	lm	lm	ll	lm	lm	lm	ll	ll	lm	ll	ll
lm566	backbone_raw.fasta.pilon.fasta_hic_scaffold_13	11968401	ll	lm	ll	ll	lm	lm	ll	ll	lm	lm	lm	ll	lm	lm	lm	lm	lm	lm	ll	lm	lm	ll	--	ll	ll	ll	ll	ll	lm	ll	--	ll	ll	lm	ll	lm	ll	lm	ll	lm	lm	lm	ll	ll	lm	ll	ll
lm567	backbone_raw.fasta.pilon.fasta_hic_scaffold_13	11968416	ll	lm	ll	ll	lm	lm	ll	ll	lm	lm	lm	ll	lm	lm	lm	lm	lm	lm	--	lm	lm	ll	--	ll	ll	ll	ll	ll	--	ll	--	ll	ll	lm	ll	lm	ll	lm	ll	lm	lm	lm	ll	ll	lm	ll	ll
lm568	backbone_raw.fasta.pilon.fasta_hic_scaffold_13	11968510	ll	lm	ll	ll	lm	lm	ll	ll	lm	lm	lm	ll	lm	lm	lm	lm	lm	lm	ll	lm	lm	ll	--	--	ll	ll	ll	ll	lm	lm	--	ll	ll	lm	ll	lm	lm	lm	ll	lm	lm	lm	ll	ll	lm	ll	ll
lm569	backbone_raw.fasta.pilon.fasta_hic_scaffold_13	11968518	ll	lm	ll	ll	lm	lm	ll	ll	lm	lm	lm	ll	lm	lm	lm	lm	lm	lm	ll	lm	lm	ll	--	ll	ll	ll	ll	ll	lm	lm	--	ll	ll	lm	ll	lm	lm	lm	ll	lm	lm	lm	ll	ll	lm	ll	ll
lm570	backbone_raw.fasta.pilon.fasta_hic_scaffold_13	11968524	ll	lm	ll	ll	lm	lm	ll	ll	lm	lm	lm	ll	lm	lm	lm	lm	lm	lm	ll	lm	--	ll	--	ll	ll	ll	ll	ll	lm	lm	--	ll	--	lm	ll	lm	lm	lm	ll	lm	lm	lm	ll	ll	lm	ll	ll
lm571	backbone_raw.fasta.pilon.fasta_hic_scaffold_13	11968537	ll	lm	ll	ll	lm	lm	ll	ll	lm	lm	lm	ll	lm	lm	lm	lm	lm	lm	ll	lm	--	ll	--	ll	ll	ll	ll	ll	lm	lm	ll	ll	--	lm	ll	lm	lm	lm	ll	lm	lm	lm	ll	ll	lm	ll	ll
lm572	backbone_raw.fasta.pilon.fasta_hic_scaffold_13	11970535	ll	lm	ll	ll	lm	lm	ll	ll	lm	lm	lm	ll	lm	lm	lm	lm	lm	lm	ll	lm	lm	ll	lm	--	ll	ll	ll	ll	lm	lm	--	--	--	lm	ll	lm	lm	lm	ll	lm	lm	lm	ll	ll	lm	ll	ll
lm573	backbone_raw.fasta.pilon.fasta_hic_scaffold_13	12300759	--	lm	ll	ll	lm	lm	ll	ll	lm	lm	lm	ll	lm	lm	lm	ll	lm	lm	--	lm	--	ll	lm	ll	ll	ll	ll	ll	--	lm	ll	ll	ll	lm	ll	ll	lm	lm	ll	--	lm	lm	ll	ll	--	ll	--
lm574	backbone_raw.fasta.pilon.fasta_hic_scaffold_13	12430934	ll	lm	ll	ll	lm	lm	ll	--	lm	lm	lm	ll	lm	lm	lm	lm	lm	lm	ll	lm	lm	ll	--	ll	--	ll	ll	ll	lm	lm	ll	--	--	lm	ll	ll	lm	--	--	lm	lm	lm	--	ll	lm	ll	ll
lm575	backbone_raw.fasta.pilon.fasta_hic_scaffold_13	12508167	ll	lm	ll	ll	lm	lm	--	ll	lm	--	lm	ll	lm	lm	lm	lm	lm	lm	ll	lm	lm	ll	lm	ll	ll	ll	ll	ll	lm	lm	ll	--	ll	lm	ll	ll	lm	--	--	lm	--	lm	ll	--	lm	ll	ll
lm576	backbone_raw.fasta.pilon.fasta_hic_scaffold_13	12508195	ll	lm	ll	ll	lm	lm	ll	ll	lm	--	lm	ll	lm	--	lm	lm	lm	--	ll	lm	lm	ll	--	ll	ll	ll	ll	ll	lm	lm	ll	--	ll	lm	ll	ll	lm	lm	--	lm	--	lm	ll	ll	lm	ll	ll
lm577	backbone_raw.fasta.pilon.fasta_hic_scaffold_13	12508272	ll	lm	ll	ll	lm	lm	ll	ll	lm	ll	lm	ll	--	lm	lm	lm	lm	lm	ll	lm	lm	ll	--	ll	ll	ll	ll	ll	--	lm	ll	ll	ll	lm	ll	--	--	lm	ll	lm	ll	lm	ll	ll	lm	ll	--
lm578	backbone_raw.fasta.pilon.fasta_hic_scaffold_13	12508279	ll	lm	ll	ll	lm	lm	ll	ll	lm	--	lm	ll	--	lm	lm	lm	lm	lm	ll	lm	lm	ll	--	ll	ll	ll	ll	ll	--	lm	ll	ll	ll	lm	ll	ll	--	lm	ll	lm	--	lm	ll	ll	lm	ll	ll
lm579	backbone_raw.fasta.pilon.fasta_hic_scaffold_13	12509091	--	--	lm	lm	ll	ll	lm	--	ll	ll	ll	lm	ll	--	ll	ll	ll	ll	ll	ll	ll	lm	ll	lm	lm	ll	lm	lm	ll	ll	lm	lm	lm	ll	lm	lm	ll	ll	ll	--	ll	ll	lm	lm	ll	lm	lm
lm580	backbone_raw.fasta.pilon.fasta_hic_scaffold_13	12509168	lm	--	lm	lm	ll	ll	lm	lm	ll	ll	ll	lm	ll	ll	ll	ll	ll	ll	lm	ll	ll	lm	ll	lm	lm	lm	lm	lm	ll	ll	lm	lm	lm	ll	lm	lm	ll	ll	lm	ll	ll	ll	lm	--	ll	lm	lm
lm581	backbone_raw.fasta.pilon.fasta_hic_scaffold_13	12509173	ll	--	ll	ll	lm	lm	ll	ll	lm	lm	lm	ll	lm	ll	lm	lm	--	lm	--	lm	lm	ll	lm	ll	ll	ll	ll	ll	lm	lm	ll	ll	ll	lm	ll	ll	lm	lm	ll	lm	lm	lm	ll	ll	lm	ll	ll
lm582	backbone_raw.fasta.pilon.fasta_hic_scaffold_13	12509225	lm	ll	lm	--	ll	ll	lm	--	ll	ll	--	lm	ll	ll	ll	ll	ll	ll	--	ll	ll	lm	ll	lm	lm	lm	--	lm	ll	ll	--	lm	lm	ll	--	lm	ll	ll	lm	ll	ll	ll	lm	lm	ll	lm	lm
lm583	backbone_raw.fasta.pilon.fasta_hic_scaffold_13	12512035	ll	lm	ll	--	lm	lm	ll	ll	lm	lm	--	ll	--	lm	lm	lm	lm	lm	ll	lm	lm	ll	lm	ll	ll	--	ll	ll	lm	lm	ll	ll	ll	lm	ll	ll	lm	lm	--	--	--	lm	ll	ll	lm	ll	ll
lm584	backbone_raw.fasta.pilon.fasta_hic_scaffold_13	12512054	ll	lm	ll	ll	lm	lm	ll	ll	lm	lm	lm	ll	--	ll	lm	lm	lm	lm	ll	lm	lm	ll	lm	ll	ll	ll	ll	ll	lm	--	ll	ll	ll	lm	ll	ll	lm	ll	--	lm	lm	lm	ll	ll	lm	ll	ll
lm585	backbone_raw.fasta.pilon.fasta_hic_scaffold_13	12514632	lm	ll	lm	lm	--	ll	lm	--	ll	ll	ll	lm	ll	ll	ll	ll	ll	ll	--	ll	ll	lm	ll	lm	lm	--	--	lm	ll	ll	lm	lm	lm	ll	lm	lm	ll	ll	lm	ll	ll	ll	--	--	ll	lm	lm
lm586	backbone_raw.fasta.pilon.fasta_hic_scaffold_13	12518981	ll	lm	ll	ll	--	lm	ll	--	--	lm	--	ll	--	ll	lm	--	lm	--	ll	lm	lm	ll	lm	ll	--	ll	--	ll	lm	lm	ll	ll	ll	lm	ll	ll	lm	lm	ll	lm	lm	lm	ll	ll	lm	ll	ll
lm587	backbone_raw.fasta.pilon.fasta_hic_scaffold_13	12518985	ll	lm	ll	ll	--	lm	ll	--	--	lm	--	ll	ll	ll	lm	--	lm	lm	ll	lm	lm	ll	lm	ll	--	ll	ll	ll	lm	lm	ll	ll	ll	lm	ll	ll	lm	lm	ll	lm	lm	lm	ll	ll	lm	ll	ll
lm588	backbone_raw.fasta.pilon.fasta_hic_scaffold_13	12519124	ll	lm	ll	ll	lm	lm	ll	ll	lm	lm	lm	ll	lm	lm	lm	lm	--	lm	ll	lm	lm	ll	lm	ll	ll	ll	ll	ll	lm	--	ll	ll	ll	lm	ll	ll	lm	--	ll	lm	--	lm	ll	ll	--	ll	ll
lm589	backbone_raw.fasta.pilon.fasta_hic_scaffold_13	12519329	ll	--	ll	ll	--	lm	ll	ll	lm	lm	lm	ll	lm	lm	lm	lm	lm	--	ll	lm	lm	ll	lm	ll	ll	ll	ll	ll	--	lm	--	ll	ll	lm	ll	ll	lm	lm	ll	lm	lm	lm	ll	ll	lm	ll	ll
lm590	backbone_raw.fasta.pilon.fasta_hic_scaffold_13	12614267	ll	--	ll	ll	lm	--	ll	ll	lm	lm	lm	--	lm	--	lm	lm	lm	lm	ll	lm	lm	ll	lm	--	ll	ll	ll	ll	lm	lm	ll	ll	ll	lm	ll	ll	lm	lm	ll	lm	lm	--	ll	ll	lm	ll	ll
lm591	backbone_raw.fasta.pilon.fasta_hic_scaffold_13	12614300	ll	--	ll	ll	lm	ll	ll	ll	lm	lm	lm	--	lm	--	lm	lm	lm	lm	ll	lm	lm	ll	lm	ll	ll	ll	--	ll	lm	lm	ll	ll	ll	lm	ll	ll	lm	lm	ll	lm	lm	ll	ll	ll	lm	ll	ll
lm592	backbone_raw.fasta.pilon.fasta_hic_scaffold_13	12614311	ll	--	--	ll	lm	ll	ll	ll	lm	lm	lm	--	lm	--	lm	lm	lm	lm	ll	lm	lm	ll	lm	ll	ll	ll	--	ll	lm	lm	ll	ll	ll	--	ll	ll	lm	lm	ll	lm	lm	--	ll	ll	lm	ll	ll
lm593	backbone_raw.fasta.pilon.fasta_hic_scaffold_13	12893986	ll	lm	ll	ll	lm	lm	ll	ll	lm	lm	lm	ll	lm	--	lm	--	lm	lm	ll	lm	lm	ll	lm	ll	ll	ll	--	ll	lm	--	ll	ll	ll	lm	ll	ll	ll	lm	ll	--	lm	lm	--	--	lm	ll	ll
lm594	backbone_raw.fasta.pilon.fasta_hic_scaffold_13	12989757	ll	lm	ll	ll	lm	lm	ll	ll	lm	--	lm	ll	lm	--	lm	lm	lm	lm	--	lm	lm	ll	lm	ll	--	--	--	ll	lm	lm	--	ll	ll	lm	lm	ll	ll	lm	ll	lm	lm	--	ll	ll	--	--	ll
lm595	backbone_raw.fasta.pilon.fasta_hic_scaffold_13	13314665	lm	ll	lm	lm	ll	ll	lm	--	ll	ll	ll	lm	ll	ll	ll	ll	ll	ll	lm	ll	ll	lm	ll	lm	lm	ll	--	lm	ll	ll	lm	lm	lm	ll	lm	lm	--	ll	lm	ll	ll	lm	lm	ll	ll	lm	--
lm596	backbone_raw.fasta.pilon.fasta_hic_scaffold_13	13387836	ll	lm	lm	ll	ll	lm	lm	lm	ll	lm	ll	lm	lm	lm	ll	lm	--	ll	ll	lm	lm	lm	ll	lm	--	ll	ll	lm	lm	--	--	ll	--	lm	lm	lm	--	lm	lm	lm	ll	lm	--	lm	lm	lm	lm
lm597	backbone_raw.fasta.pilon.fasta_hic_scaffold_13	13403793	ll	lm	ll	ll	lm	lm	ll	ll	lm	lm	lm	ll	lm	lm	lm	lm	lm	lm	ll	lm	lm	ll	lm	ll	ll	ll	ll	ll	lm	lm	ll	ll	ll	lm	ll	ll	ll	--	ll	lm	lm	ll	ll	ll	lm	ll	ll
lm598	backbone_raw.fasta.pilon.fasta_hic_scaffold_13	13787086	ll	lm	ll	ll	lm	--	ll	--	lm	lm	lm	ll	--	lm	lm	lm	lm	--	--	lm	lm	ll	ll	ll	ll	ll	ll	ll	--	ll	ll	ll	ll	--	ll	ll	ll	lm	ll	--	lm	ll	ll	ll	--	ll	ll
lm599	backbone_raw.fasta.pilon.fasta_hic_scaffold_13	14026590	lm	ll	lm	--	ll	ll	lm	lm	ll	ll	ll	lm	ll	--	ll	ll	ll	--	lm	--	ll	lm	--	lm	lm	--	lm	lm	ll	--	lm	--	lm	lm	lm	lm	lm	--	lm	ll	ll	--	lm	lm	ll	lm	lm
lm600	backbone_raw.fasta.pilon.fasta_hic_scaffold_13	15374770	ll	ll	lm	ll	ll	ll	lm	lm	ll	ll	ll	lm	ll	ll	ll	ll	ll	ll	lm	ll	ll	lm	lm	lm	lm	lm	lm	lm	ll	ll	lm	lm	lm	lm	ll	lm	lm	ll	lm	--	ll	lm	ll	lm	ll	ll	lm
lm601	backbone_raw.fasta.pilon.fasta_hic_scaffold_13	15376977	ll	ll	lm	lm	ll	ll	--	lm	ll	ll	ll	ll	ll	ll	ll	ll	ll	ll	lm	ll	--	lm	lm	lm	lm	lm	lm	lm	ll	ll	lm	lm	lm	lm	ll	lm	lm	ll	lm	lm	ll	lm	--	--	ll	ll	lm
lm602	backbone_raw.fasta.pilon.fasta_hic_scaffold_13	15377043	ll	ll	lm	lm	ll	ll	lm	ll	ll	ll	ll	--	ll	ll	ll	ll	ll	ll	lm	ll	ll	lm	--	lm	--	ll	--	lm	ll	ll	lm	lm	lm	--	ll	lm	lm	ll	lm	--	ll	lm	lm	--	ll	ll	--
lm603	backbone_raw.fasta.pilon.fasta_hic_scaffold_13	15377798	ll	ll	lm	lm	ll	ll	lm	lm	ll	ll	ll	lm	ll	ll	ll	ll	ll	ll	lm	ll	ll	lm	--	lm	lm	lm	lm	lm	ll	ll	lm	lm	lm	--	ll	ll	lm	ll	lm	ll	ll	lm	--	lm	ll	ll	lm
lm604	backbone_raw.fasta.pilon.fasta_hic_scaffold_13	15646690	ll	--	lm	lm	ll	ll	lm	ll	ll	ll	ll	ll	ll	--	ll	ll	ll	ll	lm	ll	ll	lm	lm	lm	lm	lm	--	lm	ll	ll	lm	lm	--	lm	ll	lm	lm	ll	lm	lm	ll	lm	lm	lm	--	ll	lm
lm605	backbone_raw.fasta.pilon.fasta_hic_scaffold_13	15649836	lm	lm	ll	ll	lm	lm	ll	ll	lm	lm	lm	ll	lm	lm	lm	lm	lm	lm	ll	lm	lm	ll	--	ll	ll	ll	ll	ll	lm	lm	ll	ll	ll	ll	lm	ll	ll	lm	ll	ll	lm	ll	ll	--	lm	--	ll
lm606	backbone_raw.fasta.pilon.fasta_hic_scaffold_13	15649867	lm	lm	ll	ll	--	lm	ll	ll	lm	lm	lm	ll	lm	lm	lm	lm	lm	lm	ll	lm	lm	ll	--	ll	ll	ll	ll	ll	lm	lm	ll	ll	ll	ll	lm	ll	ll	lm	ll	ll	lm	ll	ll	ll	lm	--	ll
lm607	backbone_raw.fasta.pilon.fasta_hic_scaffold_13	15649873	lm	lm	ll	ll	--	lm	ll	ll	lm	lm	lm	ll	lm	lm	lm	lm	lm	lm	ll	lm	lm	ll	--	ll	ll	ll	ll	ll	lm	lm	ll	--	ll	ll	lm	ll	ll	lm	ll	ll	lm	ll	ll	ll	lm	--	ll
lm608	backbone_raw.fasta.pilon.fasta_hic_scaffold_13	15649878	lm	lm	ll	ll	--	lm	ll	ll	lm	lm	lm	ll	lm	lm	lm	lm	lm	lm	ll	lm	lm	ll	ll	ll	ll	ll	ll	ll	lm	lm	ll	ll	ll	ll	lm	ll	ll	lm	ll	ll	lm	ll	ll	ll	lm	--	ll
lm609	backbone_raw.fasta.pilon.fasta_hic_scaffold_13	15649879	lm	lm	ll	ll	--	lm	ll	ll	lm	lm	lm	ll	lm	lm	lm	lm	lm	lm	ll	lm	lm	ll	ll	ll	ll	ll	ll	ll	lm	lm	ll	ll	ll	ll	lm	ll	ll	lm	ll	ll	lm	ll	ll	ll	lm	--	ll
lm610	backbone_raw.fasta.pilon.fasta_hic_scaffold_13	15650138	ll	ll	lm	lm	ll	ll	lm	lm	ll	ll	ll	lm	ll	ll	ll	ll	ll	ll	lm	ll	ll	lm	lm	--	lm	--	lm	lm	ll	ll	lm	lm	lm	lm	ll	--	lm	ll	ll	lm	ll	ll	lm	lm	ll	ll	lm
lm611	backbone_raw.fasta.pilon.fasta_hic_scaffold_13	15650165	ll	ll	lm	lm	ll	ll	lm	lm	ll	ll	ll	lm	ll	ll	ll	ll	ll	ll	lm	ll	ll	lm	lm	--	lm	--	lm	--	ll	ll	lm	lm	lm	lm	ll	lm	lm	ll	--	lm	ll	ll	lm	lm	ll	ll	lm
lm612	backbone_raw.fasta.pilon.fasta_hic_scaffold_13	15650819	lm	lm	--	--	lm	lm	--	ll	lm	lm	lm	--	lm	ll	lm	lm	lm	lm	ll	lm	lm	ll	ll	--	--	ll	ll	ll	lm	lm	--	ll	ll	ll	lm	ll	ll	lm	ll	ll	--	ll	--	ll	lm	lm	ll
lm613	backbone_raw.fasta.pilon.fasta_hic_scaffold_13	15654123	lm	lm	ll	ll	lm	lm	--	ll	lm	--	lm	ll	lm	lm	lm	lm	lm	lm	ll	--	--	ll	--	ll	ll	ll	ll	ll	lm	lm	ll	ll	ll	--	lm	ll	--	lm	ll	ll	lm	--	--	--	lm	lm	ll
lm614	backbone_raw.fasta.pilon.fasta_hic_scaffold_13	15656134	lm	lm	ll	ll	lm	lm	ll	ll	lm	lm	ll	lm	lm	lm	lm	lm	lm	lm	--	lm	lm	ll	ll	lm	ll	ll	ll	ll	lm	lm	ll	ll	ll	ll	lm	ll	--	lm	--	ll	lm	lm	ll	--	lm	lm	lm
lm615	backbone_raw.fasta.pilon.fasta_hic_scaffold_13	15656231	lm	lm	ll	ll	lm	lm	ll	--	lm	lm	lm	ll	lm	lm	lm	lm	lm	lm	--	lm	lm	ll	ll	ll	ll	ll	ll	ll	lm	lm	ll	ll	ll	ll	lm	ll	ll	lm	ll	ll	lm	ll	lm	ll	lm	lm	ll
lm616	backbone_raw.fasta.pilon.fasta_hic_scaffold_13	15656819	lm	--	ll	ll	lm	--	ll	ll	lm	lm	lm	ll	lm	lm	lm	lm	lm	lm	ll	lm	lm	ll	--	ll	ll	ll	--	ll	lm	ll	--	ll	--	ll	lm	--	ll	--	ll	ll	lm	ll	ll	ll	lm	lm	ll
lm617	backbone_raw.fasta.pilon.fasta_hic_scaffold_134	21859	lm	--	lm	lm	lm	lm	ll	--	ll	lm	lm	lm	ll	--	lm	--	ll	lm	ll	lm	lm	lm	lm	lm	lm	ll	lm	ll	--	--	lm	ll	lm	ll	lm	lm	--	--	lm	ll	--	lm	ll	--	--	--	ll
lm618	backbone_raw.fasta.pilon.fasta_hic_scaffold_134	123396	--	ll	lm	lm	lm	lm	ll	ll	ll	ll	--	lm	ll	lm	ll	--	--	lm	ll	lm	lm	lm	lm	lm	lm	ll	ll	ll	lm	ll	lm	lm	lm	ll	ll	lm	--	ll	lm	lm	ll	ll	ll	ll	lm	ll	ll
lm619	backbone_raw.fasta.pilon.fasta_hic_scaffold_139	659	lm	lm	ll	lm	ll	lm	ll	--	ll	ll	ll	ll	lm	lm	ll	lm	lm	ll	lm	ll	ll	ll	lm	lm	ll	lm	ll	ll	lm	lm	ll	lm	ll	ll	lm	--	ll	ll	lm	lm	ll	ll	ll	ll	lm	ll	lm
lm620	backbone_raw.fasta.pilon.fasta_hic_scaffold_139	930	ll	ll	ll	lm	ll	--	ll	lm	ll	ll	ll	--	--	--	ll	lm	lm	--	lm	lm	ll	--	--	ll	lm	lm	ll	lm	lm	lm	--	--	--	lm	ll	ll	lm	lm	ll	ll	ll	ll	ll	ll	lm	ll	lm
lm621	backbone_raw.fasta.pilon.fasta_hic_scaffold_14	1739697	ll	lm	lm	lm	lm	lm	ll	lm	lm	ll	lm	ll	ll	lm	ll	lm	ll	--	ll	lm	lm	ll	--	lm	ll	lm	ll	lm	lm	lm	lm	lm	lm	ll	lm	lm	lm	ll	lm	ll	lm	ll	lm	ll	lm	ll	ll
lm622	backbone_raw.fasta.pilon.fasta_hic_scaffold_14	1739858	ll	ll	lm	lm	lm	ll	--	ll	lm	lm	ll	ll	lm	ll	ll	lm	lm	ll	lm	lm	--	ll	--	lm	--	lm	ll	lm	ll	--	lm	lm	lm	lm	lm	--	--	ll	--	lm	lm	ll	--	lm	lm	ll	ll
lm623	backbone_raw.fasta.pilon.fasta_hic_scaffold_14	2996967	ll	lm	lm	ll	lm	lm	ll	--	lm	lm	lm	ll	lm	--	lm	ll	ll	ll	lm	ll	ll	ll	--	--	lm	ll	lm	ll	ll	ll	ll	ll	ll	--	lm	ll	ll	--	lm	ll	ll	lm	lm	ll	ll	--	lm
lm624	backbone_raw.fasta.pilon.fasta_hic_scaffold_14	3041804	ll	lm	lm	ll	ll	lm	lm	ll	lm	--	--	lm	lm	lm	lm	ll	--	lm	lm	ll	ll	ll	lm	ll	lm	ll	lm	--	ll	ll	ll	ll	lm	--	lm	ll	lm	ll	lm	lm	ll	lm	ll	ll	lm	ll	lm
lm625	backbone_raw.fasta.pilon.fasta_hic_scaffold_14	3169516	lm	--	lm	ll	lm	lm	lm	ll	lm	--	lm	lm	--	ll	lm	--	ll	lm	--	ll	ll	lm	ll	ll	lm	ll	lm	lm	ll	lm	ll	ll	lm	ll	lm	ll	lm	ll	ll	lm	ll	lm	lm	ll	--	ll	lm
lm626	backbone_raw.fasta.pilon.fasta_hic_scaffold_14	3169548	--	--	lm	ll	lm	lm	lm	ll	lm	ll	lm	lm	--	ll	lm	ll	ll	lm	--	ll	ll	lm	ll	ll	lm	ll	lm	lm	ll	lm	ll	ll	lm	ll	lm	ll	--	ll	ll	lm	ll	--	--	ll	ll	ll	lm
lm627	backbone_raw.fasta.pilon.fasta_hic_scaffold_14	3214415	ll	ll	lm	--	--	ll	lm	--	lm	--	lm	lm	lm	--	lm	ll	ll	lm	lm	ll	ll	ll	ll	--	lm	ll	lm	lm	ll	ll	ll	ll	ll	--	lm	lm	lm	ll	ll	lm	ll	--	ll	--	ll	ll	lm
lm628	backbone_raw.fasta.pilon.fasta_hic_scaffold_14	3254409	ll	lm	lm	ll	--	--	lm	ll	lm	lm	lm	lm	--	ll	ll	ll	ll	lm	lm	ll	ll	ll	ll	ll	lm	ll	lm	lm	ll	ll	ll	--	lm	ll	lm	ll	lm	ll	lm	lm	ll	lm	lm	--	ll	ll	lm
lm629	backbone_raw.fasta.pilon.fasta_hic_scaffold_14	3887986	lm	--	ll	lm	ll	ll	ll	lm	ll	ll	ll	ll	--	ll	ll	--	lm	--	ll	lm	lm	lm	lm	--	ll	lm	ll	ll	lm	lm	lm	lm	--	lm	ll	lm	ll	--	--	ll	--	ll	ll	--	lm	lm	ll
lm630	backbone_raw.fasta.pilon.fasta_hic_scaffold_14	4029808	ll	lm	lm	--	lm	lm	lm	--	lm	lm	lm	lm	--	--	lm	ll	ll	lm	lm	ll	--	ll	ll	--	lm	ll	lm	lm	--	ll	lm	ll	lm	ll	lm	ll	lm	ll	--	lm	ll	lm	lm	ll	ll	ll	lm
lm631	backbone_raw.fasta.pilon.fasta_hic_scaffold_14	4081709	ll	lm	lm	ll	lm	lm	lm	ll	lm	lm	lm	--	lm	--	lm	ll	ll	lm	lm	ll	ll	ll	ll	ll	lm	ll	lm	ll	ll	--	lm	ll	lm	ll	lm	ll	lm	ll	lm	lm	ll	lm	lm	ll	ll	ll	lm
lm632	backbone_raw.fasta.pilon.fasta_hic_scaffold_14	4088480	ll	ll	lm	ll	lm	lm	lm	ll	lm	lm	lm	lm	lm	lm	lm	ll	ll	lm	lm	ll	ll	--	--	ll	lm	--	ll	lm	ll	ll	ll	--	lm	ll	lm	ll	lm	--	lm	lm	ll	lm	ll	ll	--	ll	lm
lm633	backbone_raw.fasta.pilon.fasta_hic_scaffold_14	4353703	lm	ll	ll	--	ll	ll	lm	lm	ll	ll	ll	ll	ll	ll	ll	lm	lm	--	--	lm	--	lm	lm	lm	ll	lm	ll	--	--	lm	ll	ll	ll	--	ll	--	ll	lm	ll	ll	lm	ll	ll	lm	--	lm	ll
lm634	backbone_raw.fasta.pilon.fasta_hic_scaffold_14	4353722	lm	ll	ll	--	ll	ll	lm	--	ll	ll	ll	ll	ll	ll	ll	lm	lm	--	--	lm	--	lm	lm	lm	ll	lm	ll	ll	--	lm	ll	ll	ll	--	ll	--	ll	lm	ll	ll	lm	ll	ll	lm	ll	lm	ll
lm635	backbone_raw.fasta.pilon.fasta_hic_scaffold_14	4353759	lm	ll	ll	--	--	ll	lm	--	ll	ll	ll	ll	ll	ll	ll	lm	lm	--	--	lm	--	lm	lm	lm	ll	lm	ll	ll	--	lm	ll	ll	ll	--	ll	--	ll	lm	ll	ll	lm	ll	ll	--	ll	lm	--
lm636	backbone_raw.fasta.pilon.fasta_hic_scaffold_14	4711925	ll	--	lm	lm	ll	--	ll	ll	lm	lm	lm	lm	--	--	lm	ll	ll	--	ll	ll	--	ll	--	ll	lm	ll	lm	lm	ll	ll	lm	lm	lm	--	lm	ll	--	ll	ll	lm	ll	lm	--	ll	ll	ll	lm
lm637	backbone_raw.fasta.pilon.fasta_hic_scaffold_14	5180859	ll	ll	ll	ll	ll	ll	lm	--	ll	ll	ll	ll	ll	--	ll	lm	lm	ll	ll	lm	ll	lm	lm	lm	ll	lm	ll	ll	lm	lm	ll	ll	ll	--	ll	lm	ll	lm	lm	ll	lm	ll	lm	--	ll	lm	ll
lm638	backbone_raw.fasta.pilon.fasta_hic_scaffold_14	5626810	lm	lm	lm	lm	lm	--	ll	ll	lm	lm	--	ll	lm	--	lm	ll	ll	--	lm	--	lm	ll	--	ll	lm	ll	--	--	ll	ll	lm	lm	--	ll	lm	--	--	ll	ll	--	ll	lm	--	ll	lm	ll	lm
lm639	backbone_raw.fasta.pilon.fasta_hic_scaffold_14	5671145	lm	--	lm	lm	lm	lm	ll	--	lm	lm	lm	ll	ll	lm	lm	ll	ll	--	lm	ll	lm	ll	ll	ll	lm	ll	lm	lm	ll	ll	--	lm	lm	ll	lm	ll	lm	ll	--	lm	ll	lm	ll	ll	--	ll	lm
lm640	backbone_raw.fasta.pilon.fasta_hic_scaffold_14	5671390	lm	lm	lm	lm	ll	lm	ll	ll	lm	lm	--	ll	lm	lm	lm	ll	ll	lm	lm	ll	lm	ll	ll	ll	--	ll	ll	lm	ll	ll	lm	lm	--	ll	lm	ll	ll	ll	ll	lm	ll	lm	ll	ll	--	ll	lm
lm641	backbone_raw.fasta.pilon.fasta_hic_scaffold_14	5672304	ll	lm	lm	lm	lm	lm	ll	ll	--	--	lm	ll	lm	ll	lm	ll	ll	lm	lm	ll	lm	ll	ll	ll	lm	--	lm	lm	ll	ll	lm	lm	--	ll	lm	ll	lm	ll	ll	lm	ll	lm	ll	lm	lm	ll	lm
lm642	backbone_raw.fasta.pilon.fasta_hic_scaffold_14	5672441	--	lm	lm	lm	lm	lm	ll	ll	lm	lm	lm	ll	--	--	lm	ll	ll	lm	--	ll	--	ll	ll	ll	lm	ll	lm	lm	ll	ll	lm	lm	lm	ll	lm	ll	lm	ll	ll	lm	ll	lm	ll	ll	--	ll	lm
lm643	backbone_raw.fasta.pilon.fasta_hic_scaffold_14	5691485	lm	lm	lm	--	--	--	ll	ll	lm	lm	--	ll	--	--	lm	ll	ll	ll	lm	ll	lm	ll	ll	ll	lm	ll	--	lm	ll	ll	--	lm	lm	ll	lm	--	lm	ll	ll	--	ll	--	ll	ll	lm	ll	lm
lm644	backbone_raw.fasta.pilon.fasta_hic_scaffold_14	5691538	lm	lm	lm	--	--	lm	ll	ll	lm	lm	--	ll	lm	lm	lm	ll	ll	ll	lm	ll	lm	ll	ll	ll	--	ll	lm	lm	ll	ll	--	lm	lm	ll	lm	ll	lm	ll	ll	lm	ll	ll	ll	ll	lm	ll	lm
lm645	backbone_raw.fasta.pilon.fasta_hic_scaffold_14	5691667	lm	lm	ll	--	lm	lm	ll	--	lm	--	lm	--	lm	lm	ll	ll	ll	--	lm	ll	lm	ll	ll	ll	lm	ll	lm	lm	ll	ll	ll	lm	lm	ll	lm	ll	ll	ll	--	lm	ll	lm	ll	ll	--	ll	lm
lm646	backbone_raw.fasta.pilon.fasta_hic_scaffold_14	5691678	lm	lm	--	--	lm	lm	ll	ll	lm	lm	lm	--	lm	lm	ll	ll	ll	--	lm	ll	--	ll	ll	ll	lm	ll	lm	ll	ll	ll	lm	lm	--	ll	lm	ll	ll	ll	--	lm	ll	lm	ll	ll	--	ll	lm
lm647	backbone_raw.fasta.pilon.fasta_hic_scaffold_14	7306446	lm	--	lm	lm	lm	lm	ll	--	--	lm	lm	ll	--	lm	ll	ll	lm	lm	--	--	lm	lm	--	--	lm	ll	--	lm	ll	ll	lm	lm	--	ll	lm	ll	ll	ll	ll	lm	ll	lm	ll	lm	lm	ll	lm
lm648	backbone_raw.fasta.pilon.fasta_hic_scaffold_14	8423346	lm	lm	--	ll	lm	lm	ll	--	lm	ll	lm	ll	lm	lm	ll	ll	lm	ll	ll	ll	lm	lm	ll	--	lm	ll	--	--	ll	ll	lm	--	lm	ll	lm	ll	ll	--	ll	lm	ll	ll	ll	--	lm	ll	lm
lm649	backbone_raw.fasta.pilon.fasta_hic_scaffold_14	8426139	lm	lm	lm	lm	lm	lm	ll	ll	lm	lm	lm	ll	lm	--	ll	ll	lm	lm	lm	ll	lm	lm	ll	lm	lm	ll	lm	lm	ll	ll	lm	lm	lm	ll	lm	ll	ll	ll	ll	lm	ll	lm	ll	lm	lm	ll	lm
lm650	backbone_raw.fasta.pilon.fasta_hic_scaffold_14	9333076	lm	ll	ll	lm	lm	--	ll	ll	lm	ll	lm	ll	--	--	ll	ll	lm	lm	--	ll	--	lm	ll	lm	lm	ll	ll	lm	ll	ll	ll	lm	lm	ll	--	ll	ll	ll	--	lm	ll	lm	ll	--	--	ll	lm
lm651	backbone_raw.fasta.pilon.fasta_hic_scaffold_14	9333085	lm	ll	--	lm	lm	--	ll	ll	lm	ll	lm	ll	--	--	ll	ll	lm	lm	--	ll	--	lm	ll	lm	lm	ll	ll	--	ll	ll	ll	lm	lm	ll	--	ll	ll	ll	--	lm	ll	lm	ll	--	--	ll	lm
lm652	backbone_raw.fasta.pilon.fasta_hic_scaffold_14	9333086	lm	ll	--	lm	lm	--	ll	ll	lm	ll	lm	ll	--	--	ll	ll	lm	lm	--	ll	--	lm	ll	lm	lm	ll	ll	--	ll	ll	ll	lm	lm	ll	--	ll	ll	ll	--	lm	ll	lm	ll	--	--	ll	lm
lm653	backbone_raw.fasta.pilon.fasta_hic_scaffold_14	9335320	lm	ll	lm	lm	lm	lm	ll	ll	lm	ll	lm	ll	lm	--	ll	ll	lm	lm	lm	ll	lm	lm	ll	lm	lm	ll	ll	lm	ll	ll	ll	lm	lm	ll	--	ll	ll	ll	ll	lm	ll	lm	ll	lm	lm	ll	lm
lm654	backbone_raw.fasta.pilon.fasta_hic_scaffold_14	9335419	--	ll	lm	lm	--	--	ll	ll	--	ll	lm	ll	ll	lm	ll	ll	lm	lm	--	ll	lm	--	ll	lm	lm	ll	ll	lm	ll	ll	ll	lm	lm	ll	ll	ll	ll	ll	ll	lm	ll	lm	ll	lm	lm	ll	lm
lm655	backbone_raw.fasta.pilon.fasta_hic_scaffold_14	9343863	lm	ll	lm	lm	lm	lm	ll	ll	--	ll	lm	--	lm	ll	ll	ll	lm	lm	lm	ll	--	lm	ll	ll	--	ll	ll	--	ll	ll	ll	lm	lm	ll	lm	ll	ll	ll	ll	lm	--	lm	ll	lm	--	ll	lm
lm656	backbone_raw.fasta.pilon.fasta_hic_scaffold_14	9352669	lm	ll	lm	lm	lm	lm	ll	ll	lm	ll	lm	ll	lm	lm	ll	ll	lm	lm	lm	ll	lm	lm	ll	lm	lm	ll	ll	lm	ll	ll	ll	lm	lm	ll	lm	ll	ll	ll	ll	lm	ll	lm	ll	lm	lm	ll	--
lm657	backbone_raw.fasta.pilon.fasta_hic_scaffold_14	9355018	lm	ll	lm	lm	ll	lm	ll	ll	--	ll	--	ll	lm	--	ll	ll	lm	lm	lm	ll	lm	lm	ll	lm	lm	ll	ll	lm	ll	ll	ll	lm	--	ll	lm	ll	ll	ll	ll	lm	ll	lm	ll	lm	lm	ll	lm
lm658	backbone_raw.fasta.pilon.fasta_hic_scaffold_14	9355053	lm	ll	lm	lm	ll	lm	ll	ll	ll	ll	--	ll	lm	--	ll	ll	lm	lm	lm	ll	lm	lm	ll	lm	lm	ll	ll	--	ll	ll	ll	lm	--	ll	lm	ll	ll	ll	ll	--	ll	lm	ll	lm	lm	ll	lm
lm659	backbone_raw.fasta.pilon.fasta_hic_scaffold_14	9355095	lm	ll	lm	lm	ll	--	ll	ll	--	ll	--	ll	lm	--	ll	ll	lm	lm	lm	ll	--	lm	ll	lm	lm	ll	ll	lm	ll	ll	ll	lm	lm	ll	lm	ll	ll	ll	ll	--	ll	lm	ll	--	lm	ll	--
lm660	backbone_raw.fasta.pilon.fasta_hic_scaffold_14	9357387	lm	ll	lm	--	lm	lm	ll	ll	lm	ll	--	ll	ll	--	ll	--	lm	--	--	ll	lm	ll	ll	--	lm	ll	ll	lm	ll	ll	ll	--	lm	ll	ll	ll	ll	ll	ll	lm	ll	lm	ll	ll	--	ll	lm
lm661	backbone_raw.fasta.pilon.fasta_hic_scaffold_14	9361475	lm	ll	lm	lm	lm	lm	ll	ll	lm	ll	lm	ll	lm	--	ll	ll	lm	--	lm	ll	lm	lm	ll	--	--	ll	--	lm	ll	ll	ll	--	lm	--	lm	ll	ll	ll	ll	lm	ll	lm	ll	--	ll	ll	lm
lm662	backbone_raw.fasta.pilon.fasta_hic_scaffold_14	9367562	lm	--	lm	lm	lm	lm	ll	ll	lm	ll	lm	ll	lm	lm	ll	ll	lm	lm	lm	ll	lm	--	ll	lm	lm	ll	ll	lm	ll	ll	ll	--	lm	ll	--	ll	ll	ll	ll	lm	ll	lm	ll	--	--	ll	lm
lm663	backbone_raw.fasta.pilon.fasta_hic_scaffold_14	9367681	lm	ll	lm	lm	--	lm	ll	ll	lm	--	lm	ll	--	lm	ll	ll	lm	lm	lm	ll	lm	lm	ll	ll	lm	ll	--	lm	ll	ll	ll	lm	lm	ll	--	ll	ll	--	ll	--	ll	lm	ll	lm	--	ll	lm
lm664	backbone_raw.fasta.pilon.fasta_hic_scaffold_14	9367909	lm	ll	lm	lm	--	lm	ll	ll	lm	ll	lm	ll	--	ll	ll	ll	lm	lm	lm	ll	--	lm	ll	lm	lm	ll	ll	lm	ll	ll	ll	lm	lm	ll	lm	ll	ll	ll	ll	--	ll	lm	ll	lm	--	ll	--
lm665	backbone_raw.fasta.pilon.fasta_hic_scaffold_14	10085967	lm	ll	ll	lm	lm	--	ll	ll	--	ll	lm	ll	lm	--	ll	ll	lm	lm	lm	ll	--	ll	ll	lm	lm	ll	ll	lm	ll	ll	ll	lm	lm	ll	lm	ll	ll	ll	ll	lm	ll	lm	ll	lm	lm	ll	ll
lm666	backbone_raw.fasta.pilon.fasta_hic_scaffold_14	10481570	ll	lm	ll	ll	ll	ll	--	--	ll	--	ll	lm	--	ll	--	--	ll	ll	ll	lm	ll	ll	ll	ll	ll	lm	lm	ll	lm	lm	lm	ll	ll	lm	ll	lm	lm	lm	--	ll	lm	ll	lm	--	ll	lm	ll
lm667	backbone_raw.fasta.pilon.fasta_hic_scaffold_14	10983583	lm	ll	ll	ll	lm	lm	lm	ll	lm	ll	--	ll	lm	--	ll	ll	lm	lm	lm	ll	lm	lm	ll	ll	lm	ll	ll	ll	ll	ll	ll	lm	lm	ll	--	ll	ll	ll	ll	--	ll	lm	ll	--	--	ll	lm
lm668	backbone_raw.fasta.pilon.fasta_hic_scaffold_14	10983679	lm	ll	ll	ll	lm	lm	lm	ll	lm	ll	lm	ll	lm	ll	ll	ll	lm	lm	lm	ll	lm	lm	ll	--	lm	ll	ll	lm	ll	ll	ll	lm	lm	ll	--	ll	ll	ll	ll	lm	ll	lm	ll	--	lm	ll	lm
lm669	backbone_raw.fasta.pilon.fasta_hic_scaffold_14	11595858	lm	--	lm	lm	ll	--	ll	lm	ll	--	ll	--	ll	ll	ll	lm	ll	lm	ll	lm	ll	ll	lm	--	ll	lm	lm	--	lm	lm	lm	ll	ll	lm	ll	--	--	ll	lm	ll	lm	ll	--	ll	ll	lm	ll
lm670	backbone_raw.fasta.pilon.fasta_hic_scaffold_14	11627259	lm	lm	lm	lm	ll	ll	--	lm	--	lm	ll	lm	ll	ll	ll	--	ll	lm	ll	lm	ll	ll	lm	ll	ll	lm	--	ll	lm	--	ll	--	--	--	ll	lm	lm	ll	lm	ll	lm	ll	lm	--	--	lm	ll
lm671	backbone_raw.fasta.pilon.fasta_hic_scaffold_14	11627366	lm	lm	lm	lm	--	ll	ll	lm	ll	lm	ll	lm	ll	--	ll	lm	ll	lm	ll	lm	ll	ll	lm	ll	ll	lm	--	--	lm	lm	lm	--	--	lm	ll	lm	lm	ll	lm	ll	--	ll	lm	ll	--	lm	ll
lm672	backbone_raw.fasta.pilon.fasta_hic_scaffold_14	11627649	lm	lm	lm	lm	--	ll	ll	lm	ll	--	ll	lm	--	--	ll	lm	ll	--	ll	--	ll	ll	lm	ll	ll	lm	lm	ll	lm	--	--	--	ll	lm	ll	lm	lm	ll	ll	ll	lm	ll	lm	ll	ll	ll	ll
lm673	backbone_raw.fasta.pilon.fasta_hic_scaffold_14	11627800	lm	lm	lm	--	ll	--	ll	--	ll	lm	ll	lm	ll	--	--	lm	--	lm	ll	lm	ll	ll	ll	ll	ll	ll	lm	ll	lm	lm	lm	--	--	lm	ll	lm	lm	ll	--	ll	lm	ll	lm	ll	--	lm	ll
lm674	backbone_raw.fasta.pilon.fasta_hic_scaffold_14	11629236	ll	ll	ll	--	--	ll	lm	ll	lm	ll	--	ll	lm	--	lm	ll	lm	ll	--	ll	lm	lm	--	lm	lm	ll	ll	lm	ll	ll	ll	lm	--	ll	lm	ll	ll	--	ll	lm	ll	lm	ll	lm	--	ll	lm
lm675	backbone_raw.fasta.pilon.fasta_hic_scaffold_14	11629600	lm	lm	lm	--	--	ll	ll	lm	ll	lm	ll	lm	--	ll	ll	lm	ll	lm	--	lm	ll	ll	lm	ll	ll	lm	lm	ll	lm	lm	lm	ll	ll	lm	ll	--	lm	ll	--	ll	lm	ll	lm	ll	--	lm	ll
lm676	backbone_raw.fasta.pilon.fasta_hic_scaffold_14	11630174	--	lm	ll	lm	ll	--	ll	lm	ll	lm	ll	lm	ll	--	--	lm	ll	lm	ll	lm	ll	ll	--	ll	ll	lm	lm	ll	lm	--	lm	ll	--	lm	ll	--	lm	ll	lm	ll	lm	ll	lm	--	ll	lm	ll
lm677	backbone_raw.fasta.pilon.fasta_hic_scaffold_14	11630289	lm	lm	lm	lm	ll	ll	ll	lm	ll	lm	ll	lm	--	--	--	lm	ll	lm	ll	lm	ll	ll	--	ll	--	lm	lm	ll	lm	lm	lm	--	ll	lm	ll	lm	lm	ll	lm	ll	lm	ll	lm	--	ll	lm	ll
lm678	backbone_raw.fasta.pilon.fasta_hic_scaffold_14	11630667	lm	lm	lm	lm	ll	ll	ll	lm	ll	lm	ll	lm	--	--	--	lm	--	lm	ll	lm	ll	ll	--	ll	ll	lm	lm	ll	lm	lm	lm	ll	--	lm	ll	lm	lm	ll	--	ll	lm	ll	lm	--	ll	lm	ll
lm679	backbone_raw.fasta.pilon.fasta_hic_scaffold_14	11630777	ll	ll	ll	ll	lm	lm	lm	ll	lm	ll	lm	ll	--	--	lm	ll	--	--	--	ll	lm	lm	ll	lm	lm	ll	ll	lm	ll	ll	ll	lm	lm	ll	lm	ll	ll	lm	ll	lm	ll	lm	ll	lm	--	ll	lm
lm680	backbone_raw.fasta.pilon.fasta_hic_scaffold_14	11632059	ll	--	ll	ll	lm	lm	lm	ll	ll	ll	lm	ll	lm	lm	lm	ll	lm	ll	lm	ll	lm	lm	ll	lm	--	ll	ll	lm	ll	ll	ll	lm	lm	ll	lm	ll	ll	lm	ll	lm	ll	--	ll	--	lm	ll	lm
lm681	backbone_raw.fasta.pilon.fasta_hic_scaffold_14	11632330	ll	ll	ll	ll	lm	lm	lm	ll	lm	ll	lm	ll	lm	lm	lm	ll	lm	ll	lm	ll	lm	lm	ll	lm	lm	ll	ll	lm	ll	ll	ll	lm	ll	ll	lm	ll	ll	--	ll	lm	ll	--	--	lm	--	ll	lm
lm682	backbone_raw.fasta.pilon.fasta_hic_scaffold_14	11633225	ll	ll	ll	ll	--	lm	lm	ll	lm	ll	lm	ll	--	--	lm	ll	lm	ll	lm	ll	ll	lm	--	lm	lm	ll	ll	lm	ll	ll	ll	lm	lm	ll	lm	ll	ll	lm	ll	lm	ll	--	ll	--	lm	--	lm
lm683	backbone_raw.fasta.pilon.fasta_hic_scaffold_14	11633692	lm	lm	lm	lm	ll	ll	ll	--	ll	lm	ll	--	--	ll	ll	lm	ll	lm	ll	lm	ll	ll	lm	ll	ll	lm	lm	ll	lm	lm	lm	--	ll	lm	ll	lm	--	ll	lm	ll	--	ll	--	--	--	lm	ll
lm684	backbone_raw.fasta.pilon.fasta_hic_scaffold_14	11634080	lm	--	lm	lm	ll	--	ll	--	ll	--	ll	ll	ll	ll	ll	--	ll	--	--	--	ll	ll	--	ll	ll	lm	lm	ll	lm	lm	lm	ll	ll	lm	ll	lm	lm	ll	lm	ll	lm	ll	lm	--	ll	ll	ll
lm685	backbone_raw.fasta.pilon.fasta_hic_scaffold_14	11634095	lm	lm	--	lm	ll	ll	ll	lm	ll	lm	ll	lm	ll	ll	ll	lm	ll	lm	--	lm	ll	ll	lm	ll	ll	lm	--	ll	lm	lm	lm	ll	ll	lm	ll	lm	lm	ll	lm	ll	lm	ll	lm	--	ll	lm	ll
lm686	backbone_raw.fasta.pilon.fasta_hic_scaffold_14	11634106	lm	lm	ll	lm	ll	ll	ll	lm	ll	lm	ll	lm	ll	ll	ll	lm	ll	lm	--	lm	ll	ll	lm	ll	ll	lm	ll	ll	lm	lm	lm	ll	ll	lm	ll	lm	lm	ll	lm	ll	lm	ll	lm	--	ll	lm	ll
lm687	backbone_raw.fasta.pilon.fasta_hic_scaffold_14	11634166	lm	lm	lm	lm	ll	ll	ll	lm	ll	lm	ll	lm	ll	ll	--	lm	ll	lm	--	lm	ll	ll	--	ll	ll	lm	ll	ll	lm	--	--	ll	--	lm	ll	--	lm	ll	lm	ll	lm	ll	--	--	ll	lm	ll
lm688	backbone_raw.fasta.pilon.fasta_hic_scaffold_14	12062722	lm	lm	lm	lm	ll	ll	ll	ll	ll	lm	--	lm	lm	ll	ll	lm	ll	lm	ll	lm	lm	lm	ll	ll	ll	ll	lm	lm	ll	lm	lm	ll	ll	lm	lm	lm	--	ll	--	lm	lm	ll	lm	ll	ll	lm	ll
lm689	backbone_raw.fasta.pilon.fasta_hic_scaffold_14	12091568	ll	ll	ll	ll	lm	lm	lm	--	lm	ll	lm	ll	ll	lm	lm	ll	lm	ll	lm	ll	lm	ll	lm	lm	lm	ll	ll	ll	lm	ll	ll	lm	lm	ll	lm	ll	ll	lm	ll	ll	ll	lm	ll	lm	lm	ll	ll
lm690	backbone_raw.fasta.pilon.fasta_hic_scaffold_14	12091987	ll	ll	ll	ll	lm	lm	lm	lm	lm	ll	lm	ll	ll	lm	--	ll	lm	ll	lm	ll	lm	lm	--	lm	lm	ll	ll	ll	lm	ll	ll	lm	--	ll	lm	ll	ll	lm	ll	ll	ll	lm	ll	lm	lm	ll	lm
lm691	backbone_raw.fasta.pilon.fasta_hic_scaffold_14	12296061	lm	lm	lm	lm	ll	ll	ll	--	--	--	ll	lm	--	--	ll	lm	ll	lm	ll	lm	ll	ll	ll	ll	ll	lm	lm	lm	ll	lm	--	ll	ll	--	ll	lm	lm	ll	lm	lm	--	ll	lm	--	ll	lm	--
lm692	backbone_raw.fasta.pilon.fasta_hic_scaffold_14	12418985	lm	lm	ll	ll	ll	lm	lm	lm	lm	lm	ll	lm	lm	lm	lm	lm	ll	lm	ll	lm	lm	ll	ll	ll	lm	ll	lm	lm	ll	lm	ll	lm	lm	ll	lm	ll	lm	--	ll	ll	lm	lm	ll	ll	ll	lm	ll
lm693	backbone_raw.fasta.pilon.fasta_hic_scaffold_14	12832511	lm	lm	lm	ll	--	ll	ll	lm	--	ll	ll	lm	lm	ll	lm	lm	ll	lm	lm	ll	lm	lm	ll	ll	lm	--	lm	ll	--	lm	ll	lm	ll	ll	lm	lm	lm	ll	ll	ll	lm	ll	--	ll	ll	ll	ll
lm694	backbone_raw.fasta.pilon.fasta_hic_scaffold_14	14341133	lm	ll	ll	ll	ll	--	ll	ll	lm	ll	ll	--	ll	ll	--	ll	--	--	--	lm	lm	ll	lm	ll	lm	ll	lm	ll	ll	--	--	ll	lm	ll	ll	lm	ll	ll	ll	--	ll	lm	lm	ll	ll	ll	lm
lm695	backbone_raw.fasta.pilon.fasta_hic_scaffold_14	14685712	lm	ll	lm	lm	ll	ll	ll	--	lm	lm	lm	lm	--	--	lm	lm	ll	lm	--	lm	--	ll	ll	lm	lm	lm	--	ll	lm	ll	ll	lm	lm	ll	--	lm	ll	lm	lm	ll	ll	--	lm	ll	lm	lm	lm
lm696	backbone_raw.fasta.pilon.fasta_hic_scaffold_14	15007524	lm	ll	ll	lm	ll	lm	ll	--	lm	ll	ll	ll	ll	ll	ll	ll	lm	ll	ll	ll	ll	ll	lm	lm	ll	ll	ll	lm	lm	lm	ll	--	ll	lm	lm	--	ll	lm	ll	--	lm	lm	lm	--	--	ll	ll
lm697	backbone_raw.fasta.pilon.fasta_hic_scaffold_14	15007610	lm	ll	ll	lm	ll	lm	--	lm	lm	ll	ll	ll	ll	--	ll	ll	lm	ll	--	ll	ll	ll	lm	lm	ll	--	--	lm	lm	lm	ll	ll	ll	lm	lm	ll	--	lm	ll	--	lm	lm	lm	--	--	ll	ll
lm698	backbone_raw.fasta.pilon.fasta_hic_scaffold_14	15007854	lm	ll	ll	lm	--	lm	--	lm	ll	ll	--	ll	ll	ll	ll	ll	lm	ll	ll	ll	lm	lm	lm	lm	ll	ll	ll	lm	lm	lm	ll	ll	ll	lm	lm	ll	ll	lm	--	ll	lm	lm	lm	ll	--	ll	ll
lm699	backbone_raw.fasta.pilon.fasta_hic_scaffold_14	15036984	--	ll	lm	lm	ll	lm	ll	lm	ll	ll	lm	lm	lm	ll	ll	ll	lm	lm	lm	ll	ll	lm	lm	lm	ll	lm	ll	ll	ll	ll	lm	lm	lm	--	lm	lm	ll	lm	ll	--	lm	lm	lm	lm	lm	lm	lm
lm700	backbone_raw.fasta.pilon.fasta_hic_scaffold_14	15046097	lm	lm	ll	lm	lm	lm	ll	ll	ll	lm	ll	lm	ll	ll	ll	lm	ll	lm	ll	ll	ll	ll	lm	ll	lm	ll	ll	ll	lm	lm	ll	ll	ll	lm	lm	lm	ll	ll	lm	ll	ll	ll	lm	ll	ll	lm	ll
lm701	backbone_raw.fasta.pilon.fasta_hic_scaffold_14	15047244	lm	lm	--	lm	ll	lm	lm	lm	lm	ll	lm	ll	--	ll	lm	--	ll	lm	lm	ll	lm	lm	--	lm	ll	lm	lm	ll	lm	lm	ll	lm	lm	lm	ll	lm	lm	--	lm	lm	lm	lm	ll	--	lm	lm	--
lm702	backbone_raw.fasta.pilon.fasta_hic_scaffold_14	15066589	--	lm	ll	ll	lm	--	lm	lm	lm	lm	lm	--	--	ll	lm	lm	ll	ll	--	--	lm	ll	lm	ll	ll	lm	ll	lm	ll	lm	ll	ll	lm	lm	lm	ll	lm	ll	ll	--	ll	lm	ll	lm	lm	ll	ll
lm703	backbone_raw.fasta.pilon.fasta_hic_scaffold_14	15080728	lm	lm	lm	lm	ll	ll	lm	lm	lm	ll	ll	lm	lm	ll	lm	lm	lm	ll	ll	ll	ll	ll	lm	ll	ll	ll	ll	lm	ll	ll	ll	lm	ll	ll	ll	lm	ll	--	lm	lm	lm	ll	lm	ll	ll	ll	ll
lm704	backbone_raw.fasta.pilon.fasta_hic_scaffold_14	15166509	ll	lm	ll	ll	lm	ll	ll	lm	ll	lm	ll	ll	lm	lm	lm	lm	lm	ll	ll	lm	--	--	lm	ll	ll	lm	--	lm	lm	ll	--	ll	ll	ll	ll	ll	ll	ll	lm	ll	ll	ll	ll	ll	lm	lm	ll
lm705	backbone_raw.fasta.pilon.fasta_hic_scaffold_14	15168115	ll	ll	lm	lm	lm	--	ll	ll	--	--	lm	ll	ll	--	ll	lm	lm	ll	lm	ll	ll	ll	--	lm	ll	lm	ll	--	ll	ll	ll	ll	--	ll	lm	--	ll	lm	lm	lm	lm	ll	--	lm	lm	ll	lm
lm706	backbone_raw.fasta.pilon.fasta_hic_scaffold_14	15168120	ll	lm	lm	lm	lm	--	--	--	ll	ll	lm	ll	ll	lm	ll	lm	lm	ll	lm	ll	ll	ll	--	lm	ll	lm	ll	ll	ll	ll	ll	ll	--	ll	lm	ll	--	lm	lm	lm	lm	ll	--	lm	lm	--	lm
lm707	backbone_raw.fasta.pilon.fasta_hic_scaffold_14	15182971	lm	ll	lm	lm	ll	lm	ll	ll	--	ll	lm	ll	ll	lm	lm	lm	lm	ll	lm	lm	lm	lm	lm	ll	ll	ll	ll	lm	lm	ll	lm	--	ll	lm	ll	--	ll	lm	ll	ll	ll	lm	ll	lm	ll	ll	ll
lm708	backbone_raw.fasta.pilon.fasta_hic_scaffold_14	15307436	lm	lm	ll	ll	ll	lm	lm	lm	lm	lm	ll	lm	lm	lm	lm	lm	ll	lm	ll	lm	lm	ll	ll	ll	lm	ll	lm	lm	ll	lm	ll	lm	lm	ll	lm	ll	lm	ll	ll	ll	lm	lm	ll	ll	ll	lm	ll
lm709	backbone_raw.fasta.pilon.fasta_hic_scaffold_14	15307519	lm	lm	--	lm	lm	lm	lm	lm	lm	lm	ll	lm	lm	lm	lm	lm	lm	lm	lm	lm	lm	--	lm	--	lm	--	lm	lm	ll	lm	lm	--	lm	ll	lm	ll	--	ll	ll	--	lm	lm	ll	ll	ll	lm	ll
lm710	backbone_raw.fasta.pilon.fasta_hic_scaffold_14	15324143	lm	lm	--	ll	ll	lm	lm	lm	lm	lm	ll	lm	lm	lm	lm	lm	ll	lm	ll	lm	lm	--	ll	ll	lm	ll	lm	lm	ll	lm	ll	lm	lm	--	lm	ll	lm	ll	ll	ll	lm	lm	ll	ll	ll	lm	ll
lm711	backbone_raw.fasta.pilon.fasta_hic_scaffold_14	15337613	ll	lm	lm	ll	lm	lm	lm	lm	lm	lm	ll	lm	ll	ll	lm	lm	lm	lm	lm	ll	ll	--	ll	ll	lm	--	lm	ll	lm	ll	lm	ll	lm	lm	lm	ll	lm	--	lm	lm	lm	lm	lm	--	--	lm	ll
lm712	backbone_raw.fasta.pilon.fasta_hic_scaffold_14	15337834	lm	lm	ll	ll	ll	lm	lm	lm	lm	lm	ll	lm	lm	--	lm	lm	ll	lm	ll	lm	lm	ll	ll	ll	lm	ll	lm	lm	ll	lm	ll	lm	lm	ll	lm	ll	lm	ll	ll	ll	lm	lm	ll	ll	ll	lm	ll
lm713	backbone_raw.fasta.pilon.fasta_hic_scaffold_14	15341836	lm	lm	ll	ll	ll	lm	lm	lm	lm	lm	--	lm	lm	lm	lm	lm	ll	lm	ll	lm	lm	ll	ll	ll	lm	ll	lm	lm	ll	lm	--	lm	lm	ll	lm	ll	lm	ll	ll	ll	lm	lm	--	ll	ll	lm	--
lm714	backbone_raw.fasta.pilon.fasta_hic_scaffold_142	3343	lm	--	lm	lm	--	lm	ll	ll	lm	lm	lm	lm	ll	--	lm	ll	ll	lm	ll	lm	lm	lm	--	lm	lm	ll	lm	ll	ll	lm	lm	lm	lm	ll	--	lm	--	ll	lm	ll	ll	lm	--	--	lm	ll	ll
lm715	backbone_raw.fasta.pilon.fasta_hic_scaffold_15	594376	ll	ll	lm	ll	ll	ll	lm	ll	--	--	lm	lm	ll	ll	ll	lm	ll	lm	lm	lm	ll	lm	ll	ll	lm	ll	lm	lm	ll	lm	lm	ll	lm	lm	--	--	lm	ll	--	lm	ll	ll	lm	ll	ll	lm	lm
lm716	backbone_raw.fasta.pilon.fasta_hic_scaffold_15	595613	ll	ll	lm	lm	ll	ll	lm	ll	lm	lm	lm	lm	ll	ll	ll	lm	ll	ll	--	lm	ll	lm	ll	lm	lm	ll	--	lm	ll	lm	lm	ll	lm	lm	lm	lm	--	lm	--	lm	ll	ll	lm	ll	ll	lm	lm
lm717	backbone_raw.fasta.pilon.fasta_hic_scaffold_15	596114	ll	--	lm	lm	ll	ll	lm	--	lm	lm	lm	lm	ll	ll	ll	lm	ll	--	lm	lm	ll	lm	ll	lm	lm	ll	lm	lm	lm	lm	ll	ll	lm	lm	lm	--	lm	lm	lm	lm	ll	ll	ll	ll	ll	lm	lm
lm718	backbone_raw.fasta.pilon.fasta_hic_scaffold_15	596272	ll	ll	lm	--	ll	ll	--	--	lm	lm	--	lm	ll	ll	ll	lm	--	lm	lm	lm	ll	lm	--	lm	lm	ll	lm	--	lm	lm	lm	--	lm	lm	lm	--	--	lm	lm	lm	ll	ll	lm	ll	ll	lm	lm
lm719	backbone_raw.fasta.pilon.fasta_hic_scaffold_15	596868	ll	--	--	lm	ll	ll	--	--	lm	--	lm	lm	ll	--	ll	lm	ll	ll	lm	lm	ll	lm	ll	lm	lm	ll	lm	lm	ll	lm	--	ll	lm	ll	lm	lm	lm	lm	lm	lm	ll	ll	lm	--	--	lm	lm
lm720	backbone_raw.fasta.pilon.fasta_hic_scaffold_15	597097	ll	--	lm	lm	ll	ll	ll	ll	lm	lm	lm	lm	ll	ll	ll	lm	ll	lm	lm	lm	ll	lm	ll	lm	lm	ll	lm	lm	lm	lm	lm	ll	lm	lm	lm	lm	lm	lm	lm	lm	ll	ll	lm	ll	ll	lm	lm
lm721	backbone_raw.fasta.pilon.fasta_hic_scaffold_15	597098	ll	--	lm	lm	--	ll	lm	ll	ll	lm	--	lm	ll	--	ll	--	ll	lm	lm	lm	ll	ll	ll	ll	lm	ll	lm	ll	lm	ll	ll	ll	lm	lm	ll	lm	ll	lm	lm	lm	ll	ll	lm	ll	ll	lm	lm
lm722	backbone_raw.fasta.pilon.fasta_hic_scaffold_15	597209	ll	ll	ll	lm	ll	ll	lm	ll	ll	--	--	lm	ll	ll	ll	--	ll	lm	ll	lm	ll	lm	--	lm	lm	ll	--	lm	lm	lm	lm	ll	lm	lm	ll	--	lm	lm	lm	lm	ll	--	--	--	ll	ll	lm
lm723	backbone_raw.fasta.pilon.fasta_hic_scaffold_15	601966	ll	ll	lm	lm	ll	ll	lm	ll	lm	lm	lm	lm	ll	ll	ll	lm	ll	lm	lm	lm	ll	ll	ll	lm	--	ll	lm	lm	lm	lm	lm	ll	lm	lm	--	lm	ll	lm	lm	lm	ll	ll	lm	--	--	lm	lm
lm724	backbone_raw.fasta.pilon.fasta_hic_scaffold_15	602341	ll	ll	lm	lm	ll	ll	lm	ll	lm	lm	lm	lm	ll	ll	ll	lm	ll	lm	--	lm	ll	lm	--	--	lm	ll	lm	lm	lm	lm	lm	ll	--	lm	lm	lm	lm	lm	lm	lm	ll	ll	lm	ll	--	lm	lm
lm725	backbone_raw.fasta.pilon.fasta_hic_scaffold_15	602476	ll	--	lm	lm	ll	ll	lm	ll	lm	lm	lm	--	ll	ll	ll	--	ll	lm	--	lm	ll	lm	--	--	lm	ll	lm	lm	lm	lm	lm	ll	lm	lm	lm	lm	lm	lm	lm	lm	ll	ll	lm	ll	ll	lm	ll
lm726	backbone_raw.fasta.pilon.fasta_hic_scaffold_15	604564	ll	ll	lm	lm	--	ll	lm	ll	lm	lm	lm	lm	ll	ll	ll	lm	ll	lm	lm	lm	ll	lm	ll	lm	lm	ll	lm	lm	lm	lm	lm	ll	lm	lm	lm	lm	lm	lm	lm	lm	ll	ll	lm	ll	ll	lm	lm
lm727	backbone_raw.fasta.pilon.fasta_hic_scaffold_15	608667	ll	ll	lm	lm	ll	ll	lm	ll	lm	lm	lm	lm	--	ll	ll	--	ll	lm	--	lm	ll	lm	ll	lm	lm	ll	lm	lm	lm	lm	lm	ll	lm	lm	lm	lm	lm	lm	lm	lm	ll	--	lm	--	--	lm	lm
lm728	backbone_raw.fasta.pilon.fasta_hic_scaffold_15	609827	ll	ll	lm	lm	ll	ll	lm	ll	lm	lm	lm	lm	ll	ll	ll	ll	ll	lm	lm	lm	ll	ll	ll	lm	lm	ll	lm	lm	lm	lm	lm	ll	lm	lm	lm	lm	lm	lm	lm	lm	ll	ll	lm	--	ll	ll	lm
lm729	backbone_raw.fasta.pilon.fasta_hic_scaffold_15	613663	ll	ll	lm	lm	ll	ll	lm	ll	lm	lm	lm	ll	ll	ll	ll	lm	ll	lm	lm	lm	ll	lm	ll	lm	lm	--	lm	lm	lm	lm	lm	ll	lm	lm	lm	ll	lm	lm	lm	lm	ll	ll	lm	ll	ll	ll	ll
lm730	backbone_raw.fasta.pilon.fasta_hic_scaffold_15	613931	ll	ll	lm	lm	ll	ll	lm	ll	lm	lm	lm	lm	ll	ll	ll	lm	ll	lm	lm	lm	ll	lm	ll	lm	lm	ll	lm	lm	lm	lm	lm	ll	lm	lm	lm	lm	lm	lm	lm	lm	ll	ll	lm	ll	ll	lm	lm
lm731	backbone_raw.fasta.pilon.fasta_hic_scaffold_15	614047	ll	ll	lm	lm	ll	ll	lm	ll	lm	lm	lm	--	ll	ll	ll	--	ll	lm	lm	lm	ll	lm	ll	lm	lm	ll	lm	ll	lm	lm	lm	ll	--	lm	lm	lm	--	lm	lm	lm	ll	ll	lm	--	ll	lm	lm
lm732	backbone_raw.fasta.pilon.fasta_hic_scaffold_15	618555	ll	ll	ll	--	ll	ll	--	ll	lm	lm	--	lm	ll	--	ll	ll	ll	lm	lm	lm	ll	lm	--	--	lm	ll	lm	lm	--	lm	lm	ll	ll	--	ll	lm	lm	lm	lm	lm	ll	ll	lm	--	ll	--	lm
lm733	backbone_raw.fasta.pilon.fasta_hic_scaffold_15	618558	ll	ll	ll	--	ll	ll	ll	ll	lm	lm	--	lm	ll	--	ll	ll	ll	lm	lm	lm	ll	lm	--	--	lm	ll	lm	lm	--	lm	lm	ll	ll	--	ll	lm	lm	lm	lm	lm	ll	ll	lm	ll	ll	--	lm
lm734	backbone_raw.fasta.pilon.fasta_hic_scaffold_15	618910	lm	ll	lm	lm	ll	ll	lm	ll	lm	lm	lm	lm	lm	lm	lm	lm	lm	lm	--	lm	ll	--	ll	ll	ll	ll	lm	lm	lm	ll	lm	ll	ll	ll	lm	lm	ll	--	ll	ll	lm	lm	lm	ll	--	lm	lm
lm735	backbone_raw.fasta.pilon.fasta_hic_scaffold_15	619989	ll	ll	ll	lm	ll	ll	lm	ll	lm	lm	lm	lm	ll	ll	ll	lm	ll	lm	--	--	ll	ll	ll	--	lm	ll	lm	--	lm	lm	--	ll	lm	ll	ll	--	lm	lm	lm	lm	ll	ll	lm	ll	ll	--	--
lm736	backbone_raw.fasta.pilon.fasta_hic_scaffold_15	620381	ll	ll	ll	lm	ll	ll	lm	ll	lm	lm	ll	lm	ll	ll	ll	--	ll	lm	lm	lm	ll	ll	--	lm	--	ll	--	lm	lm	lm	lm	ll	ll	lm	lm	lm	lm	lm	lm	lm	ll	ll	lm	ll	ll	lm	lm
lm737	backbone_raw.fasta.pilon.fasta_hic_scaffold_15	620468	--	ll	lm	lm	ll	ll	lm	ll	lm	lm	lm	lm	ll	ll	ll	lm	ll	lm	lm	lm	ll	lm	--	lm	lm	ll	lm	lm	lm	--	lm	ll	lm	lm	lm	lm	lm	lm	lm	lm	ll	--	lm	ll	--	lm	lm
lm738	backbone_raw.fasta.pilon.fasta_hic_scaffold_15	620745	ll	lm	lm	lm	lm	ll	lm	ll	lm	lm	--	lm	ll	ll	ll	lm	ll	lm	lm	lm	ll	lm	ll	lm	lm	ll	lm	lm	lm	lm	lm	ll	lm	lm	lm	lm	lm	lm	lm	lm	ll	ll	lm	ll	--	lm	lm
lm739	backbone_raw.fasta.pilon.fasta_hic_scaffold_15	632402	ll	ll	lm	--	ll	ll	lm	ll	ll	lm	lm	lm	ll	ll	ll	lm	ll	lm	ll	lm	ll	lm	ll	lm	lm	ll	lm	lm	--	lm	lm	ll	lm	lm	ll	lm	--	ll	lm	--	ll	ll	lm	ll	ll	ll	lm
lm740	backbone_raw.fasta.pilon.fasta_hic_scaffold_15	632612	ll	--	lm	lm	--	ll	lm	lm	lm	ll	lm	lm	ll	ll	ll	lm	ll	lm	lm	lm	ll	lm	ll	--	lm	ll	--	--	ll	lm	lm	ll	ll	lm	lm	--	--	lm	--	--	ll	ll	--	ll	ll	--	lm
lm741	backbone_raw.fasta.pilon.fasta_hic_scaffold_15	632626	ll	--	lm	lm	ll	ll	lm	lm	lm	--	lm	lm	ll	ll	ll	lm	ll	lm	lm	lm	ll	lm	ll	ll	lm	ll	--	--	ll	lm	lm	ll	--	lm	lm	--	ll	lm	--	--	ll	ll	ll	ll	ll	--	lm
lm742	backbone_raw.fasta.pilon.fasta_hic_scaffold_15	632660	ll	ll	lm	lm	ll	ll	lm	ll	ll	--	--	lm	ll	ll	ll	lm	ll	lm	--	lm	ll	lm	ll	lm	lm	ll	lm	lm	ll	lm	lm	ll	lm	lm	lm	ll	--	lm	--	lm	ll	ll	lm	ll	ll	lm	lm
lm743	backbone_raw.fasta.pilon.fasta_hic_scaffold_15	632684	ll	--	lm	lm	lm	ll	lm	lm	lm	ll	lm	lm	ll	lm	ll	lm	ll	lm	lm	lm	ll	lm	ll	lm	lm	lm	lm	lm	ll	lm	--	ll	--	lm	lm	lm	ll	lm	lm	--	ll	ll	lm	ll	ll	lm	--
lm744	backbone_raw.fasta.pilon.fasta_hic_scaffold_15	632727	ll	ll	lm	lm	ll	ll	lm	ll	lm	lm	lm	lm	ll	ll	ll	lm	--	lm	lm	lm	ll	lm	ll	lm	lm	ll	lm	lm	ll	lm	ll	ll	ll	lm	lm	lm	lm	ll	lm	lm	ll	ll	lm	--	ll	lm	lm
lm745	backbone_raw.fasta.pilon.fasta_hic_scaffold_15	632906	ll	ll	lm	lm	ll	ll	--	ll	lm	lm	lm	ll	ll	ll	ll	lm	ll	lm	--	--	--	lm	ll	lm	lm	ll	lm	lm	--	lm	lm	ll	lm	lm	lm	lm	lm	lm	lm	--	ll	ll	lm	ll	ll	lm	lm
lm746	backbone_raw.fasta.pilon.fasta_hic_scaffold_15	632999	--	--	lm	lm	--	ll	lm	ll	lm	lm	lm	lm	ll	ll	ll	lm	ll	lm	lm	lm	ll	lm	ll	--	lm	lm	--	lm	lm	lm	--	ll	lm	lm	lm	lm	--	lm	--	--	ll	ll	lm	ll	ll	lm	lm
lm747	backbone_raw.fasta.pilon.fasta_hic_scaffold_15	636926	ll	ll	lm	lm	ll	ll	lm	ll	lm	lm	lm	lm	ll	ll	ll	lm	ll	lm	lm	lm	ll	lm	ll	lm	lm	ll	lm	lm	lm	lm	lm	ll	lm	lm	lm	lm	lm	lm	lm	lm	ll	ll	lm	ll	ll	lm	lm
lm748	backbone_raw.fasta.pilon.fasta_hic_scaffold_15	637425	ll	ll	lm	lm	ll	ll	lm	ll	lm	lm	lm	lm	ll	ll	ll	ll	ll	lm	lm	lm	ll	lm	ll	lm	lm	ll	lm	lm	lm	lm	lm	ll	lm	lm	lm	lm	lm	lm	lm	lm	ll	ll	lm	ll	ll	lm	lm
lm749	backbone_raw.fasta.pilon.fasta_hic_scaffold_15	637624	ll	ll	lm	lm	ll	ll	lm	ll	lm	lm	lm	lm	--	ll	ll	lm	ll	lm	lm	lm	ll	lm	ll	lm	lm	ll	lm	lm	lm	lm	lm	ll	lm	lm	lm	lm	lm	lm	lm	lm	ll	ll	lm	ll	ll	lm	lm
lm750	backbone_raw.fasta.pilon.fasta_hic_scaffold_15	849839	ll	ll	lm	lm	--	ll	lm	ll	lm	ll	lm	lm	ll	ll	ll	lm	--	lm	lm	lm	ll	lm	--	lm	lm	ll	lm	lm	lm	lm	lm	ll	--	lm	lm	lm	lm	lm	lm	lm	--	ll	lm	ll	ll	lm	lm
lm751	backbone_raw.fasta.pilon.fasta_hic_scaffold_15	1735587	--	ll	lm	lm	ll	--	lm	--	lm	lm	lm	lm	--	--	ll	lm	ll	lm	lm	lm	ll	lm	ll	lm	--	ll	--	lm	lm	lm	lm	--	lm	lm	lm	lm	lm	lm	lm	lm	ll	ll	--	--	ll	--	--
lm752	backbone_raw.fasta.pilon.fasta_hic_scaffold_15	1736554	ll	ll	lm	lm	ll	ll	--	ll	lm	lm	lm	lm	ll	ll	ll	--	--	lm	lm	lm	ll	lm	ll	lm	lm	ll	ll	lm	lm	lm	lm	ll	lm	lm	lm	lm	ll	--	lm	lm	ll	ll	lm	ll	--	lm	lm
lm753	backbone_raw.fasta.pilon.fasta_hic_scaffold_15	1890534	ll	lm	ll	ll	lm	lm	ll	--	lm	lm	lm	--	ll	ll	lm	--	ll	lm	ll	ll	ll	lm	lm	--	lm	lm	lm	lm	lm	lm	ll	lm	ll	lm	ll	ll	lm	ll	lm	ll	--	lm	ll	lm	ll	lm	ll
lm754	backbone_raw.fasta.pilon.fasta_hic_scaffold_15	1890622	ll	ll	ll	ll	ll	lm	ll	lm	lm	lm	lm	--	ll	--	--	ll	ll	lm	lm	--	lm	lm	lm	ll	lm	lm	lm	lm	lm	lm	--	lm	ll	--	ll	lm	lm	ll	lm	lm	--	lm	--	ll	ll	lm	ll
lm755	backbone_raw.fasta.pilon.fasta_hic_scaffold_15	1890781	lm	--	--	lm	ll	lm	--	lm	lm	ll	ll	ll	ll	--	lm	lm	lm	lm	lm	ll	--	ll	ll	ll	ll	lm	lm	lm	ll	ll	ll	lm	lm	ll	lm	lm	ll	ll	lm	lm	ll	ll	lm	lm	ll	ll	lm
lm756	backbone_raw.fasta.pilon.fasta_hic_scaffold_15	1890932	ll	--	lm	--	lm	--	lm	ll	ll	ll	lm	lm	lm	ll	lm	lm	ll	lm	ll	ll	ll	ll	lm	--	lm	--	ll	lm	--	ll	ll	ll	ll	lm	ll	ll	lm	ll	--	ll	ll	ll	lm	ll	lm	lm	lm
lm757	backbone_raw.fasta.pilon.fasta_hic_scaffold_15	1899689	lm	lm	ll	ll	lm	lm	ll	lm	ll	ll	ll	--	--	--	lm	ll	lm	ll	--	ll	--	ll	lm	ll	ll	lm	--	ll	ll	ll	ll	--	--	ll	ll	ll	--	ll	ll	ll	lm	lm	ll	ll	lm	ll	ll
lm758	backbone_raw.fasta.pilon.fasta_hic_scaffold_15	2098064	lm	lm	ll	ll	lm	lm	ll	lm	ll	ll	ll	ll	lm	lm	lm	ll	lm	ll	ll	ll	lm	ll	lm	ll	ll	lm	ll	ll	ll	ll	ll	lm	--	ll	ll	ll	ll	ll	ll	ll	lm	lm	ll	lm	lm	ll	ll
lm759	backbone_raw.fasta.pilon.fasta_hic_scaffold_15	2460588	lm	lm	ll	ll	lm	--	ll	ll	ll	ll	ll	ll	ll	lm	lm	--	lm	ll	ll	ll	lm	ll	--	ll	ll	--	ll	--	ll	--	--	--	--	ll	ll	ll	--	ll	ll	ll	lm	lm	ll	--	lm	ll	ll
lm760	backbone_raw.fasta.pilon.fasta_hic_scaffold_15	2677504	lm	lm	ll	ll	lm	lm	ll	ll	ll	ll	ll	ll	ll	lm	lm	ll	lm	ll	ll	ll	ll	ll	lm	--	ll	lm	ll	ll	ll	ll	ll	lm	ll	ll	ll	ll	ll	ll	ll	ll	lm	lm	ll	--	lm	ll	ll
lm761	backbone_raw.fasta.pilon.fasta_hic_scaffold_15	2677923	lm	lm	ll	ll	lm	lm	ll	ll	ll	ll	ll	ll	ll	lm	lm	ll	lm	ll	ll	ll	ll	ll	lm	ll	ll	lm	ll	ll	ll	ll	ll	lm	ll	ll	ll	ll	ll	ll	ll	ll	lm	lm	ll	lm	lm	ll	ll
lm762	backbone_raw.fasta.pilon.fasta_hic_scaffold_15	2678258	lm	lm	ll	ll	lm	lm	ll	ll	ll	--	ll	ll	ll	lm	lm	ll	lm	ll	ll	ll	ll	ll	lm	ll	ll	lm	ll	ll	ll	ll	ll	lm	ll	ll	ll	ll	ll	ll	ll	ll	lm	lm	ll	lm	lm	ll	--
lm763	backbone_raw.fasta.pilon.fasta_hic_scaffold_15	2686289	ll	--	lm	lm	ll	ll	lm	lm	lm	lm	lm	lm	lm	ll	ll	lm	ll	lm	lm	lm	--	lm	ll	lm	--	ll	lm	lm	lm	lm	lm	ll	lm	--	lm	lm	--	--	lm	lm	ll	ll	lm	--	--	lm	lm
lm764	backbone_raw.fasta.pilon.fasta_hic_scaffold_15	2686545	ll	ll	lm	lm	ll	ll	lm	lm	--	lm	lm	lm	lm	ll	ll	--	ll	lm	lm	lm	lm	lm	ll	--	lm	ll	--	lm	ll	lm	lm	ll	ll	--	lm	lm	lm	lm	lm	lm	ll	ll	lm	ll	ll	lm	lm
lm765	backbone_raw.fasta.pilon.fasta_hic_scaffold_15	2769699	ll	--	lm	lm	ll	ll	lm	--	lm	lm	lm	lm	lm	--	ll	--	ll	lm	lm	--	lm	lm	--	lm	lm	ll	lm	lm	lm	lm	lm	ll	--	--	lm	lm	--	lm	lm	--	ll	ll	lm	ll	ll	lm	--
lm766	backbone_raw.fasta.pilon.fasta_hic_scaffold_15	4654331	lm	ll	lm	ll	ll	ll	lm	lm	lm	ll	lm	ll	lm	ll	ll	--	ll	lm	lm	lm	lm	lm	ll	--	lm	lm	lm	lm	ll	ll	lm	ll	lm	--	lm	lm	lm	--	lm	lm	ll	ll	lm	ll	ll	lm	ll
lm767	backbone_raw.fasta.pilon.fasta_hic_scaffold_15	4671984	lm	ll	lm	ll	ll	ll	lm	ll	lm	ll	lm	ll	--	--	ll	lm	ll	lm	lm	lm	ll	lm	ll	lm	lm	lm	--	lm	--	ll	lm	ll	lm	ll	lm	lm	lm	lm	lm	lm	ll	ll	lm	--	ll	lm	lm
lm768	backbone_raw.fasta.pilon.fasta_hic_scaffold_15	5251587	lm	ll	lm	ll	ll	ll	lm	--	lm	ll	lm	ll	ll	--	ll	--	ll	lm	lm	lm	ll	--	ll	--	lm	--	--	--	lm	ll	lm	ll	lm	lm	ll	ll	--	lm	ll	lm	ll	ll	lm	--	ll	lm	lm
lm769	backbone_raw.fasta.pilon.fasta_hic_scaffold_15	5318406	lm	ll	lm	ll	ll	ll	lm	lm	--	ll	lm	ll	lm	--	ll	ll	ll	--	lm	--	lm	lm	ll	--	lm	lm	--	lm	lm	ll	lm	ll	lm	lm	lm	lm	ll	lm	--	--	ll	ll	lm	ll	ll	lm	lm
lm770	backbone_raw.fasta.pilon.fasta_hic_scaffold_15	5660533	lm	ll	lm	ll	ll	ll	lm	--	lm	ll	--	ll	lm	ll	ll	lm	ll	lm	--	lm	ll	lm	ll	lm	lm	lm	lm	lm	lm	ll	lm	ll	lm	lm	lm	lm	lm	lm	lm	--	ll	ll	lm	ll	ll	lm	lm
lm771	backbone_raw.fasta.pilon.fasta_hic_scaffold_15	5660535	lm	ll	lm	ll	ll	ll	lm	--	lm	ll	--	ll	lm	ll	ll	lm	ll	lm	--	lm	ll	lm	ll	lm	lm	lm	lm	lm	lm	ll	lm	ll	lm	lm	lm	lm	lm	lm	lm	--	ll	ll	lm	ll	ll	lm	lm
lm772	backbone_raw.fasta.pilon.fasta_hic_scaffold_15	6698505	lm	ll	ll	ll	ll	ll	lm	lm	--	ll	lm	ll	ll	ll	ll	--	ll	ll	lm	lm	lm	ll	--	ll	lm	lm	lm	lm	lm	ll	--	ll	lm	lm	lm	lm	ll	lm	lm	ll	ll	ll	--	ll	ll	--	lm
lm773	backbone_raw.fasta.pilon.fasta_hic_scaffold_15	6698516	lm	ll	ll	ll	ll	ll	lm	lm	--	ll	lm	ll	ll	ll	ll	--	ll	ll	lm	lm	lm	ll	--	ll	lm	lm	lm	--	lm	ll	--	ll	lm	lm	lm	lm	ll	lm	lm	ll	ll	ll	--	ll	ll	--	lm
lm774	backbone_raw.fasta.pilon.fasta_hic_scaffold_15	6951104	lm	ll	lm	ll	ll	ll	lm	lm	lm	ll	lm	ll	lm	ll	ll	--	ll	ll	lm	lm	lm	lm	ll	ll	lm	lm	lm	lm	lm	ll	lm	--	lm	--	--	lm	--	lm	--	ll	ll	ll	--	--	--	lm	--
lm775	backbone_raw.fasta.pilon.fasta_hic_scaffold_15	7401951	lm	ll	lm	ll	ll	ll	lm	lm	lm	ll	lm	ll	lm	ll	ll	lm	ll	ll	lm	lm	lm	ll	ll	ll	lm	lm	lm	lm	lm	ll	lm	ll	lm	ll	lm	lm	lm	ll	lm	ll	ll	ll	lm	ll	ll	lm	lm
lm776	backbone_raw.fasta.pilon.fasta_hic_scaffold_15	7405758	lm	--	--	ll	ll	ll	lm	ll	lm	ll	lm	ll	lm	ll	ll	--	ll	ll	lm	lm	lm	lm	ll	ll	lm	--	--	lm	ll	ll	lm	ll	lm	--	--	lm	ll	lm	--	ll	ll	ll	ll	ll	ll	lm	lm
lm777	backbone_raw.fasta.pilon.fasta_hic_scaffold_15	7406149	lm	ll	lm	ll	ll	ll	ll	lm	lm	ll	--	ll	lm	ll	ll	--	ll	ll	lm	ll	--	lm	ll	ll	lm	lm	lm	lm	ll	ll	--	ll	lm	lm	lm	lm	ll	lm	lm	ll	ll	ll	lm	ll	ll	ll	lm
lm778	backbone_raw.fasta.pilon.fasta_hic_scaffold_15	7406472	lm	ll	lm	ll	ll	ll	lm	lm	lm	ll	lm	ll	ll	ll	ll	lm	ll	ll	ll	lm	--	lm	ll	ll	lm	lm	--	lm	lm	ll	lm	ll	lm	lm	ll	lm	lm	lm	lm	ll	ll	ll	--	ll	ll	lm	lm
lm779	backbone_raw.fasta.pilon.fasta_hic_scaffold_15	7406482	lm	ll	lm	ll	ll	ll	lm	lm	lm	ll	lm	ll	--	ll	ll	lm	ll	ll	ll	lm	--	lm	ll	ll	lm	lm	--	lm	lm	ll	lm	ll	lm	lm	ll	--	lm	lm	lm	ll	ll	ll	--	ll	ll	lm	lm
lm780	backbone_raw.fasta.pilon.fasta_hic_scaffold_15	7406574	ll	ll	--	ll	ll	ll	ll	lm	--	ll	lm	ll	ll	ll	ll	lm	ll	ll	lm	lm	lm	lm	ll	ll	--	ll	lm	ll	--	ll	ll	ll	--	ll	--	lm	--	--	ll	ll	ll	ll	lm	ll	ll	ll	lm
lm781	backbone_raw.fasta.pilon.fasta_hic_scaffold_15	7406840	lm	ll	ll	ll	ll	ll	lm	ll	lm	ll	lm	ll	--	--	ll	lm	ll	ll	lm	lm	ll	ll	ll	ll	lm	lm	lm	lm	lm	ll	lm	ll	--	--	lm	ll	lm	lm	ll	ll	ll	ll	lm	ll	ll	lm	lm
lm782	backbone_raw.fasta.pilon.fasta_hic_scaffold_15	7406995	--	ll	lm	ll	ll	ll	lm	lm	lm	ll	lm	ll	lm	ll	ll	lm	ll	ll	lm	lm	ll	lm	ll	ll	lm	lm	lm	lm	--	ll	lm	ll	lm	--	ll	--	--	lm	ll	ll	ll	ll	lm	ll	ll	lm	lm
lm783	backbone_raw.fasta.pilon.fasta_hic_scaffold_15	7407124	lm	ll	lm	ll	ll	ll	lm	lm	lm	--	lm	ll	ll	ll	ll	lm	ll	ll	lm	lm	ll	lm	ll	ll	lm	lm	lm	lm	lm	ll	lm	ll	lm	lm	--	lm	lm	lm	lm	ll	ll	ll	lm	ll	ll	lm	lm
lm784	backbone_raw.fasta.pilon.fasta_hic_scaffold_15	7407129	lm	ll	lm	ll	ll	ll	lm	lm	lm	--	lm	ll	--	ll	ll	lm	ll	ll	lm	lm	ll	lm	ll	ll	lm	lm	lm	lm	lm	ll	lm	ll	lm	lm	--	lm	lm	lm	lm	ll	ll	ll	lm	ll	ll	lm	lm
lm785	backbone_raw.fasta.pilon.fasta_hic_scaffold_15	7407670	lm	ll	lm	ll	ll	ll	ll	--	lm	ll	lm	ll	lm	ll	ll	lm	ll	ll	lm	--	lm	lm	ll	ll	--	ll	ll	lm	ll	ll	lm	ll	ll	lm	lm	--	lm	lm	lm	ll	ll	ll	lm	ll	ll	lm	lm
lm786	backbone_raw.fasta.pilon.fasta_hic_scaffold_15	7408350	lm	ll	lm	ll	ll	ll	ll	lm	--	ll	lm	ll	ll	ll	ll	ll	ll	ll	lm	lm	lm	lm	ll	ll	lm	lm	lm	ll	lm	ll	lm	ll	lm	--	ll	lm	ll	lm	lm	ll	ll	ll	lm	ll	ll	lm	lm
lm787	backbone_raw.fasta.pilon.fasta_hic_scaffold_15	7408722	--	ll	lm	ll	ll	ll	lm	lm	lm	ll	--	ll	lm	ll	ll	--	ll	ll	--	lm	lm	lm	ll	ll	lm	lm	lm	lm	ll	ll	lm	ll	lm	ll	lm	lm	--	--	lm	ll	ll	ll	lm	--	--	lm	ll
lm788	backbone_raw.fasta.pilon.fasta_hic_scaffold_15	7408768	lm	ll	lm	ll	ll	ll	lm	lm	lm	ll	lm	ll	lm	ll	ll	lm	ll	ll	lm	lm	lm	lm	ll	ll	lm	lm	lm	lm	lm	ll	lm	ll	--	lm	lm	lm	lm	lm	lm	ll	ll	ll	lm	ll	ll	lm	lm
lm789	backbone_raw.fasta.pilon.fasta_hic_scaffold_15	7409245	ll	ll	lm	ll	ll	--	lm	lm	lm	ll	lm	ll	lm	ll	ll	lm	ll	ll	lm	ll	lm	lm	--	ll	lm	ll	--	ll	lm	ll	--	ll	lm	lm	lm	ll	lm	ll	ll	ll	ll	ll	lm	--	--	lm	lm
lm790	backbone_raw.fasta.pilon.fasta_hic_scaffold_15	7409497	lm	ll	ll	ll	ll	ll	ll	lm	ll	ll	lm	ll	lm	ll	ll	lm	ll	ll	ll	lm	lm	ll	ll	ll	lm	ll	lm	ll	ll	ll	lm	--	lm	lm	lm	lm	--	--	lm	ll	ll	ll	lm	--	ll	--	lm
lm791	backbone_raw.fasta.pilon.fasta_hic_scaffold_15	7409546	lm	ll	lm	ll	ll	ll	lm	--	lm	ll	ll	ll	--	ll	ll	lm	ll	ll	--	ll	lm	lm	ll	ll	ll	lm	lm	lm	lm	ll	lm	ll	lm	lm	--	lm	lm	lm	lm	ll	ll	ll	ll	--	ll	ll	ll
lm792	backbone_raw.fasta.pilon.fasta_hic_scaffold_15	7410572	lm	ll	lm	ll	ll	ll	--	ll	lm	ll	lm	ll	ll	ll	ll	lm	ll	ll	--	ll	ll	lm	ll	ll	lm	ll	--	lm	ll	ll	lm	ll	--	--	--	ll	ll	lm	lm	ll	ll	ll	lm	ll	ll	--	--
lm793	backbone_raw.fasta.pilon.fasta_hic_scaffold_15	7410586	lm	ll	lm	ll	ll	ll	--	lm	lm	ll	lm	ll	lm	ll	ll	lm	ll	ll	lm	--	--	lm	ll	ll	lm	ll	lm	lm	ll	ll	lm	ll	lm	lm	ll	lm	lm	lm	lm	ll	ll	ll	lm	ll	ll	lm	ll
lm794	backbone_raw.fasta.pilon.fasta_hic_scaffold_15	7410911	lm	ll	lm	ll	ll	--	ll	ll	lm	ll	lm	ll	lm	ll	ll	lm	ll	ll	lm	lm	lm	ll	ll	ll	lm	lm	--	lm	ll	ll	lm	ll	lm	lm	lm	lm	lm	lm	lm	ll	ll	ll	ll	ll	ll	lm	lm
lm795	backbone_raw.fasta.pilon.fasta_hic_scaffold_15	7411205	lm	ll	lm	ll	ll	ll	ll	lm	ll	ll	--	ll	lm	ll	ll	ll	ll	ll	ll	--	lm	--	ll	ll	lm	lm	ll	lm	lm	ll	lm	ll	ll	lm	lm	lm	lm	lm	lm	ll	ll	ll	ll	--	ll	lm	lm
lm796	backbone_raw.fasta.pilon.fasta_hic_scaffold_15	7413415	lm	ll	lm	ll	ll	ll	lm	lm	--	ll	lm	ll	ll	ll	ll	--	ll	ll	lm	lm	ll	lm	ll	ll	lm	lm	lm	ll	lm	ll	--	ll	ll	lm	lm	lm	--	ll	lm	ll	ll	ll	lm	ll	ll	lm	lm
lm797	backbone_raw.fasta.pilon.fasta_hic_scaffold_15	7413481	lm	ll	ll	ll	ll	ll	lm	lm	lm	ll	lm	ll	lm	ll	ll	lm	ll	ll	lm	lm	lm	lm	ll	ll	lm	lm	--	--	lm	--	lm	ll	lm	lm	ll	lm	lm	lm	ll	ll	ll	ll	lm	ll	ll	lm	lm
lm798	backbone_raw.fasta.pilon.fasta_hic_scaffold_15	7413483	lm	ll	lm	ll	ll	ll	lm	--	--	ll	lm	ll	lm	ll	ll	lm	ll	ll	ll	ll	lm	lm	ll	ll	lm	lm	ll	ll	lm	ll	--	ll	lm	lm	lm	lm	lm	ll	lm	ll	ll	ll	lm	ll	ll	lm	ll
lm799	backbone_raw.fasta.pilon.fasta_hic_scaffold_15	7413484	lm	ll	lm	ll	ll	ll	lm	--	--	ll	lm	ll	lm	ll	ll	lm	ll	ll	ll	ll	lm	lm	ll	ll	lm	lm	ll	--	lm	ll	--	ll	lm	lm	lm	lm	lm	ll	lm	ll	ll	ll	lm	ll	ll	lm	ll
lm800	backbone_raw.fasta.pilon.fasta_hic_scaffold_15	7413485	lm	ll	lm	ll	ll	ll	lm	--	--	ll	lm	ll	lm	ll	ll	lm	ll	ll	ll	ll	lm	lm	ll	ll	lm	lm	ll	ll	lm	ll	lm	ll	lm	lm	lm	lm	lm	ll	lm	ll	ll	ll	lm	ll	ll	lm	ll
lm801	backbone_raw.fasta.pilon.fasta_hic_scaffold_15	7413504	lm	ll	lm	ll	ll	ll	--	lm	lm	ll	lm	ll	lm	ll	ll	lm	ll	ll	lm	lm	lm	lm	ll	ll	lm	lm	--	ll	lm	--	lm	ll	lm	lm	ll	lm	lm	lm	ll	ll	ll	ll	lm	ll	ll	lm	lm
lm802	backbone_raw.fasta.pilon.fasta_hic_scaffold_15	7413529	lm	ll	--	ll	ll	ll	--	lm	lm	ll	lm	ll	lm	--	ll	lm	ll	ll	ll	lm	lm	lm	ll	ll	lm	lm	lm	ll	lm	--	lm	ll	lm	lm	ll	lm	lm	lm	lm	ll	ll	ll	lm	ll	ll	lm	lm
lm803	backbone_raw.fasta.pilon.fasta_hic_scaffold_15	7413615	lm	ll	lm	ll	ll	ll	lm	lm	lm	ll	ll	ll	lm	--	ll	lm	ll	ll	lm	ll	lm	ll	ll	ll	ll	ll	lm	lm	lm	ll	--	ll	lm	ll	lm	lm	lm	lm	--	ll	ll	ll	lm	--	ll	lm	lm
lm804	backbone_raw.fasta.pilon.fasta_hic_scaffold_15	7413621	lm	ll	lm	ll	ll	ll	lm	--	lm	ll	ll	ll	lm	--	ll	lm	ll	ll	lm	ll	lm	ll	--	ll	ll	ll	lm	lm	lm	ll	--	ll	ll	ll	lm	lm	lm	lm	--	ll	ll	ll	lm	--	ll	lm	lm
lm805	backbone_raw.fasta.pilon.fasta_hic_scaffold_15	7413697	lm	ll	lm	ll	ll	ll	--	--	lm	ll	lm	ll	lm	ll	ll	lm	ll	ll	lm	lm	lm	lm	ll	ll	ll	--	ll	lm	lm	ll	lm	ll	lm	lm	lm	lm	ll	lm	--	ll	ll	ll	lm	ll	ll	lm	lm
lm806	backbone_raw.fasta.pilon.fasta_hic_scaffold_15	7413701	lm	ll	lm	ll	ll	ll	--	--	lm	ll	lm	ll	lm	--	ll	lm	ll	ll	lm	lm	lm	lm	ll	ll	ll	--	ll	lm	lm	ll	lm	ll	lm	lm	lm	lm	ll	lm	--	ll	ll	ll	lm	ll	ll	lm	lm
lm807	backbone_raw.fasta.pilon.fasta_hic_scaffold_15	7413702	lm	ll	lm	ll	ll	ll	--	--	lm	ll	lm	ll	lm	ll	ll	lm	ll	ll	lm	lm	lm	lm	ll	ll	ll	--	ll	lm	lm	ll	lm	ll	lm	lm	lm	lm	ll	lm	--	ll	ll	ll	lm	ll	ll	lm	lm
lm808	backbone_raw.fasta.pilon.fasta_hic_scaffold_15	7413708	lm	ll	lm	ll	ll	ll	--	--	lm	ll	lm	ll	lm	ll	ll	lm	ll	ll	lm	lm	lm	lm	ll	ll	ll	--	ll	lm	lm	ll	lm	ll	lm	lm	lm	lm	ll	lm	--	ll	ll	ll	lm	ll	ll	lm	lm
lm809	backbone_raw.fasta.pilon.fasta_hic_scaffold_15	7413709	ll	ll	lm	ll	ll	ll	ll	ll	--	ll	ll	ll	lm	ll	ll	ll	ll	ll	--	lm	lm	lm	--	ll	--	lm	lm	lm	lm	ll	lm	ll	lm	lm	lm	--	lm	lm	lm	ll	ll	ll	lm	ll	ll	ll	lm
lm810	backbone_raw.fasta.pilon.fasta_hic_scaffold_15	7413711	lm	ll	lm	ll	ll	ll	ll	--	lm	ll	lm	ll	lm	ll	ll	lm	ll	ll	lm	lm	lm	lm	ll	ll	ll	--	ll	lm	lm	ll	lm	ll	lm	lm	lm	lm	ll	lm	--	ll	ll	ll	lm	ll	ll	lm	lm
lm811	backbone_raw.fasta.pilon.fasta_hic_scaffold_15	7413795	lm	ll	lm	ll	ll	ll	lm	lm	lm	ll	--	ll	lm	ll	ll	lm	ll	ll	ll	lm	ll	lm	ll	ll	ll	ll	lm	lm	lm	ll	lm	ll	lm	lm	ll	lm	lm	lm	ll	ll	ll	ll	lm	ll	ll	lm	ll
lm812	backbone_raw.fasta.pilon.fasta_hic_scaffold_15	7413835	lm	ll	lm	ll	ll	ll	ll	lm	lm	ll	ll	ll	lm	ll	ll	--	ll	ll	lm	lm	lm	lm	ll	ll	lm	lm	lm	lm	lm	--	--	ll	ll	--	lm	lm	lm	ll	lm	ll	ll	--	ll	--	ll	lm	lm
lm813	backbone_raw.fasta.pilon.fasta_hic_scaffold_15	7413850	lm	ll	lm	ll	ll	ll	ll	lm	lm	ll	--	ll	lm	ll	ll	lm	ll	ll	lm	lm	lm	lm	ll	ll	lm	lm	lm	--	lm	ll	ll	ll	lm	--	lm	lm	lm	ll	lm	ll	ll	ll	ll	--	ll	lm	lm
lm814	backbone_raw.fasta.pilon.fasta_hic_scaffold_15	7413953	ll	ll	lm	ll	ll	ll	lm	ll	lm	ll	lm	ll	lm	ll	ll	ll	ll	ll	lm	lm	lm	ll	ll	ll	lm	lm	ll	lm	lm	ll	lm	ll	ll	lm	ll	--	ll	lm	lm	ll	ll	ll	lm	ll	ll	lm	lm
lm815	backbone_raw.fasta.pilon.fasta_hic_scaffold_15	7413954	ll	ll	lm	ll	ll	ll	lm	ll	lm	ll	lm	ll	lm	ll	ll	ll	ll	ll	lm	lm	lm	ll	ll	ll	lm	lm	ll	lm	lm	ll	lm	ll	ll	lm	ll	--	ll	lm	lm	ll	ll	ll	lm	ll	ll	lm	lm
lm816	backbone_raw.fasta.pilon.fasta_hic_scaffold_15	7413960	--	ll	lm	ll	ll	ll	lm	ll	lm	ll	lm	ll	lm	ll	ll	ll	ll	ll	lm	lm	lm	ll	ll	ll	lm	lm	ll	lm	lm	ll	lm	ll	ll	lm	ll	--	ll	lm	lm	ll	ll	ll	lm	--	ll	lm	lm
lm817	backbone_raw.fasta.pilon.fasta_hic_scaffold_15	7413986	lm	ll	lm	ll	ll	ll	ll	lm	lm	ll	lm	ll	lm	ll	ll	lm	ll	ll	lm	ll	lm	lm	ll	ll	ll	lm	ll	lm	ll	ll	lm	ll	--	lm	lm	--	lm	ll	lm	ll	ll	ll	lm	ll	ll	lm	lm
lm818	backbone_raw.fasta.pilon.fasta_hic_scaffold_15	7414079	lm	ll	lm	ll	ll	ll	lm	ll	lm	ll	lm	ll	ll	ll	ll	lm	ll	ll	lm	lm	lm	lm	ll	ll	lm	lm	ll	--	lm	ll	lm	ll	lm	ll	--	lm	ll	--	--	ll	ll	ll	lm	ll	ll	lm	--
lm819	backbone_raw.fasta.pilon.fasta_hic_scaffold_15	7414298	lm	ll	--	ll	ll	ll	--	lm	lm	ll	lm	ll	lm	ll	ll	lm	ll	ll	lm	lm	ll	lm	ll	ll	ll	--	--	lm	lm	ll	ll	ll	lm	lm	lm	lm	lm	lm	ll	ll	ll	ll	lm	ll	ll	lm	--
lm820	backbone_raw.fasta.pilon.fasta_hic_scaffold_15	7414307	lm	ll	--	ll	ll	ll	ll	lm	lm	ll	lm	ll	lm	ll	ll	lm	ll	ll	lm	lm	ll	lm	ll	ll	ll	--	--	lm	lm	ll	ll	ll	lm	lm	lm	lm	lm	lm	ll	ll	ll	ll	lm	ll	ll	lm	--
lm821	backbone_raw.fasta.pilon.fasta_hic_scaffold_15	7414308	lm	ll	--	ll	ll	ll	ll	lm	lm	ll	lm	ll	lm	ll	ll	lm	ll	ll	lm	lm	ll	lm	ll	ll	ll	--	--	lm	lm	ll	ll	ll	lm	lm	lm	lm	lm	lm	ll	ll	ll	ll	lm	ll	ll	lm	--
lm822	backbone_raw.fasta.pilon.fasta_hic_scaffold_15	7414311	lm	ll	ll	ll	ll	ll	ll	lm	lm	ll	lm	ll	lm	ll	ll	lm	ll	ll	lm	lm	ll	lm	ll	ll	--	--	--	lm	lm	ll	ll	ll	lm	lm	lm	lm	lm	lm	ll	ll	ll	ll	lm	ll	ll	lm	--
lm823	backbone_raw.fasta.pilon.fasta_hic_scaffold_15	7414329	lm	ll	ll	ll	ll	ll	ll	lm	lm	ll	lm	ll	lm	ll	ll	lm	ll	ll	lm	lm	ll	lm	ll	ll	ll	lm	--	lm	lm	ll	ll	ll	lm	lm	lm	lm	lm	lm	ll	ll	ll	ll	lm	ll	ll	lm	ll
lm824	backbone_raw.fasta.pilon.fasta_hic_scaffold_15	7414368	lm	ll	ll	ll	ll	ll	lm	lm	lm	ll	lm	ll	lm	ll	ll	ll	ll	ll	lm	--	lm	lm	ll	ll	lm	lm	--	--	lm	ll	--	ll	lm	lm	lm	lm	lm	lm	ll	ll	ll	ll	lm	ll	ll	lm	ll
lm825	backbone_raw.fasta.pilon.fasta_hic_scaffold_15	7414420	lm	ll	lm	ll	ll	ll	lm	lm	lm	ll	lm	ll	ll	--	ll	lm	ll	ll	lm	lm	lm	lm	ll	ll	lm	lm	lm	lm	lm	ll	lm	ll	lm	lm	lm	lm	lm	ll	lm	ll	ll	ll	--	ll	ll	lm	ll
lm826	backbone_raw.fasta.pilon.fasta_hic_scaffold_15	7414585	lm	ll	lm	ll	ll	ll	lm	ll	lm	ll	lm	ll	lm	ll	ll	lm	ll	ll	ll	lm	ll	lm	ll	ll	lm	lm	lm	ll	lm	ll	lm	ll	lm	lm	lm	lm	--	ll	ll	ll	ll	ll	lm	ll	ll	lm	lm
lm827	backbone_raw.fasta.pilon.fasta_hic_scaffold_15	7414781	lm	ll	--	ll	ll	ll	lm	lm	lm	ll	--	ll	lm	ll	ll	ll	ll	ll	--	--	lm	lm	ll	ll	--	lm	lm	lm	lm	ll	lm	ll	ll	lm	ll	lm	ll	lm	--	ll	ll	ll	ll	ll	ll	lm	lm
lm828	backbone_raw.fasta.pilon.fasta_hic_scaffold_15	7414916	--	ll	--	ll	ll	ll	--	--	lm	ll	lm	ll	lm	--	ll	lm	ll	ll	lm	lm	lm	lm	ll	ll	ll	ll	lm	lm	lm	ll	lm	ll	lm	ll	lm	lm	lm	--	ll	ll	ll	ll	ll	ll	ll	ll	lm
lm829	backbone_raw.fasta.pilon.fasta_hic_scaffold_15	7414951	ll	ll	ll	ll	ll	ll	lm	lm	lm	ll	lm	ll	lm	--	ll	lm	ll	ll	lm	lm	lm	--	ll	ll	ll	--	lm	lm	ll	ll	lm	ll	lm	ll	lm	lm	ll	--	lm	ll	ll	ll	lm	ll	ll	--	lm
lm830	backbone_raw.fasta.pilon.fasta_hic_scaffold_15	7415146	lm	ll	lm	ll	ll	ll	lm	lm	lm	ll	lm	ll	lm	ll	ll	lm	ll	--	lm	lm	lm	ll	ll	ll	lm	ll	--	lm	lm	ll	lm	ll	lm	lm	lm	lm	lm	lm	ll	ll	ll	ll	lm	ll	ll	lm	lm
lm831	backbone_raw.fasta.pilon.fasta_hic_scaffold_15	7415147	lm	ll	lm	ll	ll	ll	lm	lm	lm	ll	lm	ll	lm	ll	ll	lm	ll	--	lm	lm	lm	ll	ll	ll	lm	ll	--	lm	lm	ll	lm	ll	lm	lm	lm	lm	lm	lm	ll	ll	ll	ll	lm	ll	ll	lm	lm
lm832	backbone_raw.fasta.pilon.fasta_hic_scaffold_15	7415517	lm	ll	lm	ll	ll	ll	ll	lm	lm	ll	lm	ll	lm	ll	ll	lm	ll	ll	lm	--	ll	lm	ll	ll	lm	ll	lm	--	lm	ll	lm	ll	lm	lm	lm	lm	lm	lm	ll	ll	ll	ll	lm	ll	ll	ll	lm
lm833	backbone_raw.fasta.pilon.fasta_hic_scaffold_15	7415528	lm	ll	lm	ll	ll	ll	lm	lm	lm	ll	lm	ll	lm	ll	ll	lm	ll	ll	lm	lm	ll	ll	ll	ll	lm	lm	lm	--	lm	ll	lm	ll	--	ll	lm	lm	lm	lm	ll	ll	ll	ll	lm	ll	ll	ll	lm
lm834	backbone_raw.fasta.pilon.fasta_hic_scaffold_15	7415649	lm	ll	lm	ll	ll	ll	lm	lm	lm	ll	ll	ll	--	ll	ll	ll	ll	ll	lm	ll	lm	ll	ll	ll	lm	ll	lm	lm	ll	ll	lm	ll	ll	lm	--	--	lm	lm	lm	ll	ll	ll	lm	ll	ll	ll	lm
lm835	backbone_raw.fasta.pilon.fasta_hic_scaffold_15	7415790	lm	ll	lm	ll	ll	ll	ll	lm	ll	ll	ll	ll	--	ll	ll	--	ll	ll	ll	lm	lm	lm	--	ll	ll	--	lm	--	lm	ll	--	ll	ll	ll	--	lm	--	lm	lm	ll	ll	ll	lm	ll	--	lm	--
lm836	backbone_raw.fasta.pilon.fasta_hic_scaffold_15	7416224	lm	ll	lm	ll	ll	ll	lm	ll	lm	--	ll	ll	lm	ll	ll	--	ll	ll	lm	lm	lm	lm	ll	ll	lm	--	lm	lm	ll	ll	lm	ll	lm	lm	lm	lm	lm	lm	lm	ll	ll	ll	lm	ll	ll	ll	lm
lm837	backbone_raw.fasta.pilon.fasta_hic_scaffold_15	7416229	lm	ll	lm	ll	ll	ll	lm	ll	lm	ll	lm	ll	lm	ll	ll	ll	ll	ll	lm	lm	lm	lm	ll	ll	lm	--	lm	lm	ll	ll	lm	ll	lm	lm	lm	lm	lm	lm	lm	ll	ll	ll	lm	ll	ll	ll	lm
lm838	backbone_raw.fasta.pilon.fasta_hic_scaffold_15	7416241	lm	ll	lm	ll	ll	ll	lm	ll	lm	ll	lm	ll	lm	ll	ll	--	ll	ll	lm	lm	lm	lm	ll	ll	lm	ll	lm	lm	ll	ll	lm	ll	lm	lm	lm	lm	lm	lm	lm	ll	ll	ll	lm	ll	ll	ll	lm
lm839	backbone_raw.fasta.pilon.fasta_hic_scaffold_15	7416525	ll	ll	ll	ll	ll	ll	lm	ll	lm	ll	lm	ll	ll	ll	ll	lm	ll	ll	ll	--	lm	lm	--	ll	lm	lm	lm	lm	--	ll	lm	ll	lm	--	ll	ll	lm	ll	ll	ll	ll	ll	lm	ll	ll	lm	--
lm840	backbone_raw.fasta.pilon.fasta_hic_scaffold_15	7416850	lm	ll	lm	ll	ll	ll	lm	ll	lm	ll	lm	ll	lm	ll	ll	lm	ll	ll	ll	lm	lm	lm	--	ll	lm	lm	ll	ll	lm	ll	lm	ll	lm	--	ll	lm	ll	ll	--	ll	ll	ll	lm	ll	ll	lm	lm
lm841	backbone_raw.fasta.pilon.fasta_hic_scaffold_15	7416928	lm	ll	lm	ll	ll	ll	--	lm	lm	ll	lm	ll	--	ll	ll	lm	ll	--	ll	ll	lm	lm	--	ll	lm	lm	--	lm	lm	ll	lm	ll	ll	lm	lm	ll	lm	lm	--	ll	ll	ll	ll	ll	ll	lm	lm
lm842	backbone_raw.fasta.pilon.fasta_hic_scaffold_15	7417056	lm	ll	lm	ll	ll	ll	ll	lm	lm	ll	lm	ll	ll	ll	ll	lm	ll	ll	lm	lm	lm	lm	ll	ll	--	lm	lm	lm	lm	ll	ll	ll	ll	lm	ll	lm	lm	lm	lm	ll	ll	ll	ll	ll	ll	lm	lm
lm843	backbone_raw.fasta.pilon.fasta_hic_scaffold_15	7417061	lm	ll	lm	ll	ll	ll	lm	ll	ll	ll	--	ll	ll	ll	ll	ll	ll	ll	lm	ll	lm	lm	ll	ll	lm	--	ll	lm	lm	ll	lm	ll	ll	lm	lm	ll	--	lm	lm	ll	ll	ll	ll	--	ll	lm	lm
lm844	backbone_raw.fasta.pilon.fasta_hic_scaffold_15	7417167	--	ll	lm	ll	ll	ll	--	--	lm	ll	lm	ll	ll	ll	ll	ll	ll	ll	lm	lm	lm	lm	ll	ll	ll	lm	ll	lm	lm	ll	ll	ll	lm	lm	ll	ll	--	lm	lm	ll	ll	ll	lm	--	ll	ll	lm
lm845	backbone_raw.fasta.pilon.fasta_hic_scaffold_15	7417285	lm	ll	lm	ll	ll	ll	lm	--	lm	ll	ll	ll	--	ll	ll	lm	ll	ll	--	lm	--	lm	--	ll	lm	lm	lm	lm	lm	ll	lm	ll	--	lm	ll	ll	--	lm	lm	ll	ll	ll	lm	ll	ll	lm	lm
lm846	backbone_raw.fasta.pilon.fasta_hic_scaffold_15	7417431	lm	ll	lm	ll	ll	ll	lm	lm	ll	ll	lm	ll	lm	ll	ll	lm	ll	ll	lm	--	ll	lm	ll	ll	lm	lm	lm	ll	lm	ll	lm	ll	--	--	lm	lm	--	lm	lm	ll	ll	ll	lm	ll	ll	--	lm
lm847	backbone_raw.fasta.pilon.fasta_hic_scaffold_15	7418186	lm	--	lm	ll	ll	ll	lm	lm	lm	ll	lm	ll	lm	ll	ll	lm	ll	ll	lm	lm	ll	--	ll	ll	lm	lm	ll	--	lm	ll	lm	ll	lm	lm	lm	lm	ll	lm	lm	ll	ll	ll	lm	ll	--	lm	lm
lm848	backbone_raw.fasta.pilon.fasta_hic_scaffold_15	7418314	ll	ll	lm	--	ll	ll	--	ll	lm	ll	--	ll	--	--	ll	lm	ll	ll	lm	lm	lm	--	ll	ll	lm	lm	lm	lm	lm	ll	lm	ll	ll	lm	lm	lm	--	lm	lm	ll	--	ll	lm	ll	--	lm	ll
lm849	backbone_raw.fasta.pilon.fasta_hic_scaffold_15	7418326	ll	ll	ll	--	ll	ll	lm	lm	lm	ll	lm	ll	lm	--	ll	lm	ll	ll	ll	lm	lm	--	ll	ll	lm	lm	--	lm	lm	ll	lm	ll	lm	--	ll	lm	lm	lm	lm	ll	ll	ll	ll	ll	--	lm	--
lm850	backbone_raw.fasta.pilon.fasta_hic_scaffold_15	7418343	lm	--	--	ll	ll	ll	lm	lm	lm	ll	lm	ll	lm	--	ll	lm	ll	ll	ll	lm	lm	--	ll	ll	lm	lm	lm	--	lm	ll	lm	ll	lm	lm	ll	lm	lm	lm	lm	ll	ll	ll	ll	ll	--	lm	lm
lm851	backbone_raw.fasta.pilon.fasta_hic_scaffold_15	7418628	ll	ll	lm	ll	ll	ll	lm	lm	lm	--	--	ll	lm	ll	ll	--	ll	--	lm	lm	lm	lm	ll	ll	lm	ll	lm	lm	lm	ll	lm	ll	lm	ll	lm	--	lm	lm	ll	ll	ll	ll	--	ll	--	lm	lm
lm852	backbone_raw.fasta.pilon.fasta_hic_scaffold_15	7418902	lm	ll	lm	ll	--	ll	lm	--	lm	ll	lm	ll	lm	--	ll	lm	ll	ll	lm	lm	--	lm	ll	ll	lm	lm	lm	lm	lm	ll	lm	ll	lm	ll	lm	lm	lm	lm	--	ll	ll	ll	lm	ll	ll	lm	lm
lm853	backbone_raw.fasta.pilon.fasta_hic_scaffold_15	7418933	ll	ll	lm	ll	ll	ll	ll	lm	lm	ll	lm	--	ll	ll	ll	lm	ll	ll	--	lm	--	lm	--	ll	ll	lm	ll	lm	lm	ll	lm	--	lm	--	--	lm	lm	lm	lm	ll	ll	ll	lm	ll	ll	--	lm
lm854	backbone_raw.fasta.pilon.fasta_hic_scaffold_15	7418935	lm	ll	ll	ll	ll	ll	lm	lm	lm	ll	lm	--	lm	ll	ll	ll	ll	ll	lm	ll	lm	lm	ll	ll	lm	lm	lm	lm	--	ll	lm	ll	lm	lm	ll	lm	--	ll	lm	ll	ll	ll	lm	ll	ll	ll	ll
lm855	backbone_raw.fasta.pilon.fasta_hic_scaffold_15	7419124	lm	ll	lm	ll	--	ll	lm	lm	ll	ll	lm	ll	lm	--	ll	lm	ll	ll	lm	--	lm	lm	ll	ll	ll	lm	lm	lm	lm	ll	lm	ll	lm	lm	lm	lm	--	ll	lm	ll	ll	ll	lm	ll	ll	lm	lm
lm856	backbone_raw.fasta.pilon.fasta_hic_scaffold_15	7419346	lm	ll	lm	ll	ll	ll	--	lm	lm	ll	ll	ll	lm	ll	ll	ll	ll	ll	ll	lm	lm	lm	ll	ll	lm	lm	lm	lm	ll	ll	lm	ll	lm	lm	lm	lm	--	ll	lm	ll	ll	ll	lm	--	ll	lm	lm
lm857	backbone_raw.fasta.pilon.fasta_hic_scaffold_15	7419347	lm	ll	lm	ll	ll	ll	--	lm	lm	ll	ll	ll	lm	ll	ll	ll	ll	ll	ll	lm	lm	lm	ll	ll	lm	lm	lm	lm	ll	ll	lm	ll	lm	lm	lm	lm	--	ll	lm	ll	ll	ll	lm	--	ll	lm	lm
lm858	backbone_raw.fasta.pilon.fasta_hic_scaffold_15	7419401	lm	ll	lm	ll	ll	ll	lm	lm	--	ll	--	ll	lm	ll	ll	ll	ll	ll	--	ll	lm	lm	ll	ll	lm	lm	lm	--	ll	ll	ll	ll	lm	lm	lm	ll	ll	lm	lm	ll	ll	ll	lm	--	ll	lm	--
lm859	backbone_raw.fasta.pilon.fasta_hic_scaffold_15	7419517	lm	ll	ll	ll	ll	ll	lm	lm	lm	ll	lm	ll	lm	ll	ll	lm	ll	ll	ll	lm	ll	ll	ll	ll	--	ll	ll	lm	lm	ll	lm	--	--	--	ll	lm	lm	lm	--	ll	ll	--	lm	ll	ll	ll	lm
lm860	backbone_raw.fasta.pilon.fasta_hic_scaffold_15	7419685	lm	ll	lm	ll	ll	ll	lm	lm	lm	ll	ll	ll	ll	--	ll	--	ll	ll	lm	lm	lm	ll	ll	ll	lm	lm	lm	lm	--	ll	lm	ll	ll	lm	lm	lm	ll	lm	lm	ll	ll	ll	lm	ll	ll	--	lm
lm861	backbone_raw.fasta.pilon.fasta_hic_scaffold_15	7419876	--	ll	lm	ll	ll	ll	lm	lm	ll	ll	ll	ll	ll	ll	ll	ll	ll	ll	ll	ll	lm	lm	ll	ll	lm	--	--	lm	lm	ll	--	ll	lm	--	lm	lm	lm	lm	ll	ll	ll	ll	--	ll	ll	lm	ll
lm862	backbone_raw.fasta.pilon.fasta_hic_scaffold_15	7419916	--	--	lm	ll	ll	ll	lm	lm	--	ll	ll	ll	ll	ll	ll	--	ll	ll	lm	ll	lm	lm	ll	ll	lm	ll	lm	lm	lm	ll	lm	ll	lm	ll	lm	--	lm	ll	ll	ll	ll	ll	ll	ll	ll	lm	ll
lm863	backbone_raw.fasta.pilon.fasta_hic_scaffold_15	7420084	lm	ll	lm	ll	ll	ll	lm	lm	ll	ll	ll	ll	ll	ll	ll	lm	ll	ll	--	ll	lm	lm	ll	ll	--	--	ll	lm	lm	ll	ll	ll	--	lm	lm	lm	lm	ll	--	ll	ll	ll	lm	ll	ll	lm	--
lm864	backbone_raw.fasta.pilon.fasta_hic_scaffold_15	7420276	lm	ll	lm	ll	ll	ll	ll	lm	ll	ll	--	ll	lm	ll	ll	lm	ll	ll	--	--	lm	lm	ll	ll	lm	lm	lm	lm	lm	ll	--	ll	lm	lm	lm	lm	lm	ll	lm	ll	ll	ll	lm	ll	ll	lm	lm
lm865	backbone_raw.fasta.pilon.fasta_hic_scaffold_15	7420334	--	ll	lm	ll	ll	ll	ll	lm	lm	ll	lm	ll	lm	ll	ll	lm	ll	ll	lm	--	lm	lm	ll	ll	lm	lm	lm	lm	lm	ll	lm	ll	--	ll	--	lm	ll	ll	lm	ll	ll	ll	lm	ll	ll	ll	--
lm866	backbone_raw.fasta.pilon.fasta_hic_scaffold_15	7421108	lm	ll	lm	ll	ll	ll	lm	lm	lm	ll	lm	ll	lm	ll	ll	--	ll	ll	ll	--	lm	lm	ll	ll	--	lm	lm	lm	lm	ll	lm	ll	ll	--	lm	lm	lm	lm	--	ll	ll	ll	lm	--	ll	lm	ll
lm867	backbone_raw.fasta.pilon.fasta_hic_scaffold_15	7421551	lm	ll	lm	ll	ll	ll	--	lm	lm	ll	lm	ll	lm	ll	ll	lm	--	ll	lm	--	lm	ll	ll	ll	ll	lm	ll	lm	lm	ll	lm	ll	lm	lm	lm	ll	lm	lm	lm	ll	ll	ll	lm	ll	ll	lm	lm
lm868	backbone_raw.fasta.pilon.fasta_hic_scaffold_15	7421562	lm	ll	ll	ll	ll	ll	ll	lm	lm	ll	lm	ll	lm	ll	ll	lm	--	ll	lm	lm	ll	--	ll	ll	ll	lm	lm	lm	lm	ll	lm	ll	lm	lm	ll	lm	--	lm	lm	ll	ll	ll	lm	ll	ll	lm	ll
lm869	backbone_raw.fasta.pilon.fasta_hic_scaffold_15	7421569	--	ll	lm	ll	ll	ll	lm	lm	lm	ll	lm	ll	--	ll	ll	lm	--	ll	lm	ll	lm	ll	ll	ll	ll	lm	--	lm	lm	ll	lm	ll	lm	lm	lm	ll	lm	lm	lm	ll	ll	ll	lm	ll	ll	lm	lm
lm870	backbone_raw.fasta.pilon.fasta_hic_scaffold_15	7421636	lm	ll	lm	ll	ll	ll	lm	lm	--	ll	lm	ll	ll	ll	ll	lm	ll	--	lm	ll	lm	ll	--	ll	ll	lm	lm	lm	lm	ll	ll	--	lm	lm	lm	ll	lm	lm	ll	ll	ll	ll	lm	--	ll	lm	lm
lm871	backbone_raw.fasta.pilon.fasta_hic_scaffold_15	8196997	--	--	lm	ll	ll	ll	lm	lm	lm	ll	lm	ll	--	--	ll	--	ll	ll	ll	lm	lm	lm	--	ll	--	lm	lm	lm	--	ll	lm	ll	lm	lm	lm	lm	ll	--	lm	--	ll	ll	lm	ll	ll	lm	ll
lm872	backbone_raw.fasta.pilon.fasta_hic_scaffold_15	8239957	ll	ll	ll	ll	ll	ll	lm	--	ll	lm	ll	lm	--	ll	ll	lm	lm	ll	ll	--	lm	--	ll	ll	lm	lm	lm	ll	--	--	lm	lm	lm	lm	lm	ll	ll	ll	lm	lm	lm	--	lm	lm	lm	lm	ll
lm873	backbone_raw.fasta.pilon.fasta_hic_scaffold_15	8380779	lm	ll	ll	lm	ll	ll	ll	ll	lm	lm	ll	ll	lm	ll	lm	ll	ll	lm	lm	lm	lm	ll	ll	ll	lm	lm	lm	lm	lm	lm	lm	ll	lm	lm	lm	ll	lm	ll	ll	ll	lm	lm	ll	lm	ll	ll	--
lm874	backbone_raw.fasta.pilon.fasta_hic_scaffold_15	8892095	lm	ll	lm	ll	ll	ll	lm	--	lm	ll	lm	ll	lm	ll	ll	--	ll	ll	ll	lm	--	lm	ll	ll	lm	ll	--	lm	lm	ll	lm	ll	--	--	lm	lm	ll	--	lm	ll	ll	ll	lm	ll	ll	ll	ll
lm875	backbone_raw.fasta.pilon.fasta_hic_scaffold_15	8906038	--	ll	lm	ll	ll	ll	ll	lm	lm	ll	lm	ll	ll	ll	ll	lm	ll	ll	ll	lm	lm	ll	ll	ll	--	lm	lm	lm	lm	ll	ll	ll	lm	--	lm	lm	lm	lm	lm	ll	ll	ll	ll	--	ll	lm	ll
lm876	backbone_raw.fasta.pilon.fasta_hic_scaffold_15	8908265	lm	ll	--	ll	ll	ll	ll	lm	lm	ll	lm	ll	lm	ll	ll	lm	ll	--	ll	lm	lm	lm	ll	ll	lm	lm	lm	lm	lm	ll	lm	ll	lm	ll	lm	--	--	--	lm	ll	ll	ll	lm	ll	ll	--	ll
lm877	backbone_raw.fasta.pilon.fasta_hic_scaffold_15	8908331	lm	ll	lm	ll	ll	ll	lm	lm	lm	ll	lm	ll	--	ll	ll	lm	ll	ll	ll	lm	lm	lm	--	ll	lm	lm	--	lm	lm	ll	lm	ll	lm	ll	lm	lm	lm	lm	lm	ll	ll	ll	--	ll	ll	lm	ll
lm878	backbone_raw.fasta.pilon.fasta_hic_scaffold_15	8986017	lm	--	--	ll	lm	lm	ll	ll	ll	lm	lm	lm	ll	lm	ll	ll	lm	lm	lm	ll	lm	--	lm	lm	lm	--	ll	ll	ll	lm	--	lm	ll	ll	lm	ll	--	ll	ll	lm	lm	lm	ll	lm	lm	lm	lm
lm879	backbone_raw.fasta.pilon.fasta_hic_scaffold_15	8997111	lm	ll	lm	ll	ll	ll	--	lm	lm	--	ll	ll	--	ll	ll	lm	ll	ll	ll	--	ll	ll	ll	ll	--	--	ll	lm	lm	ll	lm	ll	lm	lm	lm	lm	lm	lm	--	ll	ll	ll	lm	--	ll	--	ll
lm880	backbone_raw.fasta.pilon.fasta_hic_scaffold_15	9036884	lm	ll	lm	ll	--	ll	lm	lm	lm	--	lm	ll	lm	ll	ll	lm	ll	ll	ll	lm	lm	ll	ll	ll	lm	lm	lm	lm	--	ll	lm	ll	lm	lm	lm	lm	--	lm	lm	ll	ll	ll	lm	ll	ll	--	ll
lm881	backbone_raw.fasta.pilon.fasta_hic_scaffold_15	9036897	lm	ll	lm	ll	--	ll	lm	lm	lm	--	lm	ll	lm	ll	ll	lm	ll	ll	ll	lm	lm	--	ll	ll	lm	--	lm	lm	lm	ll	lm	ll	lm	lm	lm	--	--	lm	lm	ll	ll	ll	lm	ll	--	ll	ll
lm882	backbone_raw.fasta.pilon.fasta_hic_scaffold_15	9093053	lm	--	lm	ll	ll	ll	lm	--	lm	ll	lm	ll	--	ll	ll	--	ll	ll	ll	--	lm	lm	ll	ll	lm	--	lm	lm	lm	ll	lm	--	lm	ll	lm	lm	lm	lm	lm	lm	ll	ll	lm	--	ll	--	ll
lm883	backbone_raw.fasta.pilon.fasta_hic_scaffold_15	9093055	lm	ll	lm	ll	ll	ll	lm	ll	lm	ll	lm	ll	--	ll	ll	--	ll	ll	ll	--	lm	lm	ll	ll	lm	--	lm	lm	lm	ll	lm	ll	lm	ll	lm	lm	lm	--	lm	ll	ll	ll	lm	--	ll	--	ll
lm884	backbone_raw.fasta.pilon.fasta_hic_scaffold_15	9093482	lm	ll	lm	ll	--	ll	lm	--	ll	ll	--	ll	--	ll	ll	lm	ll	ll	ll	lm	lm	lm	ll	ll	lm	lm	lm	--	lm	ll	lm	ll	lm	ll	ll	--	lm	lm	lm	ll	ll	ll	lm	ll	ll	ll	ll
lm885	backbone_raw.fasta.pilon.fasta_hic_scaffold_15	9097476	lm	ll	lm	--	ll	ll	lm	--	lm	ll	lm	ll	lm	ll	ll	lm	--	ll	ll	lm	lm	lm	ll	ll	lm	lm	--	lm	lm	ll	lm	ll	lm	lm	--	ll	--	lm	--	ll	ll	ll	lm	ll	ll	lm	ll
lm886	backbone_raw.fasta.pilon.fasta_hic_scaffold_15	9165839	lm	--	lm	ll	ll	ll	--	lm	--	ll	--	ll	lm	ll	ll	--	ll	ll	ll	lm	--	--	--	--	lm	lm	ll	lm	lm	ll	--	ll	lm	--	lm	lm	--	lm	ll	ll	ll	ll	lm	ll	ll	lm	ll
lm887	backbone_raw.fasta.pilon.fasta_hic_scaffold_15	9178715	lm	ll	lm	ll	ll	ll	lm	lm	lm	ll	lm	--	lm	ll	ll	lm	ll	ll	ll	lm	lm	--	ll	ll	lm	lm	lm	--	--	ll	lm	--	lm	lm	lm	lm	lm	lm	lm	ll	ll	ll	--	ll	ll	lm	ll
lm888	backbone_raw.fasta.pilon.fasta_hic_scaffold_15	9178780	lm	ll	lm	ll	--	ll	lm	--	lm	ll	lm	ll	lm	ll	ll	lm	ll	ll	--	lm	lm	--	ll	ll	lm	lm	lm	--	lm	ll	lm	--	lm	--	lm	lm	lm	lm	lm	ll	ll	ll	lm	ll	ll	lm	ll
lm889	backbone_raw.fasta.pilon.fasta_hic_scaffold_15	9178899	ll	ll	lm	ll	--	ll	lm	--	lm	ll	lm	ll	ll	ll	ll	ll	ll	ll	ll	lm	lm	--	--	ll	lm	ll	--	--	lm	ll	lm	--	lm	lm	lm	--	lm	lm	lm	--	ll	ll	--	ll	ll	lm	ll
lm890	backbone_raw.fasta.pilon.fasta_hic_scaffold_15	9178925	ll	ll	lm	ll	ll	ll	lm	--	lm	--	lm	ll	ll	ll	ll	ll	ll	ll	ll	lm	lm	lm	--	ll	lm	--	--	--	lm	ll	lm	--	lm	lm	lm	lm	lm	--	lm	--	ll	ll	lm	ll	ll	lm	ll
lm891	backbone_raw.fasta.pilon.fasta_hic_scaffold_15	9183479	lm	ll	lm	ll	ll	ll	lm	lm	ll	ll	lm	ll	lm	ll	ll	lm	ll	ll	ll	lm	lm	lm	ll	ll	lm	lm	lm	ll	lm	ll	lm	ll	lm	lm	lm	--	lm	lm	lm	ll	ll	ll	lm	ll	ll	lm	ll
lm892	backbone_raw.fasta.pilon.fasta_hic_scaffold_15	9183488	lm	ll	--	ll	ll	ll	lm	lm	lm	ll	lm	ll	--	ll	ll	lm	ll	ll	ll	lm	lm	lm	ll	ll	lm	ll	--	lm	--	ll	--	ll	lm	lm	--	lm	ll	lm	ll	ll	ll	ll	lm	ll	ll	lm	ll
lm893	backbone_raw.fasta.pilon.fasta_hic_scaffold_15	9183503	lm	ll	lm	ll	ll	ll	lm	lm	lm	ll	lm	ll	lm	ll	ll	lm	ll	ll	ll	lm	lm	lm	ll	ll	lm	lm	lm	ll	lm	--	--	ll	lm	lm	lm	--	lm	lm	lm	ll	ll	ll	lm	ll	ll	lm	ll
lm894	backbone_raw.fasta.pilon.fasta_hic_scaffold_15	9183671	--	ll	lm	ll	ll	ll	lm	lm	--	ll	ll	ll	lm	ll	ll	lm	--	ll	ll	lm	lm	lm	--	ll	lm	lm	--	lm	--	ll	lm	ll	lm	lm	lm	lm	lm	--	lm	ll	ll	ll	lm	ll	ll	lm	ll
lm895	backbone_raw.fasta.pilon.fasta_hic_scaffold_15	9191308	lm	ll	--	ll	--	ll	lm	--	--	ll	lm	ll	lm	ll	ll	lm	ll	--	ll	lm	lm	ll	ll	ll	ll	--	lm	lm	lm	--	lm	--	lm	lm	lm	lm	lm	lm	--	ll	ll	ll	lm	--	ll	lm	ll
lm896	backbone_raw.fasta.pilon.fasta_hic_scaffold_15	9204495	lm	ll	lm	ll	ll	ll	lm	lm	lm	ll	lm	ll	lm	ll	ll	lm	ll	ll	ll	lm	lm	--	ll	ll	lm	lm	lm	ll	ll	ll	lm	ll	lm	--	lm	lm	ll	lm	--	ll	ll	ll	lm	ll	ll	lm	ll
lm897	backbone_raw.fasta.pilon.fasta_hic_scaffold_15	9204507	lm	ll	lm	ll	ll	ll	lm	lm	lm	ll	lm	ll	lm	ll	ll	--	ll	ll	ll	lm	lm	lm	ll	ll	lm	lm	lm	lm	lm	ll	lm	ll	lm	lm	lm	lm	lm	lm	lm	ll	ll	ll	lm	ll	ll	--	ll
lm898	backbone_raw.fasta.pilon.fasta_hic_scaffold_15	9204519	lm	ll	lm	ll	ll	ll	lm	lm	lm	ll	lm	ll	lm	ll	ll	lm	ll	ll	ll	lm	lm	--	ll	ll	lm	lm	lm	--	ll	ll	lm	ll	lm	--	lm	lm	ll	lm	--	ll	ll	ll	lm	ll	ll	lm	ll
lm899	backbone_raw.fasta.pilon.fasta_hic_scaffold_15	9204748	--	ll	lm	ll	ll	ll	lm	lm	ll	ll	ll	ll	ll	ll	ll	lm	ll	ll	ll	lm	lm	--	ll	ll	--	lm	lm	lm	lm	ll	ll	ll	lm	lm	--	lm	lm	ll	--	ll	ll	ll	lm	ll	ll	lm	ll
lm900	backbone_raw.fasta.pilon.fasta_hic_scaffold_15	9204910	ll	ll	lm	ll	ll	ll	lm	--	lm	ll	lm	ll	lm	ll	ll	lm	ll	ll	ll	--	lm	lm	ll	ll	lm	lm	lm	ll	lm	ll	lm	ll	lm	lm	lm	--	lm	lm	lm	ll	ll	ll	--	ll	--	lm	ll
lm901	backbone_raw.fasta.pilon.fasta_hic_scaffold_15	9205117	ll	ll	lm	ll	ll	ll	lm	ll	--	ll	lm	ll	lm	ll	ll	--	ll	ll	ll	--	--	lm	ll	ll	lm	lm	lm	lm	lm	ll	lm	ll	--	ll	lm	ll	lm	--	ll	ll	ll	ll	ll	ll	ll	lm	ll
lm902	backbone_raw.fasta.pilon.fasta_hic_scaffold_15	9205126	ll	ll	lm	ll	ll	ll	lm	ll	lm	--	lm	ll	lm	ll	ll	lm	ll	ll	ll	lm	--	lm	ll	ll	lm	lm	lm	lm	lm	ll	lm	ll	lm	ll	lm	ll	lm	--	ll	ll	ll	ll	ll	ll	ll	lm	ll
lm903	backbone_raw.fasta.pilon.fasta_hic_scaffold_15	9214498	lm	ll	lm	ll	ll	ll	lm	lm	lm	ll	ll	ll	--	ll	ll	lm	ll	ll	ll	lm	ll	--	--	ll	lm	lm	lm	--	lm	ll	ll	--	lm	lm	--	lm	--	lm	lm	lm	ll	ll	--	ll	ll	--	ll
lm904	backbone_raw.fasta.pilon.fasta_hic_scaffold_15	9214749	--	lm	--	ll	ll	ll	lm	lm	lm	ll	--	ll	ll	--	ll	lm	ll	ll	ll	--	ll	ll	lm	ll	lm	lm	lm	--	ll	ll	ll	lm	lm	lm	lm	--	lm	lm	lm	--	ll	ll	lm	ll	ll	ll	ll
lm905	backbone_raw.fasta.pilon.fasta_hic_scaffold_15	9214809	lm	ll	ll	ll	lm	ll	--	ll	lm	ll	lm	ll	ll	--	ll	ll	lm	--	--	lm	ll	lm	ll	--	lm	lm	ll	lm	ll	ll	ll	ll	lm	--	ll	lm	lm	--	lm	ll	lm	ll	ll	ll	ll	lm	--
lm906	backbone_raw.fasta.pilon.fasta_hic_scaffold_15	9222046	ll	ll	ll	lm	lm	ll	lm	ll	lm	lm	ll	ll	lm	--	lm	lm	ll	ll	lm	ll	lm	ll	--	ll	lm	lm	ll	lm	lm	lm	ll	lm	lm	--	lm	lm	ll	--	--	ll	lm	lm	ll	ll	lm	lm	lm
lm907	backbone_raw.fasta.pilon.fasta_hic_scaffold_15	9222054	ll	ll	ll	lm	lm	ll	lm	ll	lm	lm	ll	ll	lm	--	lm	lm	ll	ll	lm	ll	lm	ll	ll	ll	lm	lm	--	lm	lm	lm	ll	lm	lm	--	lm	lm	ll	--	--	ll	lm	lm	ll	ll	lm	lm	lm
lm908	backbone_raw.fasta.pilon.fasta_hic_scaffold_15	9222065	ll	ll	ll	lm	lm	ll	lm	ll	lm	--	ll	ll	--	--	lm	lm	ll	ll	lm	ll	lm	ll	--	ll	lm	lm	lm	--	lm	lm	--	lm	lm	--	lm	lm	ll	--	--	ll	lm	ll	ll	ll	lm	lm	--
lm909	backbone_raw.fasta.pilon.fasta_hic_scaffold_15	9228706	--	ll	lm	ll	ll	ll	lm	ll	lm	ll	lm	ll	lm	ll	ll	lm	ll	ll	ll	lm	--	lm	--	ll	lm	lm	--	ll	lm	ll	lm	ll	--	lm	ll	lm	lm	lm	lm	ll	ll	ll	lm	ll	ll	lm	ll
lm910	backbone_raw.fasta.pilon.fasta_hic_scaffold_15	9230894	lm	ll	lm	ll	ll	ll	lm	lm	lm	ll	lm	ll	--	ll	ll	lm	ll	ll	ll	lm	lm	lm	ll	ll	lm	--	lm	lm	lm	ll	ll	ll	--	lm	lm	lm	lm	lm	--	ll	ll	ll	lm	ll	ll	ll	ll
lm911	backbone_raw.fasta.pilon.fasta_hic_scaffold_15	9232912	ll	ll	ll	ll	ll	ll	--	--	lm	ll	--	ll	lm	ll	ll	--	ll	ll	ll	ll	lm	lm	ll	ll	lm	lm	--	lm	lm	ll	lm	ll	--	ll	ll	lm	lm	lm	lm	ll	ll	ll	lm	ll	ll	ll	ll
lm912	backbone_raw.fasta.pilon.fasta_hic_scaffold_15	10122485	lm	lm	lm	lm	ll	lm	ll	ll	ll	lm	ll	ll	--	--	lm	ll	ll	lm	lm	ll	ll	ll	lm	lm	ll	ll	ll	lm	ll	lm	ll	lm	lm	ll	ll	ll	--	ll	ll	lm	lm	lm	ll	lm	--	ll	lm
lm913	backbone_raw.fasta.pilon.fasta_hic_scaffold_15	10180467	lm	lm	lm	lm	ll	lm	--	ll	ll	lm	ll	ll	--	--	lm	ll	ll	lm	lm	ll	ll	ll	lm	lm	ll	ll	ll	lm	ll	lm	ll	lm	lm	--	ll	ll	--	ll	--	lm	lm	lm	ll	lm	lm	ll	lm
lm914	backbone_raw.fasta.pilon.fasta_hic_scaffold_15	10570386	ll	ll	ll	ll	lm	ll	lm	--	lm	ll	lm	--	ll	ll	ll	lm	lm	ll	ll	--	ll	lm	--	ll	lm	--	lm	ll	lm	ll	lm	ll	ll	lm	lm	--	lm	lm	lm	ll	ll	ll	lm	ll	ll	lm	ll
lm915	backbone_raw.fasta.pilon.fasta_hic_scaffold_15	10932270	lm	lm	lm	lm	ll	lm	ll	ll	ll	lm	ll	ll	lm	--	--	ll	ll	--	lm	ll	ll	ll	lm	ll	ll	ll	ll	lm	ll	--	lm	lm	lm	lm	lm	ll	ll	ll	--	lm	--	lm	ll	lm	--	ll	lm
lm916	backbone_raw.fasta.pilon.fasta_hic_scaffold_15	10932305	lm	lm	lm	lm	ll	lm	ll	ll	ll	lm	ll	ll	lm	lm	--	ll	ll	--	lm	ll	ll	ll	lm	--	ll	ll	ll	lm	ll	lm	lm	lm	lm	lm	lm	ll	ll	ll	ll	lm	ll	lm	ll	lm	lm	ll	lm
lm917	backbone_raw.fasta.pilon.fasta_hic_scaffold_15	10932457	ll	ll	ll	ll	lm	ll	lm	lm	lm	--	lm	lm	ll	--	ll	--	lm	--	ll	lm	lm	lm	--	ll	lm	lm	lm	ll	lm	ll	ll	ll	--	ll	--	lm	lm	lm	ll	ll	ll	ll	lm	ll	ll	lm	--
lm918	backbone_raw.fasta.pilon.fasta_hic_scaffold_15	10932458	ll	ll	ll	ll	lm	ll	lm	lm	lm	--	lm	lm	ll	--	ll	--	lm	--	ll	lm	lm	lm	--	ll	lm	lm	lm	ll	lm	ll	ll	ll	--	ll	--	lm	lm	lm	ll	ll	ll	ll	lm	ll	ll	lm	--
lm919	backbone_raw.fasta.pilon.fasta_hic_scaffold_15	10934381	lm	--	lm	lm	ll	lm	ll	ll	ll	--	ll	ll	--	ll	lm	ll	ll	--	--	ll	ll	ll	lm	lm	ll	ll	ll	lm	ll	--	ll	--	lm	lm	lm	ll	ll	ll	--	--	lm	lm	ll	--	lm	ll	--
lm920	backbone_raw.fasta.pilon.fasta_hic_scaffold_15	10934679	lm	lm	lm	--	ll	--	ll	ll	ll	--	ll	ll	lm	lm	lm	ll	ll	lm	lm	ll	ll	ll	lm	--	ll	ll	ll	lm	ll	lm	lm	lm	--	lm	lm	ll	ll	ll	lm	lm	lm	lm	ll	--	--	ll	lm
lm921	backbone_raw.fasta.pilon.fasta_hic_scaffold_15	10934907	ll	ll	ll	ll	lm	ll	lm	lm	lm	ll	lm	lm	ll	ll	ll	--	lm	ll	ll	lm	lm	lm	ll	--	lm	lm	ll	ll	lm	ll	ll	ll	ll	ll	ll	--	lm	lm	ll	ll	ll	ll	lm	ll	ll	ll	ll
lm922	backbone_raw.fasta.pilon.fasta_hic_scaffold_15	10940405	ll	--	ll	ll	lm	--	lm	lm	lm	--	lm	lm	--	ll	ll	lm	lm	ll	ll	lm	lm	lm	ll	--	lm	lm	lm	ll	lm	ll	ll	ll	ll	ll	ll	--	lm	lm	ll	ll	ll	ll	lm	ll	--	lm	ll
lm923	backbone_raw.fasta.pilon.fasta_hic_scaffold_15	11538125	ll	ll	ll	ll	--	ll	lm	lm	--	--	lm	lm	--	ll	ll	lm	lm	ll	--	lm	lm	ll	ll	ll	lm	lm	--	--	lm	ll	ll	ll	ll	ll	ll	lm	lm	lm	ll	ll	ll	ll	lm	--	ll	lm	ll
lm924	backbone_raw.fasta.pilon.fasta_hic_scaffold_15	11539219	lm	--	lm	--	ll	lm	ll	ll	ll	--	ll	ll	lm	lm	lm	ll	ll	--	lm	ll	ll	lm	--	lm	ll	ll	--	ll	ll	lm	lm	lm	lm	lm	lm	ll	ll	ll	lm	lm	lm	--	ll	--	--	ll	--
lm925	backbone_raw.fasta.pilon.fasta_hic_scaffold_15	11539989	ll	ll	ll	ll	lm	ll	lm	lm	lm	ll	lm	lm	ll	ll	ll	lm	lm	ll	ll	lm	lm	ll	ll	ll	lm	lm	lm	ll	lm	ll	ll	ll	ll	ll	ll	lm	lm	lm	ll	ll	ll	ll	lm	ll	ll	lm	ll
lm926	backbone_raw.fasta.pilon.fasta_hic_scaffold_15	11540004	lm	lm	lm	lm	ll	lm	ll	ll	ll	lm	ll	ll	lm	--	lm	ll	ll	lm	lm	ll	ll	lm	lm	--	ll	ll	ll	lm	ll	lm	lm	lm	lm	lm	lm	ll	ll	ll	ll	lm	lm	lm	ll	lm	ll	ll	lm
lm927	backbone_raw.fasta.pilon.fasta_hic_scaffold_15	11540122	ll	ll	ll	ll	lm	ll	lm	lm	ll	ll	lm	lm	ll	--	ll	lm	lm	ll	ll	lm	lm	ll	ll	ll	lm	lm	lm	ll	lm	ll	ll	ll	ll	ll	ll	--	lm	lm	ll	ll	ll	ll	lm	ll	ll	lm	ll
lm928	backbone_raw.fasta.pilon.fasta_hic_scaffold_15	11540623	lm	lm	lm	ll	ll	lm	ll	ll	ll	--	ll	ll	lm	ll	lm	ll	ll	lm	lm	ll	ll	lm	lm	--	ll	ll	ll	lm	ll	lm	lm	lm	lm	--	lm	ll	ll	ll	lm	lm	lm	lm	ll	--	--	ll	ll
lm929	backbone_raw.fasta.pilon.fasta_hic_scaffold_15	11543956	ll	ll	ll	ll	lm	ll	lm	lm	lm	ll	lm	ll	ll	--	ll	--	lm	ll	ll	lm	lm	ll	ll	ll	lm	lm	lm	ll	lm	ll	ll	ll	ll	ll	ll	lm	--	lm	ll	ll	ll	ll	--	ll	ll	lm	ll
lm930	backbone_raw.fasta.pilon.fasta_hic_scaffold_15	11596690	ll	lm	ll	ll	lm	ll	ll	ll	ll	ll	lm	ll	ll	ll	ll	lm	lm	lm	ll	ll	ll	lm	ll	lm	lm	ll	ll	lm	lm	ll	ll	ll	ll	ll	ll	lm	lm	--	lm	ll	ll	lm	lm	lm	lm	ll	ll
lm931	backbone_raw.fasta.pilon.fasta_hic_scaffold_15	11613543	ll	--	ll	ll	lm	--	lm	lm	lm	ll	lm	lm	ll	--	ll	lm	lm	ll	--	lm	lm	--	--	--	lm	lm	lm	ll	lm	ll	ll	ll	ll	ll	--	lm	lm	lm	--	ll	ll	ll	lm	ll	--	lm	ll
lm932	backbone_raw.fasta.pilon.fasta_hic_scaffold_15	11614353	ll	ll	--	ll	lm	ll	lm	--	lm	--	lm	lm	ll	--	ll	lm	lm	ll	ll	lm	lm	ll	ll	--	lm	lm	lm	ll	lm	ll	ll	--	ll	ll	--	--	lm	lm	ll	--	ll	ll	lm	ll	--	lm	--
lm933	backbone_raw.fasta.pilon.fasta_hic_scaffold_15	11616665	ll	ll	ll	ll	lm	ll	lm	--	lm	--	lm	lm	ll	ll	--	lm	lm	ll	--	ll	lm	--	--	--	--	lm	lm	ll	lm	ll	ll	ll	ll	ll	ll	lm	lm	lm	--	ll	--	ll	lm	--	--	lm	ll
lm934	backbone_raw.fasta.pilon.fasta_hic_scaffold_15	11628768	ll	ll	ll	ll	lm	ll	lm	lm	lm	ll	lm	lm	ll	ll	--	lm	lm	ll	ll	lm	lm	ll	ll	--	lm	lm	lm	ll	lm	ll	ll	ll	ll	ll	ll	ll	lm	lm	ll	ll	ll	ll	--	--	ll	lm	ll
lm935	backbone_raw.fasta.pilon.fasta_hic_scaffold_15	11628772	ll	ll	ll	ll	lm	ll	lm	lm	lm	ll	lm	lm	--	ll	--	lm	lm	ll	ll	lm	lm	ll	ll	--	lm	lm	lm	ll	lm	ll	ll	ll	ll	ll	ll	ll	lm	lm	ll	ll	ll	ll	--	--	ll	lm	ll
lm936	backbone_raw.fasta.pilon.fasta_hic_scaffold_15	11628895	lm	lm	lm	--	ll	--	ll	ll	ll	lm	ll	ll	lm	--	lm	ll	ll	lm	lm	ll	ll	lm	lm	lm	ll	ll	ll	lm	ll	lm	lm	lm	--	--	--	ll	ll	ll	lm	lm	lm	lm	ll	lm	lm	ll	lm
lm937	backbone_raw.fasta.pilon.fasta_hic_scaffold_15	11629011	ll	--	ll	ll	lm	ll	lm	lm	lm	ll	lm	lm	--	--	ll	lm	lm	ll	ll	--	lm	ll	--	ll	lm	lm	--	ll	lm	ll	ll	--	--	--	--	lm	lm	lm	ll	ll	ll	ll	--	ll	ll	lm	ll
lm938	backbone_raw.fasta.pilon.fasta_hic_scaffold_15	11629196	lm	--	lm	--	ll	--	ll	ll	ll	lm	ll	ll	lm	lm	lm	ll	ll	lm	lm	ll	ll	lm	--	lm	ll	ll	ll	--	ll	lm	lm	lm	lm	lm	lm	ll	ll	ll	lm	lm	--	lm	ll	lm	lm	ll	--
lm939	backbone_raw.fasta.pilon.fasta_hic_scaffold_15	11629521	lm	lm	lm	lm	ll	--	ll	ll	ll	lm	ll	ll	--	lm	lm	ll	ll	lm	lm	ll	ll	--	--	lm	ll	ll	ll	lm	ll	lm	lm	--	lm	lm	--	ll	ll	ll	--	--	lm	lm	ll	lm	--	ll	lm
lm940	backbone_raw.fasta.pilon.fasta_hic_scaffold_15	11629607	lm	lm	lm	lm	ll	--	ll	ll	ll	lm	ll	ll	ll	lm	lm	ll	ll	lm	--	ll	ll	lm	lm	lm	ll	ll	ll	--	ll	lm	--	lm	lm	lm	lm	ll	ll	ll	--	ll	lm	lm	ll	lm	--	ll	lm
lm941	backbone_raw.fasta.pilon.fasta_hic_scaffold_15	11630236	lm	lm	lm	lm	ll	--	ll	ll	ll	lm	ll	ll	--	--	lm	ll	ll	--	lm	ll	ll	lm	lm	lm	ll	ll	ll	lm	ll	--	lm	--	--	lm	lm	ll	ll	ll	lm	lm	lm	lm	ll	lm	lm	ll	lm
lm942	backbone_raw.fasta.pilon.fasta_hic_scaffold_15	11630239	lm	lm	lm	lm	ll	--	ll	ll	ll	lm	ll	ll	--	--	lm	ll	ll	--	lm	ll	ll	lm	lm	lm	ll	ll	ll	lm	ll	--	lm	--	--	lm	lm	ll	ll	ll	lm	lm	lm	lm	ll	lm	lm	ll	lm
lm943	backbone_raw.fasta.pilon.fasta_hic_scaffold_15	11792592	lm	lm	--	lm	--	lm	ll	--	ll	--	lm	ll	lm	ll	--	ll	ll	lm	lm	ll	--	lm	lm	ll	ll	ll	ll	lm	--	lm	lm	--	--	ll	lm	ll	ll	ll	lm	lm	lm	lm	ll	--	lm	lm	lm
lm944	backbone_raw.fasta.pilon.fasta_hic_scaffold_15	11792719	lm	ll	lm	lm	ll	lm	ll	ll	ll	lm	lm	ll	lm	--	lm	ll	ll	--	lm	ll	ll	lm	--	ll	ll	ll	ll	lm	--	lm	lm	ll	lm	ll	lm	ll	ll	ll	lm	lm	lm	lm	ll	lm	lm	lm	lm
lm945	backbone_raw.fasta.pilon.fasta_hic_scaffold_15	11792720	lm	ll	lm	lm	ll	lm	ll	ll	ll	lm	lm	ll	lm	--	lm	ll	ll	--	lm	ll	ll	lm	--	ll	ll	ll	ll	lm	--	lm	lm	ll	lm	ll	lm	ll	ll	ll	lm	lm	lm	lm	ll	lm	lm	lm	lm
lm946	backbone_raw.fasta.pilon.fasta_hic_scaffold_15	11792810	lm	--	lm	--	--	lm	ll	ll	ll	lm	lm	ll	lm	--	lm	ll	ll	lm	--	ll	ll	lm	lm	lm	ll	ll	ll	lm	ll	lm	--	ll	lm	ll	lm	ll	ll	ll	lm	--	lm	ll	ll	--	ll	lm	lm
lm947	backbone_raw.fasta.pilon.fasta_hic_scaffold_15	11792906	lm	--	lm	lm	ll	lm	ll	ll	ll	--	lm	ll	lm	--	ll	ll	ll	lm	--	ll	ll	lm	lm	lm	ll	ll	ll	--	ll	lm	lm	ll	--	--	--	ll	ll	ll	lm	lm	lm	lm	ll	--	ll	--	lm
lm948	backbone_raw.fasta.pilon.fasta_hic_scaffold_15	11793047	lm	lm	lm	lm	ll	lm	ll	ll	ll	lm	lm	ll	lm	--	lm	ll	ll	lm	lm	ll	ll	lm	--	lm	ll	ll	ll	lm	ll	lm	lm	lm	lm	--	lm	ll	ll	ll	lm	lm	lm	lm	ll	lm	lm	lm	lm
lm949	backbone_raw.fasta.pilon.fasta_hic_scaffold_15	11793089	lm	lm	lm	lm	ll	lm	ll	ll	ll	lm	lm	ll	lm	--	lm	ll	ll	lm	lm	ll	ll	lm	lm	lm	ll	ll	ll	lm	ll	lm	--	lm	lm	ll	--	ll	ll	ll	ll	--	ll	lm	ll	--	lm	lm	lm
lm950	backbone_raw.fasta.pilon.fasta_hic_scaffold_15	11793090	lm	lm	lm	lm	ll	lm	ll	ll	ll	lm	lm	ll	lm	--	lm	ll	ll	lm	lm	ll	ll	lm	lm	lm	ll	ll	ll	lm	ll	lm	--	lm	lm	ll	--	ll	ll	ll	ll	--	ll	lm	ll	--	lm	lm	lm
lm951	backbone_raw.fasta.pilon.fasta_hic_scaffold_15	11793099	lm	lm	lm	lm	ll	lm	ll	ll	ll	lm	lm	ll	lm	lm	lm	ll	ll	--	lm	ll	ll	lm	--	lm	ll	ll	ll	lm	ll	lm	--	lm	lm	ll	ll	ll	ll	ll	ll	--	ll	lm	ll	--	lm	lm	lm
lm952	backbone_raw.fasta.pilon.fasta_hic_scaffold_15	11793205	lm	lm	lm	lm	ll	lm	ll	ll	ll	lm	lm	ll	lm	lm	lm	ll	ll	--	--	ll	ll	lm	--	lm	ll	ll	--	lm	ll	lm	--	lm	lm	lm	lm	ll	ll	ll	ll	lm	ll	lm	ll	--	--	lm	lm
lm953	backbone_raw.fasta.pilon.fasta_hic_scaffold_15	11793217	lm	lm	lm	lm	ll	lm	ll	ll	ll	lm	lm	ll	lm	lm	lm	ll	ll	ll	--	ll	ll	lm	--	lm	ll	ll	ll	lm	ll	lm	--	lm	lm	lm	lm	ll	ll	ll	ll	lm	ll	lm	ll	--	--	lm	lm
lm954	backbone_raw.fasta.pilon.fasta_hic_scaffold_15	11793226	lm	lm	lm	lm	ll	lm	ll	ll	ll	lm	lm	ll	lm	lm	lm	ll	ll	ll	--	ll	ll	lm	--	lm	ll	ll	ll	lm	ll	lm	--	lm	lm	lm	lm	ll	ll	ll	--	lm	ll	lm	ll	lm	--	lm	lm
lm955	backbone_raw.fasta.pilon.fasta_hic_scaffold_15	11793272	lm	lm	lm	lm	ll	lm	ll	ll	ll	lm	lm	ll	lm	--	lm	ll	ll	ll	--	ll	ll	lm	--	lm	ll	ll	ll	lm	ll	lm	--	lm	lm	lm	lm	ll	ll	ll	--	lm	ll	--	ll	lm	lm	lm	--
lm956	backbone_raw.fasta.pilon.fasta_hic_scaffold_15	11799051	lm	lm	lm	lm	ll	lm	ll	--	ll	lm	lm	ll	lm	ll	lm	--	ll	--	lm	ll	ll	ll	lm	lm	ll	--	ll	lm	--	lm	lm	--	lm	lm	lm	ll	ll	ll	--	lm	lm	lm	ll	lm	--	lm	lm
lm957	backbone_raw.fasta.pilon.fasta_hic_scaffold_15	11939894	ll	ll	ll	ll	--	ll	lm	lm	lm	--	ll	--	--	ll	ll	lm	lm	ll	ll	lm	lm	ll	ll	ll	lm	lm	lm	--	lm	--	ll	ll	ll	ll	ll	--	lm	lm	ll	ll	ll	ll	ll	ll	--	ll	--
lm958	backbone_raw.fasta.pilon.fasta_hic_scaffold_15	12094042	lm	--	lm	lm	ll	lm	ll	ll	ll	lm	lm	ll	lm	--	lm	ll	--	lm	lm	ll	ll	lm	lm	lm	ll	ll	ll	lm	ll	lm	lm	lm	lm	lm	lm	ll	ll	ll	--	lm	--	lm	ll	lm	lm	--	--
lm959	backbone_raw.fasta.pilon.fasta_hic_scaffold_15	12257363	lm	lm	lm	lm	ll	lm	lm	ll	ll	--	--	ll	--	lm	ll	ll	ll	lm	ll	ll	ll	lm	lm	lm	ll	ll	ll	lm	ll	lm	--	lm	lm	lm	lm	ll	ll	ll	ll	lm	lm	lm	ll	ll	--	lm	ll
lm960	backbone_raw.fasta.pilon.fasta_hic_scaffold_15	12257403	lm	lm	lm	lm	ll	lm	lm	ll	ll	--	lm	ll	--	lm	ll	ll	ll	lm	ll	ll	ll	lm	lm	--	ll	ll	ll	lm	ll	--	lm	lm	lm	lm	lm	ll	ll	ll	ll	lm	lm	lm	ll	--	--	lm	ll
lm961	backbone_raw.fasta.pilon.fasta_hic_scaffold_15	12257944	lm	lm	lm	lm	ll	--	lm	ll	ll	lm	lm	ll	lm	--	lm	ll	ll	ll	lm	ll	ll	lm	lm	lm	ll	ll	ll	lm	ll	lm	lm	lm	lm	lm	lm	ll	--	ll	lm	lm	lm	lm	ll	lm	lm	lm	--
lm962	backbone_raw.fasta.pilon.fasta_hic_scaffold_15	12264978	lm	lm	lm	lm	ll	lm	ll	ll	ll	lm	--	ll	lm	lm	lm	ll	ll	lm	--	ll	ll	lm	lm	lm	ll	ll	ll	lm	ll	lm	--	lm	lm	--	lm	ll	ll	ll	lm	lm	lm	lm	ll	lm	ll	lm	lm
lm963	backbone_raw.fasta.pilon.fasta_hic_scaffold_15	12478827	lm	lm	lm	--	ll	lm	lm	ll	ll	--	lm	ll	lm	--	lm	--	ll	lm	--	ll	ll	lm	lm	lm	ll	ll	ll	lm	ll	lm	lm	lm	--	lm	lm	ll	--	ll	--	--	lm	lm	ll	lm	lm	lm	lm
lm964	backbone_raw.fasta.pilon.fasta_hic_scaffold_15	12650753	lm	lm	--	ll	ll	lm	lm	ll	ll	--	lm	ll	lm	--	lm	ll	ll	lm	lm	--	ll	lm	lm	lm	ll	ll	ll	lm	ll	--	lm	--	--	--	lm	ll	ll	ll	lm	lm	lm	lm	ll	lm	lm	lm	lm
lm965	backbone_raw.fasta.pilon.fasta_hic_scaffold_15	12677902	lm	lm	lm	lm	ll	lm	lm	ll	ll	lm	lm	ll	lm	lm	lm	ll	ll	lm	lm	lm	ll	lm	--	lm	ll	ll	ll	lm	ll	lm	--	--	lm	lm	lm	ll	ll	ll	lm	lm	lm	lm	ll	lm	lm	lm	lm
lm966	backbone_raw.fasta.pilon.fasta_hic_scaffold_15	12677963	lm	ll	lm	lm	--	--	lm	ll	ll	lm	lm	ll	lm	lm	lm	ll	ll	lm	--	lm	ll	lm	ll	lm	ll	--	ll	ll	ll	lm	--	--	lm	lm	lm	ll	--	ll	lm	lm	lm	--	ll	lm	lm	lm	lm
lm967	backbone_raw.fasta.pilon.fasta_hic_scaffold_15	12682758	lm	ll	lm	lm	ll	lm	lm	ll	ll	lm	lm	ll	lm	lm	lm	ll	ll	lm	lm	ll	ll	lm	lm	--	ll	ll	ll	lm	ll	lm	--	--	lm	ll	ll	ll	ll	ll	ll	lm	lm	ll	ll	lm	lm	lm	lm
lm968	backbone_raw.fasta.pilon.fasta_hic_scaffold_15	12682778	lm	ll	lm	lm	ll	lm	lm	ll	ll	lm	lm	ll	lm	lm	lm	ll	ll	--	lm	ll	ll	lm	lm	--	ll	ll	ll	lm	ll	lm	ll	ll	lm	ll	--	ll	ll	ll	--	lm	lm	--	ll	lm	--	lm	lm
lm969	backbone_raw.fasta.pilon.fasta_hic_scaffold_15	12682876	lm	--	lm	lm	ll	lm	--	ll	ll	lm	lm	ll	lm	lm	lm	ll	ll	lm	lm	ll	ll	lm	lm	lm	ll	ll	ll	lm	ll	lm	--	lm	lm	ll	lm	ll	ll	ll	ll	lm	lm	lm	ll	ll	lm	--	--
lm970	backbone_raw.fasta.pilon.fasta_hic_scaffold_15	12682987	--	lm	lm	lm	ll	lm	ll	ll	ll	--	lm	ll	lm	lm	lm	ll	ll	lm	ll	--	ll	lm	--	lm	ll	ll	ll	lm	ll	lm	lm	lm	ll	lm	lm	ll	ll	ll	lm	--	lm	lm	ll	lm	lm	lm	lm
lm971	backbone_raw.fasta.pilon.fasta_hic_scaffold_15	12683282	lm	lm	lm	lm	ll	lm	lm	ll	ll	lm	lm	ll	lm	--	lm	ll	ll	--	lm	lm	ll	lm	lm	lm	ll	ll	ll	lm	ll	lm	lm	lm	lm	lm	--	ll	ll	ll	lm	lm	lm	lm	ll	lm	lm	lm	lm
lm972	backbone_raw.fasta.pilon.fasta_hic_scaffold_15	12683982	lm	lm	--	lm	ll	--	lm	ll	ll	ll	lm	ll	lm	--	lm	ll	ll	ll	lm	lm	ll	lm	lm	lm	ll	ll	ll	ll	ll	lm	--	lm	lm	--	lm	ll	ll	ll	lm	lm	lm	ll	ll	lm	lm	lm	lm
lm973	backbone_raw.fasta.pilon.fasta_hic_scaffold_15	12684572	--	ll	ll	lm	ll	lm	lm	ll	ll	lm	lm	ll	lm	lm	--	ll	ll	lm	ll	--	ll	lm	lm	lm	ll	ll	ll	lm	ll	lm	ll	--	lm	lm	lm	ll	ll	ll	lm	--	lm	--	ll	lm	lm	lm	--
lm974	backbone_raw.fasta.pilon.fasta_hic_scaffold_15	12684933	lm	lm	lm	lm	ll	--	lm	ll	ll	lm	lm	ll	ll	--	lm	ll	ll	lm	lm	lm	ll	--	lm	lm	ll	ll	ll	lm	ll	--	lm	lm	ll	--	lm	ll	ll	ll	lm	lm	lm	lm	ll	--	--	lm	lm
lm975	backbone_raw.fasta.pilon.fasta_hic_scaffold_15	12684949	lm	lm	lm	lm	ll	--	lm	ll	ll	ll	lm	ll	--	--	lm	ll	ll	lm	lm	ll	ll	ll	lm	lm	ll	ll	ll	lm	ll	lm	lm	lm	--	--	lm	ll	ll	ll	lm	lm	lm	lm	ll	lm	--	lm	lm
lm976	backbone_raw.fasta.pilon.fasta_hic_scaffold_15	12685791	lm	--	lm	lm	ll	lm	lm	ll	ll	ll	lm	--	ll	--	lm	ll	ll	--	lm	ll	ll	lm	lm	lm	ll	ll	ll	--	ll	lm	lm	lm	lm	lm	lm	ll	ll	ll	ll	lm	lm	lm	ll	lm	lm	lm	lm
lm977	backbone_raw.fasta.pilon.fasta_hic_scaffold_15	12751718	lm	lm	lm	lm	ll	lm	lm	ll	ll	lm	lm	ll	lm	lm	lm	ll	ll	lm	--	ll	ll	--	--	ll	ll	ll	ll	lm	ll	lm	lm	lm	lm	lm	lm	ll	ll	ll	lm	lm	lm	lm	ll	--	lm	lm	lm
lm978	backbone_raw.fasta.pilon.fasta_hic_scaffold_15	12751941	lm	lm	lm	ll	ll	lm	lm	ll	ll	--	lm	ll	--	--	lm	ll	ll	lm	lm	lm	ll	--	lm	--	ll	ll	ll	lm	ll	ll	lm	lm	lm	lm	--	ll	ll	ll	ll	lm	lm	lm	ll	lm	lm	lm	lm
lm979	backbone_raw.fasta.pilon.fasta_hic_scaffold_15	12758025	lm	lm	lm	lm	ll	lm	lm	ll	ll	lm	lm	ll	lm	--	lm	ll	ll	--	lm	lm	ll	lm	ll	lm	ll	ll	ll	lm	ll	lm	lm	lm	lm	--	lm	ll	ll	ll	--	lm	lm	--	--	ll	lm	lm	lm
lm980	backbone_raw.fasta.pilon.fasta_hic_scaffold_15	12758028	lm	lm	lm	lm	ll	lm	lm	ll	ll	lm	lm	ll	lm	ll	lm	ll	ll	--	lm	lm	ll	lm	ll	lm	ll	ll	ll	lm	ll	lm	lm	lm	lm	--	lm	ll	ll	ll	--	lm	lm	--	ll	ll	lm	lm	lm
lm981	backbone_raw.fasta.pilon.fasta_hic_scaffold_15	13595199	lm	ll	lm	lm	ll	ll	ll	ll	ll	--	lm	ll	lm	lm	lm	ll	ll	--	lm	lm	ll	lm	--	lm	ll	ll	ll	--	ll	lm	lm	--	--	--	--	ll	ll	ll	--	ll	lm	lm	ll	ll	--	lm	lm
lm982	backbone_raw.fasta.pilon.fasta_hic_scaffold_15	13595200	lm	ll	lm	lm	ll	ll	ll	ll	ll	--	lm	ll	lm	lm	lm	ll	ll	--	lm	lm	ll	lm	--	lm	ll	ll	ll	--	ll	lm	lm	--	--	--	--	ll	ll	ll	--	ll	lm	lm	ll	ll	--	lm	lm
lm983	backbone_raw.fasta.pilon.fasta_hic_scaffold_15	13626579	lm	lm	lm	lm	ll	ll	lm	--	ll	lm	lm	ll	lm	lm	lm	ll	ll	lm	lm	lm	ll	lm	lm	ll	ll	ll	ll	lm	ll	lm	lm	lm	lm	lm	lm	--	ll	ll	lm	lm	ll	lm	--	lm	lm	lm	lm
lm984	backbone_raw.fasta.pilon.fasta_hic_scaffold_15	13629386	lm	lm	lm	lm	ll	ll	lm	--	--	lm	lm	ll	lm	ll	ll	ll	ll	lm	lm	lm	ll	--	lm	--	ll	ll	--	lm	ll	--	--	lm	lm	--	lm	ll	ll	--	lm	lm	ll	--	--	ll	lm	ll	ll
lm985	backbone_raw.fasta.pilon.fasta_hic_scaffold_15	13630550	ll	lm	lm	ll	--	lm	lm	--	--	ll	ll	ll	ll	--	lm	--	ll	lm	ll	lm	--	ll	lm	ll	lm	ll	--	lm	lm	ll	ll	lm	lm	lm	ll	--	ll	--	lm	lm	ll	lm	--	lm	ll	lm	--
lm986	backbone_raw.fasta.pilon.fasta_hic_scaffold_15	13631657	lm	lm	lm	ll	ll	ll	lm	--	--	ll	lm	ll	ll	lm	lm	--	ll	ll	lm	lm	--	ll	lm	ll	ll	ll	--	lm	ll	ll	ll	lm	lm	lm	ll	--	ll	--	lm	lm	ll	lm	--	lm	lm	lm	lm
lm987	backbone_raw.fasta.pilon.fasta_hic_scaffold_15	13631844	lm	lm	lm	lm	ll	ll	lm	--	--	lm	--	ll	lm	lm	lm	ll	ll	ll	lm	lm	--	lm	lm	lm	lm	ll	--	lm	ll	lm	lm	lm	--	lm	ll	ll	--	--	lm	lm	ll	lm	ll	lm	lm	lm	lm
lm988	backbone_raw.fasta.pilon.fasta_hic_scaffold_15	13633582	lm	lm	lm	lm	ll	ll	lm	--	ll	lm	lm	ll	lm	--	lm	ll	ll	lm	lm	lm	--	lm	lm	lm	ll	ll	--	lm	ll	--	lm	lm	lm	--	--	ll	ll	ll	lm	lm	ll	lm	--	--	ll	ll	--
lm989	backbone_raw.fasta.pilon.fasta_hic_scaffold_15	13633694	lm	lm	lm	lm	ll	ll	lm	--	ll	--	ll	ll	lm	lm	lm	ll	ll	lm	ll	lm	ll	--	lm	lm	ll	ll	--	lm	ll	lm	ll	lm	lm	ll	lm	ll	ll	ll	--	lm	ll	lm	--	ll	--	lm	lm
lm990	backbone_raw.fasta.pilon.fasta_hic_scaffold_15	13633826	lm	--	lm	--	ll	ll	lm	ll	ll	lm	lm	ll	lm	ll	ll	--	ll	lm	--	lm	--	lm	--	lm	ll	ll	--	lm	ll	ll	lm	lm	lm	--	ll	ll	ll	--	lm	lm	ll	lm	--	lm	lm	ll	ll
lm991	backbone_raw.fasta.pilon.fasta_hic_scaffold_15	13886459	lm	--	lm	lm	ll	ll	lm	ll	ll	lm	lm	ll	lm	lm	--	ll	ll	lm	--	lm	ll	lm	lm	--	ll	ll	ll	lm	ll	lm	lm	lm	lm	lm	lm	ll	ll	ll	lm	lm	ll	lm	ll	--	lm	lm	lm
lm992	backbone_raw.fasta.pilon.fasta_hic_scaffold_15	13886470	lm	--	lm	lm	ll	ll	lm	ll	ll	lm	lm	ll	lm	lm	--	ll	ll	lm	--	lm	ll	lm	lm	--	ll	ll	ll	lm	ll	lm	lm	lm	lm	lm	lm	ll	ll	ll	lm	lm	ll	lm	ll	--	lm	lm	lm
lm993	backbone_raw.fasta.pilon.fasta_hic_scaffold_15	13922383	lm	lm	lm	lm	ll	ll	lm	ll	ll	--	lm	ll	lm	--	lm	ll	ll	lm	--	lm	ll	lm	--	lm	ll	ll	ll	lm	ll	lm	ll	lm	lm	lm	lm	ll	ll	--	lm	lm	ll	lm	ll	lm	lm	lm	lm
lm994	backbone_raw.fasta.pilon.fasta_hic_scaffold_15	13933668	ll	ll	lm	ll	ll	--	ll	lm	lm	ll	ll	lm	--	--	ll	--	ll	ll	--	lm	lm	lm	ll	ll	lm	ll	--	--	--	lm	--	lm	lm	lm	--	ll	ll	ll	ll	ll	lm	lm	--	lm	lm	ll	ll
lm995	backbone_raw.fasta.pilon.fasta_hic_scaffold_15	14198449	lm	--	--	--	ll	ll	lm	ll	ll	lm	--	ll	lm	--	--	ll	ll	--	--	--	ll	lm	--	lm	ll	ll	--	lm	ll	lm	lm	lm	ll	lm	lm	ll	--	ll	lm	lm	ll	lm	ll	ll	lm	lm	lm
lm996	backbone_raw.fasta.pilon.fasta_hic_scaffold_16	200160	lm	ll	ll	ll	ll	--	ll	ll	ll	ll	ll	lm	ll	--	--	--	--	lm	ll	ll	lm	lm	lm	ll	--	lm	ll	lm	ll	ll	lm	lm	--	ll	lm	lm	--	lm	lm	ll	ll	lm	ll	lm	ll	--	ll
lm997	backbone_raw.fasta.pilon.fasta_hic_scaffold_16	200182	lm	ll	ll	ll	ll	lm	ll	ll	ll	ll	ll	lm	ll	--	lm	--	lm	lm	ll	ll	lm	lm	--	ll	lm	lm	ll	lm	ll	ll	--	lm	ll	ll	lm	lm	--	--	lm	ll	ll	lm	ll	lm	ll	--	ll
lm998	backbone_raw.fasta.pilon.fasta_hic_scaffold_16	200322	ll	ll	ll	ll	ll	lm	ll	ll	ll	ll	ll	--	ll	--	lm	--	lm	--	ll	ll	lm	lm	lm	ll	--	lm	ll	lm	ll	lm	ll	lm	--	--	lm	lm	lm	lm	lm	ll	ll	lm	ll	lm	ll	lm	--
lm999	backbone_raw.fasta.pilon.fasta_hic_scaffold_16	209087	ll	lm	lm	lm	lm	ll	lm	lm	lm	lm	lm	ll	lm	ll	ll	ll	ll	ll	lm	lm	ll	ll	ll	--	ll	ll	lm	ll	lm	ll	--	ll	lm	lm	ll	ll	ll	ll	ll	--	--	ll	lm	ll	lm	ll	--
lm1000	backbone_raw.fasta.pilon.fasta_hic_scaffold_16	209744	--	ll	ll	--	ll	lm	lm	ll	ll	ll	lm	--	--	lm	lm	lm	--	ll	ll	--	lm	lm	lm	--	lm	ll	ll	lm	lm	lm	lm	lm	lm	--	--	lm	--	lm	lm	lm	ll	lm	lm	ll	ll	--	lm
lm1001	backbone_raw.fasta.pilon.fasta_hic_scaffold_16	381918	lm	ll	ll	ll	ll	lm	ll	ll	ll	ll	ll	--	ll	ll	lm	lm	lm	lm	ll	ll	lm	lm	lm	ll	--	lm	--	lm	ll	ll	--	lm	--	--	lm	lm	--	lm	lm	ll	ll	lm	ll	--	ll	ll	ll
lm1002	backbone_raw.fasta.pilon.fasta_hic_scaffold_16	486177	ll	ll	lm	lm	ll	ll	ll	lm	lm	ll	lm	ll	ll	--	ll	ll	ll	ll	lm	ll	lm	lm	ll	lm	ll	ll	--	ll	lm	lm	lm	lm	ll	--	ll	lm	--	lm	ll	--	lm	lm	--	--	--	ll	ll
lm1003	backbone_raw.fasta.pilon.fasta_hic_scaffold_16	489062	lm	--	ll	ll	lm	lm	ll	--	lm	lm	lm	ll	lm	--	lm	--	lm	lm	--	lm	lm	ll	ll	ll	ll	ll	ll	ll	lm	lm	ll	ll	ll	ll	lm	ll	--	lm	ll	--	lm	ll	ll	ll	lm	--	ll
lm1004	backbone_raw.fasta.pilon.fasta_hic_scaffold_16	489070	lm	--	ll	ll	lm	lm	ll	--	lm	--	lm	ll	lm	--	lm	--	lm	lm	--	lm	lm	ll	ll	ll	ll	ll	ll	ll	lm	lm	ll	--	ll	ll	lm	ll	ll	lm	ll	--	lm	ll	ll	ll	lm	lm	ll
lm1005	backbone_raw.fasta.pilon.fasta_hic_scaffold_16	500414	lm	lm	ll	ll	ll	lm	--	ll	ll	ll	ll	lm	ll	lm	lm	lm	lm	lm	ll	--	lm	lm	--	ll	lm	ll	ll	--	ll	ll	lm	lm	ll	ll	lm	lm	lm	--	lm	ll	ll	lm	ll	lm	ll	ll	--
lm1006	backbone_raw.fasta.pilon.fasta_hic_scaffold_16	893806	lm	lm	ll	ll	ll	--	ll	ll	ll	ll	lm	lm	ll	lm	lm	lm	--	lm	ll	ll	lm	lm	--	ll	ll	ll	ll	lm	ll	ll	lm	lm	ll	ll	lm	lm	lm	lm	ll	ll	ll	--	ll	lm	ll	ll	ll
lm1007	backbone_raw.fasta.pilon.fasta_hic_scaffold_16	893942	lm	lm	ll	ll	ll	--	ll	ll	ll	ll	lm	lm	ll	lm	lm	lm	lm	lm	--	ll	lm	lm	lm	ll	lm	ll	ll	lm	ll	ll	lm	lm	ll	ll	lm	--	--	lm	ll	ll	ll	--	ll	lm	ll	ll	ll
lm1008	backbone_raw.fasta.pilon.fasta_hic_scaffold_16	1384808	ll	ll	lm	lm	lm	lm	lm	lm	lm	lm	ll	ll	--	--	--	ll	ll	ll	lm	lm	ll	ll	ll	--	ll	lm	--	ll	lm	lm	ll	ll	ll	lm	ll	ll	--	ll	lm	lm	lm	ll	lm	ll	lm	--	lm
lm1009	backbone_raw.fasta.pilon.fasta_hic_scaffold_16	1384951	lm	--	ll	ll	--	ll	ll	ll	--	ll	lm	lm	ll	--	ll	lm	lm	lm	ll	--	lm	lm	lm	ll	lm	ll	ll	lm	ll	ll	lm	--	lm	ll	lm	lm	ll	lm	ll	ll	ll	lm	--	lm	--	ll	ll
lm1010	backbone_raw.fasta.pilon.fasta_hic_scaffold_16	1391253	lm	lm	ll	--	ll	ll	ll	ll	ll	ll	lm	lm	--	lm	ll	lm	lm	lm	ll	ll	lm	lm	--	ll	lm	ll	ll	lm	ll	ll	lm	lm	lm	ll	--	--	ll	lm	ll	ll	ll	lm	ll	lm	ll	ll	ll
lm1011	backbone_raw.fasta.pilon.fasta_hic_scaffold_16	1391456	lm	lm	ll	ll	--	ll	ll	ll	ll	ll	lm	lm	ll	--	ll	--	lm	lm	ll	ll	lm	lm	lm	ll	lm	--	ll	lm	ll	--	lm	lm	lm	ll	lm	--	ll	lm	ll	ll	ll	lm	--	lm	ll	ll	ll
lm1012	backbone_raw.fasta.pilon.fasta_hic_scaffold_16	1393823	lm	--	ll	ll	ll	ll	ll	ll	ll	--	lm	lm	ll	lm	ll	lm	lm	lm	ll	ll	lm	lm	--	ll	lm	ll	ll	lm	ll	ll	lm	lm	--	ll	lm	lm	--	lm	ll	--	ll	lm	ll	lm	ll	ll	ll
lm1013	backbone_raw.fasta.pilon.fasta_hic_scaffold_16	1396122	lm	lm	ll	--	--	ll	ll	ll	ll	--	lm	lm	ll	lm	ll	lm	lm	lm	ll	ll	lm	lm	lm	ll	lm	ll	ll	lm	--	ll	lm	lm	lm	ll	lm	lm	--	lm	--	--	ll	lm	ll	lm	ll	ll	ll
lm1014	backbone_raw.fasta.pilon.fasta_hic_scaffold_16	1400009	ll	lm	ll	ll	--	ll	--	ll	ll	ll	lm	lm	ll	lm	ll	lm	lm	lm	ll	ll	lm	lm	lm	ll	lm	ll	ll	lm	ll	ll	lm	lm	lm	ll	lm	lm	ll	lm	ll	--	ll	lm	ll	lm	--	ll	ll
lm1015	backbone_raw.fasta.pilon.fasta_hic_scaffold_16	1783774	ll	ll	lm	lm	lm	lm	--	ll	lm	--	ll	ll	--	--	lm	ll	ll	ll	lm	--	ll	ll	ll	lm	ll	ll	lm	ll	--	lm	ll	ll	ll	ll	ll	ll	lm	ll	lm	lm	lm	ll	lm	--	lm	lm	lm
lm1016	backbone_raw.fasta.pilon.fasta_hic_scaffold_16	1784123	ll	ll	lm	lm	lm	lm	lm	lm	lm	lm	ll	ll	lm	ll	lm	ll	ll	ll	lm	lm	ll	ll	ll	lm	ll	--	lm	ll	lm	lm	ll	ll	ll	--	ll	ll	--	ll	--	lm	--	ll	ll	ll	lm	lm	lm
lm1017	backbone_raw.fasta.pilon.fasta_hic_scaffold_16	1784478	lm	lm	ll	ll	ll	ll	ll	ll	ll	ll	lm	lm	ll	ll	ll	--	lm	lm	ll	ll	lm	lm	lm	ll	--	ll	ll	lm	ll	ll	lm	lm	lm	ll	lm	lm	ll	lm	ll	ll	ll	lm	ll	lm	--	ll	ll
lm1018	backbone_raw.fasta.pilon.fasta_hic_scaffold_16	1784565	ll	ll	lm	lm	ll	lm	lm	lm	lm	lm	ll	ll	lm	ll	lm	ll	ll	ll	lm	--	ll	--	ll	lm	ll	lm	lm	ll	lm	lm	ll	ll	ll	--	ll	ll	--	ll	lm	lm	lm	ll	lm	ll	--	lm	lm
lm1019	backbone_raw.fasta.pilon.fasta_hic_scaffold_16	1784979	lm	lm	ll	ll	--	ll	ll	ll	ll	ll	lm	lm	ll	lm	ll	lm	lm	lm	ll	ll	lm	lm	lm	--	lm	ll	ll	lm	ll	ll	lm	lm	lm	ll	lm	lm	ll	lm	ll	ll	ll	lm	ll	lm	ll	ll	ll
lm1020	backbone_raw.fasta.pilon.fasta_hic_scaffold_16	1785044	ll	ll	lm	lm	lm	lm	lm	lm	lm	lm	ll	ll	lm	ll	lm	ll	ll	ll	lm	lm	ll	ll	ll	lm	ll	lm	lm	ll	lm	lm	ll	ll	ll	lm	ll	ll	lm	ll	lm	lm	--	ll	lm	ll	lm	lm	lm
lm1021	backbone_raw.fasta.pilon.fasta_hic_scaffold_16	1786264	lm	lm	ll	ll	ll	ll	ll	ll	ll	ll	lm	lm	ll	lm	ll	lm	lm	lm	ll	ll	lm	lm	--	ll	ll	ll	ll	lm	ll	ll	lm	lm	lm	ll	lm	lm	ll	lm	ll	ll	ll	lm	ll	--	ll	ll	ll
lm1022	backbone_raw.fasta.pilon.fasta_hic_scaffold_16	1786369	lm	lm	ll	ll	--	ll	ll	ll	ll	ll	lm	lm	ll	lm	ll	lm	lm	lm	ll	ll	lm	lm	lm	ll	lm	--	ll	lm	ll	ll	lm	lm	lm	ll	lm	lm	ll	lm	ll	ll	ll	lm	ll	lm	ll	ll	ll
lm1023	backbone_raw.fasta.pilon.fasta_hic_scaffold_16	2313122	lm	ll	ll	ll	lm	ll	ll	--	lm	--	ll	ll	lm	lm	lm	ll	--	--	lm	lm	ll	ll	--	lm	--	lm	ll	lm	lm	lm	ll	ll	ll	lm	lm	ll	--	ll	ll	--	lm	ll	lm	--	--	--	ll
lm1024	backbone_raw.fasta.pilon.fasta_hic_scaffold_16	2949774	lm	ll	ll	lm	lm	lm	lm	lm	ll	--	lm	lm	lm	ll	--	lm	ll	--	ll	lm	ll	lm	lm	lm	lm	lm	ll	lm	--	ll	lm	lm	lm	ll	ll	lm	ll	ll	ll	--	lm	lm	lm	lm	lm	ll	ll
lm1025	backbone_raw.fasta.pilon.fasta_hic_scaffold_16	3337672	ll	ll	lm	lm	--	--	lm	lm	lm	--	ll	--	lm	ll	lm	ll	ll	ll	lm	lm	ll	ll	--	lm	ll	lm	lm	ll	lm	lm	ll	ll	ll	lm	ll	ll	lm	ll	lm	--	--	ll	--	ll	lm	lm	--
lm1026	backbone_raw.fasta.pilon.fasta_hic_scaffold_16	3463199	ll	ll	lm	lm	lm	lm	lm	lm	lm	--	ll	ll	lm	--	lm	ll	ll	ll	lm	lm	ll	ll	ll	--	ll	lm	ll	--	lm	lm	ll	ll	ll	lm	ll	ll	--	ll	lm	lm	lm	ll	--	--	lm	lm	lm
lm1027	backbone_raw.fasta.pilon.fasta_hic_scaffold_16	3628412	lm	lm	ll	--	ll	ll	ll	ll	ll	ll	lm	--	ll	--	ll	lm	lm	lm	--	ll	lm	lm	lm	ll	lm	ll	ll	lm	ll	--	lm	lm	lm	ll	lm	lm	--	--	ll	ll	--	lm	ll	lm	ll	ll	ll
lm1028	backbone_raw.fasta.pilon.fasta_hic_scaffold_16	3715916	ll	ll	lm	ll	lm	lm	ll	ll	lm	ll	ll	--	ll	--	--	ll	lm	lm	lm	ll	lm	ll	lm	lm	lm	lm	--	ll	--	lm	lm	lm	ll	lm	lm	ll	ll	lm	ll	lm	lm	ll	ll	lm	lm	lm	lm
lm1029	backbone_raw.fasta.pilon.fasta_hic_scaffold_16	3734786	lm	lm	ll	ll	ll	ll	ll	ll	ll	--	--	lm	ll	--	ll	lm	lm	lm	ll	ll	lm	lm	lm	ll	--	ll	ll	lm	ll	ll	lm	lm	ll	--	lm	lm	ll	--	ll	ll	ll	lm	ll	lm	ll	ll	ll
lm1030	backbone_raw.fasta.pilon.fasta_hic_scaffold_16	3841107	ll	ll	lm	ll	ll	ll	ll	lm	ll	ll	lm	ll	lm	ll	ll	--	ll	lm	--	--	lm	ll	ll	ll	lm	--	--	lm	--	ll	lm	ll	--	lm	lm	lm	lm	--	ll	--	ll	--	--	ll	ll	lm	lm
lm1031	backbone_raw.fasta.pilon.fasta_hic_scaffold_16	3984706	ll	ll	lm	ll	lm	ll	lm	lm	ll	ll	ll	lm	lm	ll	--	ll	--	ll	--	ll	ll	lm	ll	lm	ll	lm	ll	ll	lm	lm	lm	ll	lm	ll	--	lm	--	lm	lm	ll	ll	lm	ll	lm	lm	ll	lm
lm1032	backbone_raw.fasta.pilon.fasta_hic_scaffold_16	3984920	ll	ll	ll	lm	--	lm	ll	lm	ll	ll	lm	ll	ll	ll	lm	ll	ll	--	lm	ll	lm	ll	lm	ll	--	lm	lm	lm	lm	ll	ll	ll	lm	ll	ll	lm	--	ll	ll	ll	lm	ll	lm	ll	--	ll	--
lm1033	backbone_raw.fasta.pilon.fasta_hic_scaffold_16	3985637	ll	ll	lm	ll	lm	ll	lm	lm	ll	ll	ll	lm	lm	--	lm	ll	ll	ll	--	ll	ll	lm	lm	--	ll	lm	ll	--	--	ll	lm	ll	ll	ll	--	ll	ll	lm	lm	ll	ll	lm	ll	--	lm	ll	lm
lm1034	backbone_raw.fasta.pilon.fasta_hic_scaffold_16	3985977	ll	ll	ll	lm	--	lm	--	lm	ll	ll	lm	ll	ll	lm	lm	ll	ll	lm	lm	ll	lm	ll	ll	ll	lm	lm	--	lm	lm	--	ll	ll	lm	ll	ll	--	ll	--	--	ll	lm	ll	--	--	--	lm	lm
lm1035	backbone_raw.fasta.pilon.fasta_hic_scaffold_16	3986373	ll	ll	ll	lm	ll	lm	ll	lm	ll	ll	lm	ll	ll	lm	lm	ll	ll	--	--	ll	--	ll	lm	ll	lm	lm	lm	lm	lm	ll	ll	ll	lm	--	ll	lm	ll	ll	ll	--	lm	ll	--	ll	ll	lm	ll
lm1036	backbone_raw.fasta.pilon.fasta_hic_scaffold_16	4358803	lm	lm	ll	ll	ll	--	ll	--	ll	ll	lm	--	--	--	ll	lm	lm	--	ll	ll	lm	lm	lm	ll	lm	ll	ll	lm	ll	ll	lm	lm	lm	ll	lm	lm	ll	lm	ll	ll	ll	lm	--	lm	ll	--	ll
lm1037	backbone_raw.fasta.pilon.fasta_hic_scaffold_16	4663530	ll	--	lm	--	lm	lm	lm	lm	lm	--	ll	ll	lm	ll	lm	--	lm	ll	lm	--	ll	ll	ll	--	ll	lm	lm	ll	lm	lm	ll	ll	ll	lm	ll	ll	lm	ll	--	--	lm	ll	--	ll	ll	lm	lm
lm1038	backbone_raw.fasta.pilon.fasta_hic_scaffold_16	4663573	lm	lm	ll	ll	ll	--	ll	ll	ll	ll	lm	lm	ll	lm	ll	lm	ll	lm	ll	--	lm	lm	--	lm	lm	ll	ll	lm	ll	ll	lm	lm	--	ll	lm	lm	--	lm	ll	ll	ll	lm	--	lm	ll	ll	ll
lm1039	backbone_raw.fasta.pilon.fasta_hic_scaffold_16	4663615	lm	lm	ll	ll	ll	ll	ll	ll	--	ll	lm	lm	ll	lm	ll	lm	ll	lm	ll	ll	lm	lm	--	lm	lm	ll	ll	lm	ll	ll	lm	lm	lm	ll	lm	lm	ll	lm	ll	ll	ll	lm	--	lm	ll	ll	ll
lm1040	backbone_raw.fasta.pilon.fasta_hic_scaffold_16	5329110	lm	--	lm	lm	ll	lm	lm	lm	lm	lm	ll	lm	lm	ll	lm	ll	lm	lm	lm	lm	ll	ll	ll	--	ll	--	ll	ll	ll	lm	ll	ll	ll	lm	ll	ll	lm	ll	ll	lm	lm	--	lm	ll	lm	lm	lm
lm1041	backbone_raw.fasta.pilon.fasta_hic_scaffold_16	5329665	lm	ll	lm	lm	lm	lm	lm	lm	lm	lm	ll	lm	--	ll	lm	ll	lm	ll	lm	lm	ll	ll	ll	ll	ll	ll	lm	ll	ll	lm	ll	ll	ll	--	ll	ll	--	ll	lm	--	lm	ll	--	ll	lm	lm	lm
lm1042	backbone_raw.fasta.pilon.fasta_hic_scaffold_16	5330478	lm	ll	lm	lm	--	lm	--	lm	lm	lm	ll	lm	--	ll	lm	ll	lm	lm	lm	lm	ll	ll	ll	lm	ll	lm	lm	ll	ll	lm	ll	ll	ll	lm	ll	ll	--	ll	lm	--	lm	ll	lm	ll	lm	lm	lm
lm1043	backbone_raw.fasta.pilon.fasta_hic_scaffold_16	5330606	ll	--	ll	ll	ll	ll	--	ll	ll	ll	lm	ll	ll	lm	ll	--	ll	ll	ll	ll	--	--	lm	--	ll	ll	ll	lm	lm	ll	lm	lm	lm	ll	lm	lm	--	lm	ll	ll	ll	lm	ll	--	ll	ll	ll
lm1044	backbone_raw.fasta.pilon.fasta_hic_scaffold_16	5330710	ll	--	ll	ll	--	ll	ll	ll	ll	ll	lm	ll	ll	lm	ll	--	ll	ll	ll	ll	ll	lm	lm	ll	lm	ll	ll	lm	lm	ll	lm	lm	--	ll	lm	lm	--	--	ll	ll	ll	lm	ll	lm	ll	ll	ll
lm1045	backbone_raw.fasta.pilon.fasta_hic_scaffold_16	5330722	ll	--	ll	ll	--	ll	ll	ll	ll	ll	lm	ll	ll	lm	ll	--	ll	ll	ll	ll	ll	lm	lm	ll	lm	--	ll	lm	lm	ll	lm	lm	lm	ll	lm	lm	--	--	ll	ll	ll	lm	ll	lm	ll	ll	ll
lm1046	backbone_raw.fasta.pilon.fasta_hic_scaffold_16	5330773	--	--	lm	lm	--	lm	lm	lm	lm	lm	ll	lm	--	ll	ll	ll	--	lm	lm	lm	ll	ll	--	--	ll	--	--	ll	ll	lm	ll	ll	ll	--	ll	ll	--	ll	lm	lm	lm	ll	lm	ll	lm	lm	--
lm1047	backbone_raw.fasta.pilon.fasta_hic_scaffold_16	5672661	ll	lm	ll	ll	ll	--	ll	ll	ll	ll	lm	ll	ll	lm	ll	lm	--	ll	--	--	lm	--	ll	ll	lm	ll	--	lm	lm	ll	ll	ll	lm	--	lm	lm	--	lm	ll	ll	ll	lm	ll	lm	ll	ll	ll
lm1048	backbone_raw.fasta.pilon.fasta_hic_scaffold_16	5672681	ll	lm	ll	ll	ll	--	--	ll	ll	ll	lm	ll	ll	lm	ll	lm	ll	lm	--	--	lm	lm	lm	ll	lm	ll	ll	lm	lm	ll	--	ll	lm	--	lm	lm	--	lm	ll	ll	ll	lm	ll	lm	ll	lm	ll
lm1049	backbone_raw.fasta.pilon.fasta_hic_scaffold_16	5672872	--	ll	--	lm	--	lm	--	--	--	lm	ll	lm	--	ll	lm	--	lm	lm	lm	ll	ll	ll	ll	lm	ll	lm	ll	ll	lm	--	ll	ll	ll	--	ll	ll	lm	lm	ll	lm	lm	--	lm	--	ll	lm	ll
lm1050	backbone_raw.fasta.pilon.fasta_hic_scaffold_16	5673074	ll	lm	ll	ll	ll	ll	ll	ll	ll	ll	lm	ll	ll	ll	ll	lm	ll	ll	ll	ll	lm	lm	ll	ll	lm	ll	ll	lm	lm	ll	lm	lm	lm	ll	lm	lm	ll	lm	ll	ll	ll	lm	ll	lm	ll	ll	ll
lm1051	backbone_raw.fasta.pilon.fasta_hic_scaffold_16	5673092	--	lm	ll	ll	ll	ll	ll	ll	lm	ll	lm	ll	ll	--	ll	lm	ll	ll	lm	ll	lm	ll	ll	ll	lm	lm	ll	--	lm	--	lm	lm	--	ll	lm	lm	ll	lm	ll	lm	ll	lm	ll	lm	ll	ll	ll
lm1052	backbone_raw.fasta.pilon.fasta_hic_scaffold_16	5673560	ll	lm	ll	ll	ll	ll	ll	ll	ll	ll	lm	ll	ll	lm	ll	lm	ll	ll	ll	ll	lm	lm	ll	ll	lm	ll	ll	lm	lm	ll	lm	lm	lm	ll	lm	lm	ll	lm	ll	ll	ll	lm	ll	lm	ll	ll	ll
lm1053	backbone_raw.fasta.pilon.fasta_hic_scaffold_16	5673828	ll	ll	ll	--	lm	ll	ll	ll	ll	ll	ll	--	--	lm	ll	lm	lm	ll	ll	ll	lm	lm	--	--	lm	lm	ll	lm	lm	ll	lm	lm	lm	ll	lm	lm	ll	--	ll	--	ll	lm	ll	lm	--	ll	--
lm1054	backbone_raw.fasta.pilon.fasta_hic_scaffold_16	5675072	ll	lm	ll	ll	ll	ll	ll	ll	ll	ll	lm	ll	ll	lm	--	lm	ll	ll	ll	ll	lm	lm	ll	ll	lm	ll	ll	lm	lm	ll	--	--	lm	ll	lm	lm	ll	lm	ll	ll	ll	lm	ll	lm	ll	ll	ll
lm1055	backbone_raw.fasta.pilon.fasta_hic_scaffold_16	5675294	ll	lm	ll	ll	ll	ll	ll	ll	ll	--	lm	ll	ll	lm	ll	--	ll	ll	ll	ll	lm	lm	ll	ll	lm	ll	ll	lm	lm	ll	lm	ll	lm	ll	lm	lm	--	--	ll	ll	ll	lm	ll	lm	ll	ll	ll
lm1056	backbone_raw.fasta.pilon.fasta_hic_scaffold_16	5711882	ll	lm	ll	ll	ll	ll	ll	ll	ll	ll	lm	ll	ll	lm	ll	lm	ll	ll	ll	ll	lm	lm	ll	ll	lm	ll	ll	lm	lm	ll	lm	lm	lm	ll	lm	lm	ll	lm	ll	ll	ll	lm	ll	lm	ll	ll	ll
lm1057	backbone_raw.fasta.pilon.fasta_hic_scaffold_16	5713625	ll	--	ll	ll	ll	--	lm	ll	lm	--	lm	ll	lm	ll	ll	--	ll	lm	--	ll	--	lm	--	--	lm	lm	ll	lm	lm	lm	--	lm	lm	ll	lm	lm	lm	lm	ll	ll	ll	lm	ll	lm	ll	lm	ll
lm1058	backbone_raw.fasta.pilon.fasta_hic_scaffold_16	5715525	ll	ll	ll	lm	lm	ll	ll	ll	ll	ll	lm	ll	ll	lm	ll	lm	ll	ll	ll	ll	lm	lm	ll	--	lm	lm	ll	lm	--	ll	lm	lm	lm	ll	lm	lm	ll	lm	ll	ll	ll	lm	ll	lm	ll	ll	ll
lm1059	backbone_raw.fasta.pilon.fasta_hic_scaffold_16	5715550	lm	ll	lm	lm	ll	lm	lm	lm	lm	lm	lm	lm	lm	lm	lm	ll	--	lm	lm	lm	ll	ll	lm	ll	ll	ll	lm	ll	ll	lm	ll	ll	ll	lm	lm	ll	lm	ll	lm	--	lm	ll	lm	ll	lm	lm	lm
lm1060	backbone_raw.fasta.pilon.fasta_hic_scaffold_16	5715555	ll	ll	ll	lm	lm	ll	ll	ll	ll	--	lm	ll	ll	lm	ll	lm	--	ll	ll	ll	lm	lm	ll	ll	lm	lm	ll	lm	lm	ll	lm	lm	lm	ll	lm	lm	ll	lm	ll	ll	ll	lm	ll	lm	ll	ll	ll
lm1061	backbone_raw.fasta.pilon.fasta_hic_scaffold_16	5716467	ll	lm	ll	ll	ll	ll	ll	ll	ll	ll	lm	ll	ll	--	ll	lm	ll	ll	ll	ll	lm	lm	ll	ll	lm	ll	ll	lm	lm	ll	lm	ll	lm	ll	lm	lm	ll	lm	ll	ll	ll	lm	ll	lm	ll	ll	ll
lm1062	backbone_raw.fasta.pilon.fasta_hic_scaffold_16	5716489	ll	lm	ll	ll	ll	ll	ll	ll	ll	ll	lm	ll	ll	ll	ll	lm	ll	ll	ll	ll	lm	lm	ll	ll	lm	ll	ll	lm	lm	ll	lm	lm	lm	ll	lm	lm	ll	lm	ll	lm	ll	lm	ll	lm	ll	ll	ll
lm1063	backbone_raw.fasta.pilon.fasta_hic_scaffold_16	5717508	lm	lm	lm	lm	lm	lm	lm	--	lm	lm	ll	--	lm	--	lm	ll	ll	lm	lm	lm	ll	ll	lm	lm	ll	lm	--	ll	ll	lm	ll	ll	--	lm	ll	ll	ll	ll	lm	lm	lm	ll	lm	ll	--	lm	lm
lm1064	backbone_raw.fasta.pilon.fasta_hic_scaffold_16	5718465	ll	lm	--	ll	ll	ll	ll	ll	ll	ll	lm	ll	ll	lm	lm	lm	lm	ll	ll	ll	lm	lm	--	ll	lm	ll	ll	lm	lm	ll	lm	lm	lm	ll	lm	lm	ll	lm	ll	--	ll	lm	ll	--	ll	ll	ll
lm1065	backbone_raw.fasta.pilon.fasta_hic_scaffold_16	5718937	ll	lm	ll	ll	ll	ll	ll	ll	ll	ll	lm	ll	ll	lm	ll	lm	ll	ll	ll	ll	lm	lm	ll	ll	lm	ll	ll	lm	lm	ll	lm	lm	lm	ll	lm	lm	ll	lm	ll	ll	ll	lm	ll	lm	ll	ll	ll
lm1066	backbone_raw.fasta.pilon.fasta_hic_scaffold_16	5719641	ll	lm	ll	ll	ll	ll	ll	ll	ll	ll	lm	ll	ll	lm	ll	lm	ll	ll	ll	ll	lm	lm	ll	ll	lm	ll	ll	lm	lm	ll	lm	lm	lm	ll	lm	lm	ll	lm	ll	ll	ll	lm	ll	lm	ll	ll	ll
lm1067	backbone_raw.fasta.pilon.fasta_hic_scaffold_16	5719843	ll	lm	ll	ll	ll	ll	ll	ll	ll	ll	lm	ll	ll	ll	ll	lm	ll	ll	ll	ll	lm	lm	ll	ll	lm	ll	ll	lm	lm	ll	lm	--	lm	ll	lm	lm	ll	lm	ll	ll	ll	lm	ll	lm	ll	ll	ll
lm1068	backbone_raw.fasta.pilon.fasta_hic_scaffold_16	5719844	ll	lm	ll	ll	ll	ll	ll	ll	ll	ll	lm	ll	ll	ll	ll	lm	ll	ll	ll	ll	lm	lm	ll	ll	lm	ll	ll	lm	lm	ll	lm	--	lm	ll	lm	lm	ll	lm	ll	ll	ll	lm	ll	lm	ll	ll	ll
lm1069	backbone_raw.fasta.pilon.fasta_hic_scaffold_16	5719882	ll	ll	ll	ll	ll	ll	ll	ll	--	ll	lm	ll	ll	lm	ll	lm	ll	ll	ll	ll	lm	lm	ll	ll	lm	ll	ll	lm	lm	ll	lm	ll	lm	ll	lm	lm	ll	lm	ll	ll	ll	lm	ll	lm	--	ll	ll
lm1070	backbone_raw.fasta.pilon.fasta_hic_scaffold_16	5772978	--	ll	lm	--	lm	lm	lm	lm	lm	--	ll	--	--	ll	lm	ll	lm	lm	lm	lm	lm	ll	--	lm	ll	lm	lm	ll	ll	lm	ll	ll	ll	lm	ll	ll	lm	ll	lm	--	--	ll	lm	--	lm	lm	lm
lm1071	backbone_raw.fasta.pilon.fasta_hic_scaffold_16	6353230	lm	ll	ll	ll	ll	lm	ll	ll	ll	ll	ll	--	ll	--	lm	lm	lm	lm	--	ll	--	lm	--	ll	lm	lm	ll	ll	ll	lm	lm	lm	ll	ll	--	lm	lm	lm	lm	--	ll	--	ll	ll	--	lm	ll
lm1072	backbone_raw.fasta.pilon.fasta_hic_scaffold_16	7075299	ll	lm	ll	ll	ll	ll	ll	ll	ll	ll	lm	ll	ll	lm	ll	--	ll	ll	lm	--	lm	lm	ll	ll	lm	ll	ll	lm	lm	ll	lm	lm	ll	ll	lm	lm	ll	lm	ll	ll	ll	--	ll	--	ll	ll	--
lm1073	backbone_raw.fasta.pilon.fasta_hic_scaffold_16	7986867	lm	ll	ll	lm	ll	lm	lm	lm	--	lm	ll	--	lm	ll	--	ll	lm	lm	ll	lm	ll	lm	lm	lm	ll	ll	lm	ll	ll	lm	ll	ll	--	lm	ll	ll	lm	ll	lm	lm	--	ll	lm	ll	ll	lm	ll
lm1074	backbone_raw.fasta.pilon.fasta_hic_scaffold_16	7987034	lm	ll	ll	lm	lm	lm	--	lm	lm	--	ll	lm	lm	ll	lm	ll	lm	lm	ll	lm	ll	lm	lm	lm	ll	lm	lm	ll	ll	lm	ll	ll	--	lm	ll	ll	--	ll	lm	lm	lm	ll	lm	ll	ll	lm	ll
lm1075	backbone_raw.fasta.pilon.fasta_hic_scaffold_16	7987242	lm	ll	ll	ll	lm	lm	lm	lm	lm	lm	ll	lm	lm	ll	lm	ll	lm	lm	ll	lm	ll	lm	lm	ll	ll	lm	lm	ll	ll	lm	ll	ll	lm	--	ll	ll	lm	ll	--	lm	lm	ll	lm	ll	lm	lm	--
lm1076	backbone_raw.fasta.pilon.fasta_hic_scaffold_16	7987261	lm	ll	ll	ll	lm	lm	lm	lm	lm	lm	ll	lm	lm	ll	lm	ll	lm	lm	ll	lm	ll	lm	lm	ll	ll	lm	lm	ll	ll	--	ll	ll	lm	--	ll	ll	lm	ll	--	lm	ll	ll	lm	ll	lm	lm	--
lm1077	backbone_raw.fasta.pilon.fasta_hic_scaffold_16	7987485	--	ll	ll	--	lm	lm	ll	ll	lm	ll	ll	--	lm	ll	lm	ll	lm	lm	ll	lm	ll	lm	ll	--	ll	--	--	ll	ll	lm	ll	ll	--	--	ll	ll	lm	ll	lm	lm	lm	ll	lm	ll	--	lm	ll
lm1078	backbone_raw.fasta.pilon.fasta_hic_scaffold_16	7987658	ll	lm	lm	ll	ll	ll	ll	ll	ll	ll	lm	ll	ll	--	ll	lm	ll	--	lm	ll	lm	ll	ll	ll	lm	ll	ll	ll	lm	ll	lm	lm	ll	ll	lm	lm	ll	lm	ll	ll	ll	lm	ll	lm	ll	ll	lm
lm1079	backbone_raw.fasta.pilon.fasta_hic_scaffold_16	7987757	lm	ll	ll	lm	--	lm	lm	lm	ll	--	ll	lm	--	ll	lm	ll	lm	lm	ll	lm	ll	ll	lm	lm	--	--	--	ll	ll	--	ll	ll	--	lm	ll	ll	lm	ll	lm	lm	--	ll	ll	ll	lm	lm	ll
lm1080	backbone_raw.fasta.pilon.fasta_hic_scaffold_16	7987879	ll	--	lm	ll	ll	ll	ll	ll	ll	ll	lm	ll	ll	lm	ll	lm	ll	ll	lm	ll	lm	ll	--	ll	lm	ll	ll	lm	lm	ll	lm	lm	ll	ll	lm	lm	ll	lm	ll	ll	ll	lm	ll	lm	--	ll	lm
lm1081	backbone_raw.fasta.pilon.fasta_hic_scaffold_16	7988327	--	ll	ll	--	lm	lm	lm	lm	lm	lm	ll	lm	lm	--	lm	ll	lm	--	ll	lm	ll	lm	lm	--	ll	lm	lm	ll	ll	ll	ll	ll	lm	lm	ll	ll	lm	ll	--	lm	lm	ll	lm	ll	ll	lm	ll
lm1082	backbone_raw.fasta.pilon.fasta_hic_scaffold_16	8069868	lm	--	ll	lm	lm	lm	--	lm	lm	--	ll	lm	lm	--	lm	ll	lm	lm	--	ll	ll	lm	lm	--	ll	--	--	ll	ll	lm	ll	ll	lm	--	ll	ll	lm	ll	lm	lm	lm	--	lm	--	--	lm	ll
lm1083	backbone_raw.fasta.pilon.fasta_hic_scaffold_16	8076592	lm	ll	ll	lm	lm	--	lm	lm	lm	lm	ll	lm	lm	ll	lm	ll	lm	lm	--	ll	ll	lm	--	lm	ll	lm	lm	ll	ll	lm	--	ll	lm	lm	ll	ll	lm	--	lm	lm	lm	ll	lm	ll	lm	lm	ll
lm1084	backbone_raw.fasta.pilon.fasta_hic_scaffold_16	8093980	ll	lm	lm	ll	ll	ll	ll	ll	ll	ll	lm	ll	ll	lm	ll	lm	ll	ll	lm	ll	lm	ll	--	ll	--	ll	ll	lm	lm	--	lm	lm	ll	ll	lm	lm	--	lm	ll	ll	ll	lm	ll	lm	ll	ll	lm
lm1085	backbone_raw.fasta.pilon.fasta_hic_scaffold_16	9228828	--	--	lm	lm	lm	--	ll	--	lm	ll	ll	--	ll	lm	lm	lm	lm	ll	ll	ll	lm	lm	lm	lm	lm	--	ll	lm	ll	ll	lm	lm	ll	ll	ll	lm	ll	lm	ll	lm	lm	lm	ll	lm	lm	--	ll
lm1086	backbone_raw.fasta.pilon.fasta_hic_scaffold_16	9231083	ll	--	lm	ll	--	ll	lm	ll	ll	--	lm	ll	ll	ll	lm	lm	ll	ll	lm	ll	lm	ll	ll	ll	lm	lm	--	lm	lm	ll	ll	lm	ll	--	lm	lm	--	lm	ll	ll	ll	lm	--	--	--	ll	lm
lm1087	backbone_raw.fasta.pilon.fasta_hic_scaffold_16	9267071	lm	ll	lm	lm	lm	lm	lm	--	ll	lm	lm	ll	lm	--	ll	--	ll	lm	--	--	ll	ll	ll	lm	--	--	ll	lm	ll	lm	lm	ll	lm	--	ll	ll	ll	lm	lm	lm	lm	lm	ll	lm	lm	lm	lm
lm1088	backbone_raw.fasta.pilon.fasta_hic_scaffold_16	9267079	lm	--	lm	lm	ll	lm	lm	--	ll	lm	lm	ll	lm	--	ll	--	ll	lm	--	--	ll	ll	ll	lm	ll	ll	ll	ll	ll	lm	lm	ll	lm	--	lm	--	ll	ll	lm	ll	lm	lm	ll	lm	lm	lm	lm
lm1089	backbone_raw.fasta.pilon.fasta_hic_scaffold_16	9279486	ll	lm	lm	ll	ll	ll	lm	ll	ll	ll	lm	ll	ll	ll	ll	lm	ll	--	lm	ll	lm	ll	ll	ll	--	ll	--	lm	lm	ll	lm	lm	ll	--	lm	lm	--	lm	ll	ll	ll	lm	ll	lm	ll	ll	lm
lm1090	backbone_raw.fasta.pilon.fasta_hic_scaffold_16	9841906	lm	--	ll	lm	lm	--	ll	lm	--	lm	ll	lm	lm	lm	--	ll	ll	lm	ll	lm	ll	--	lm	lm	ll	ll	lm	ll	ll	lm	ll	ll	lm	ll	ll	ll	ll	ll	lm	--	lm	ll	--	--	lm	lm	ll
lm1091	backbone_raw.fasta.pilon.fasta_hic_scaffold_16	10952137	ll	lm	lm	ll	ll	ll	lm	--	ll	--	ll	--	lm	ll	lm	lm	lm	ll	lm	ll	lm	ll	ll	ll	lm	lm	lm	lm	--	lm	lm	lm	ll	--	lm	--	lm	lm	ll	ll	ll	lm	ll	lm	ll	ll	lm
lm1092	backbone_raw.fasta.pilon.fasta_hic_scaffold_16	10952144	ll	lm	lm	ll	ll	ll	lm	--	ll	--	ll	--	lm	ll	lm	lm	lm	ll	lm	ll	lm	ll	ll	ll	lm	lm	lm	lm	--	lm	lm	lm	ll	--	lm	--	lm	lm	ll	ll	ll	lm	ll	lm	ll	ll	lm
lm1093	backbone_raw.fasta.pilon.fasta_hic_scaffold_16	10957313	ll	lm	lm	ll	--	ll	lm	ll	ll	--	ll	lm	lm	--	lm	--	--	--	--	ll	lm	ll	ll	--	lm	lm	lm	lm	lm	lm	lm	--	ll	--	lm	lm	lm	lm	ll	ll	ll	lm	ll	--	ll	ll	--
lm1094	backbone_raw.fasta.pilon.fasta_hic_scaffold_16	11903739	ll	--	--	lm	ll	ll	lm	--	ll	ll	ll	--	lm	--	--	lm	lm	--	lm	ll	lm	ll	ll	ll	lm	lm	lm	lm	lm	lm	lm	--	ll	--	lm	lm	lm	lm	ll	ll	ll	ll	ll	lm	--	ll	lm
lm1095	backbone_raw.fasta.pilon.fasta_hic_scaffold_16	11940243	--	ll	ll	ll	lm	lm	ll	--	lm	lm	lm	ll	ll	lm	--	ll	ll	lm	ll	--	ll	lm	lm	lm	ll	ll	ll	ll	ll	ll	ll	ll	lm	ll	ll	ll	ll	ll	--	lm	lm	--	lm	ll	lm	lm	ll
lm1096	backbone_raw.fasta.pilon.fasta_hic_scaffold_16	12130515	ll	lm	lm	lm	ll	ll	lm	ll	ll	ll	--	ll	lm	--	lm	lm	lm	--	lm	--	lm	ll	ll	ll	lm	lm	lm	lm	lm	lm	lm	lm	ll	lm	lm	lm	lm	--	ll	ll	ll	ll	ll	ll	ll	--	lm
lm1097	backbone_raw.fasta.pilon.fasta_hic_scaffold_16	12428550	lm	ll	ll	ll	lm	lm	ll	lm	ll	lm	lm	ll	ll	lm	ll	--	ll	lm	ll	lm	ll	lm	lm	lm	ll	ll	ll	ll	ll	ll	--	ll	lm	--	ll	ll	--	ll	lm	lm	lm	lm	lm	lm	--	lm	ll
lm1098	backbone_raw.fasta.pilon.fasta_hic_scaffold_16	13309855	lm	ll	ll	--	--	lm	ll	lm	lm	--	lm	--	ll	--	ll	lm	--	lm	ll	lm	ll	lm	--	lm	ll	ll	ll	ll	ll	ll	ll	ll	lm	ll	ll	ll	--	ll	lm	lm	lm	--	lm	lm	lm	lm	ll
lm1099	backbone_raw.fasta.pilon.fasta_hic_scaffold_169	31422	lm	lm	ll	ll	ll	ll	ll	ll	ll	ll	ll	ll	ll	ll	lm	ll	ll	--	lm	lm	ll	lm	ll	ll	lm	lm	lm	lm	lm	lm	lm	lm	ll	ll	ll	lm	ll	ll	lm	ll	--	--	lm	ll	lm	ll	ll
lm1100	backbone_raw.fasta.pilon.fasta_hic_scaffold_17	210006	ll	ll	lm	--	lm	ll	ll	ll	ll	ll	lm	ll	ll	ll	ll	--	lm	ll	--	ll	ll	--	ll	lm	ll	lm	ll	ll	lm	ll	lm	ll	ll	--	ll	ll	ll	lm	lm	lm	ll	ll	lm	--	lm	ll	--
lm1101	backbone_raw.fasta.pilon.fasta_hic_scaffold_17	243944	lm	--	lm	lm	lm	--	lm	lm	--	--	lm	lm	ll	--	ll	ll	lm	ll	lm	lm	ll	ll	ll	lm	lm	ll	ll	ll	ll	ll	ll	ll	lm	lm	--	lm	lm	--	ll	ll	--	ll	lm	lm	--	ll	ll
lm1102	backbone_raw.fasta.pilon.fasta_hic_scaffold_17	624455	lm	ll	ll	ll	ll	ll	ll	--	lm	lm	ll	ll	ll	--	ll	lm	--	ll	ll	lm	lm	ll	lm	ll	ll	ll	lm	ll	ll	ll	ll	lm	lm	--	--	ll	lm	lm	ll	lm	lm	ll	ll	ll	lm	ll	ll
lm1103	backbone_raw.fasta.pilon.fasta_hic_scaffold_17	834291	lm	ll	lm	ll	ll	ll	lm	lm	ll	--	ll	--	ll	ll	ll	ll	ll	lm	lm	lm	--	lm	ll	ll	ll	--	ll	ll	ll	lm	ll	lm	ll	ll	lm	ll	lm	ll	lm	--	lm	lm	lm	ll	lm	--	lm
lm1104	backbone_raw.fasta.pilon.fasta_hic_scaffold_17	1782708	--	lm	ll	ll	lm	lm	ll	ll	ll	--	lm	--	lm	--	lm	ll	lm	lm	lm	lm	ll	lm	lm	lm	lm	ll	ll	lm	ll	--	lm	lm	--	ll	ll	ll	ll	lm	ll	lm	ll	ll	lm	lm	--	ll	ll
lm1105	backbone_raw.fasta.pilon.fasta_hic_scaffold_17	1782712	--	lm	ll	ll	lm	lm	ll	ll	ll	--	lm	--	lm	--	lm	ll	lm	lm	lm	lm	ll	lm	lm	lm	lm	ll	ll	--	ll	--	lm	lm	--	ll	ll	ll	ll	lm	ll	lm	ll	ll	lm	lm	--	ll	ll
lm1106	backbone_raw.fasta.pilon.fasta_hic_scaffold_17	2347827	--	lm	ll	ll	--	lm	lm	lm	ll	ll	ll	lm	ll	ll	ll	ll	ll	lm	--	lm	ll	lm	lm	ll	--	ll	--	lm	ll	lm	lm	lm	ll	ll	lm	ll	ll	lm	lm	ll	--	ll	ll	lm	--	ll	ll
lm1107	backbone_raw.fasta.pilon.fasta_hic_scaffold_17	2864576	lm	lm	ll	ll	lm	lm	ll	ll	ll	ll	lm	lm	lm	ll	lm	ll	lm	ll	--	lm	ll	lm	lm	lm	lm	ll	ll	--	ll	ll	--	lm	ll	--	ll	lm	--	lm	ll	--	ll	ll	lm	--	--	ll	ll
lm1108	backbone_raw.fasta.pilon.fasta_hic_scaffold_17	3308718	ll	ll	ll	--	ll	ll	lm	lm	lm	lm	--	ll	ll	lm	ll	lm	ll	ll	ll	ll	lm	ll	--	ll	ll	lm	lm	ll	lm	lm	ll	--	--	--	lm	ll	lm	ll	ll	ll	lm	lm	--	ll	--	lm	lm
lm1109	backbone_raw.fasta.pilon.fasta_hic_scaffold_17	3308786	ll	ll	lm	ll	ll	ll	lm	lm	lm	lm	ll	ll	ll	--	ll	lm	ll	ll	ll	ll	lm	ll	--	ll	ll	lm	lm	ll	lm	lm	ll	ll	--	--	lm	ll	ll	ll	ll	ll	lm	--	--	--	--	lm	ll
lm1110	backbone_raw.fasta.pilon.fasta_hic_scaffold_17	3581217	ll	ll	lm	lm	ll	ll	lm	lm	ll	lm	ll	ll	ll	lm	ll	lm	ll	--	ll	ll	--	ll	ll	ll	ll	lm	lm	ll	lm	lm	ll	ll	--	--	lm	ll	--	ll	ll	ll	lm	lm	ll	ll	ll	lm	lm
lm1111	backbone_raw.fasta.pilon.fasta_hic_scaffold_17	3676453	ll	ll	lm	lm	ll	lm	lm	--	lm	lm	ll	ll	--	lm	ll	lm	ll	ll	ll	ll	lm	ll	--	ll	ll	lm	lm	ll	lm	lm	ll	ll	lm	ll	lm	ll	lm	ll	ll	ll	lm	lm	ll	ll	--	lm	--
lm1112	backbone_raw.fasta.pilon.fasta_hic_scaffold_17	3676455	ll	ll	lm	lm	ll	lm	lm	--	lm	lm	ll	ll	ll	lm	ll	lm	ll	ll	ll	ll	lm	ll	--	ll	ll	lm	lm	ll	lm	lm	ll	ll	lm	ll	lm	ll	lm	ll	ll	ll	lm	lm	ll	ll	--	lm	--
lm1113	backbone_raw.fasta.pilon.fasta_hic_scaffold_17	3754811	lm	lm	ll	ll	--	ll	ll	ll	ll	ll	lm	lm	lm	ll	lm	--	lm	lm	lm	lm	ll	lm	lm	--	lm	ll	ll	lm	ll	ll	lm	lm	ll	--	ll	lm	ll	lm	lm	--	ll	ll	lm	lm	lm	ll	ll
lm1114	backbone_raw.fasta.pilon.fasta_hic_scaffold_17	3754813	lm	lm	ll	ll	--	ll	ll	ll	ll	ll	lm	lm	lm	ll	lm	--	lm	lm	lm	lm	ll	lm	lm	--	lm	ll	ll	lm	ll	ll	lm	lm	ll	--	ll	lm	ll	lm	lm	--	ll	ll	lm	lm	lm	ll	ll
lm1115	backbone_raw.fasta.pilon.fasta_hic_scaffold_17	3937923	lm	--	ll	ll	lm	ll	ll	--	ll	ll	lm	ll	ll	--	lm	ll	--	lm	lm	--	ll	lm	lm	lm	lm	lm	ll	ll	ll	ll	lm	--	ll	ll	ll	lm	ll	lm	lm	--	ll	ll	ll	lm	lm	ll	ll
lm1116	backbone_raw.fasta.pilon.fasta_hic_scaffold_17	3937929	lm	lm	ll	ll	lm	--	ll	--	ll	ll	lm	ll	ll	--	lm	ll	--	lm	lm	--	ll	lm	lm	lm	lm	lm	ll	ll	ll	ll	lm	--	ll	ll	ll	lm	ll	lm	lm	--	ll	ll	ll	lm	lm	ll	ll
lm1117	backbone_raw.fasta.pilon.fasta_hic_scaffold_17	3979604	ll	ll	lm	lm	ll	--	lm	--	lm	lm	--	ll	ll	--	ll	lm	ll	ll	ll	ll	lm	--	ll	ll	ll	ll	--	lm	lm	lm	ll	ll	lm	--	lm	ll	lm	ll	ll	ll	--	lm	ll	ll	ll	lm	--
lm1118	backbone_raw.fasta.pilon.fasta_hic_scaffold_17	4094315	lm	lm	ll	lm	--	ll	ll	--	ll	ll	lm	--	lm	--	--	ll	lm	lm	lm	lm	ll	lm	lm	lm	lm	lm	ll	ll	ll	ll	lm	lm	--	--	lm	lm	--	--	lm	lm	ll	ll	lm	lm	lm	ll	--
lm1119	backbone_raw.fasta.pilon.fasta_hic_scaffold_17	4121360	lm	lm	ll	lm	ll	ll	ll	ll	ll	ll	lm	lm	lm	ll	lm	--	lm	lm	lm	lm	ll	lm	--	lm	lm	lm	--	ll	lm	ll	lm	--	ll	--	lm	lm	ll	lm	lm	lm	ll	ll	lm	--	lm	ll	ll
lm1120	backbone_raw.fasta.pilon.fasta_hic_scaffold_17	4162502	ll	--	lm	ll	lm	--	lm	--	lm	lm	ll	--	ll	lm	ll	lm	ll	--	--	ll	lm	ll	ll	ll	ll	ll	lm	lm	ll	lm	ll	ll	lm	--	ll	ll	lm	ll	--	ll	lm	lm	ll	ll	--	--	lm
lm1121	backbone_raw.fasta.pilon.fasta_hic_scaffold_17	5267340	lm	lm	ll	lm	--	ll	ll	ll	ll	ll	lm	lm	lm	ll	lm	ll	ll	ll	lm	lm	ll	lm	lm	lm	ll	lm	ll	ll	--	ll	lm	lm	--	lm	--	lm	ll	lm	lm	lm	--	ll	lm	--	lm	ll	ll
lm1122	backbone_raw.fasta.pilon.fasta_hic_scaffold_17	6720450	ll	ll	lm	ll	lm	--	ll	ll	ll	--	ll	lm	ll	--	lm	ll	lm	lm	ll	lm	ll	ll	ll	lm	ll	lm	--	ll	lm	lm	ll	--	ll	--	ll	ll	ll	ll	ll	lm	--	ll	lm	--	--	--	ll
lm1123	backbone_raw.fasta.pilon.fasta_hic_scaffold_17	6720451	ll	ll	lm	ll	lm	--	ll	ll	ll	--	ll	lm	ll	--	lm	ll	lm	lm	ll	lm	ll	ll	ll	lm	ll	lm	--	ll	lm	lm	ll	--	ll	--	ll	ll	ll	ll	ll	lm	--	ll	lm	--	--	--	ll
lm1124	backbone_raw.fasta.pilon.fasta_hic_scaffold_17	6781381	lm	lm	ll	ll	ll	ll	ll	ll	ll	ll	lm	lm	lm	ll	ll	lm	--	ll	--	lm	ll	lm	--	lm	ll	lm	ll	ll	lm	ll	ll	lm	ll	lm	lm	lm	--	lm	--	lm	ll	ll	ll	ll	lm	ll	ll
lm1125	backbone_raw.fasta.pilon.fasta_hic_scaffold_17	6781387	lm	lm	ll	ll	ll	ll	ll	ll	ll	ll	lm	lm	lm	ll	ll	lm	--	ll	--	lm	ll	lm	--	lm	ll	lm	ll	ll	lm	ll	ll	lm	ll	lm	lm	lm	--	lm	--	lm	ll	ll	ll	ll	lm	ll	ll
lm1126	backbone_raw.fasta.pilon.fasta_hic_scaffold_17	6785486	ll	ll	lm	lm	--	lm	lm	lm	lm	lm	ll	ll	ll	lm	lm	ll	lm	--	ll	--	lm	ll	--	ll	lm	ll	lm	lm	ll	lm	lm	--	lm	ll	ll	ll	lm	ll	--	ll	lm	lm	lm	ll	ll	--	lm
lm1127	backbone_raw.fasta.pilon.fasta_hic_scaffold_17	7148866	lm	lm	ll	ll	ll	ll	ll	ll	ll	ll	lm	lm	lm	ll	ll	--	ll	ll	lm	lm	ll	lm	lm	lm	ll	lm	ll	ll	lm	ll	ll	--	ll	lm	lm	lm	ll	--	lm	lm	ll	ll	ll	--	--	ll	ll
lm1128	backbone_raw.fasta.pilon.fasta_hic_scaffold_17	7299968	ll	--	ll	ll	ll	ll	ll	ll	ll	ll	--	--	--	ll	ll	lm	ll	ll	lm	--	ll	lm	--	lm	ll	lm	ll	ll	lm	ll	--	lm	ll	lm	lm	lm	--	--	ll	lm	ll	ll	ll	lm	lm	ll	ll
lm1129	backbone_raw.fasta.pilon.fasta_hic_scaffold_17	7807091	ll	--	ll	ll	ll	--	ll	ll	--	lm	lm	lm	--	ll	--	lm	lm	ll	lm	lm	lm	lm	lm	ll	ll	ll	lm	lm	ll	lm	lm	--	--	--	ll	ll	lm	lm	ll	ll	ll	ll	--	lm	lm	ll	--
lm1130	backbone_raw.fasta.pilon.fasta_hic_scaffold_17	8011634	ll	ll	lm	lm	ll	lm	lm	lm	lm	lm	ll	--	ll	--	lm	ll	lm	lm	ll	ll	lm	ll	ll	--	lm	ll	lm	lm	ll	lm	lm	ll	lm	ll	ll	ll	lm	ll	ll	ll	lm	lm	lm	--	ll	lm	lm
lm1131	backbone_raw.fasta.pilon.fasta_hic_scaffold_17	8545726	ll	ll	lm	lm	lm	--	lm	--	lm	--	ll	ll	ll	lm	lm	ll	lm	lm	ll	--	lm	--	ll	ll	lm	ll	lm	lm	ll	lm	lm	ll	lm	ll	ll	--	lm	ll	ll	ll	lm	lm	--	ll	ll	lm	lm
lm1132	backbone_raw.fasta.pilon.fasta_hic_scaffold_17	9429114	--	lm	lm	lm	--	lm	lm	ll	ll	--	lm	ll	ll	ll	lm	ll	--	lm	lm	--	lm	ll	ll	lm	lm	ll	lm	lm	--	ll	lm	lm	ll	ll	lm	lm	lm	ll	lm	lm	lm	lm	lm	ll	ll	--	lm
lm1133	backbone_raw.fasta.pilon.fasta_hic_scaffold_17	9466380	lm	--	ll	lm	--	ll	ll	ll	ll	ll	ll	--	lm	ll	ll	--	ll	ll	--	lm	ll	--	lm	lm	ll	lm	--	ll	lm	ll	lm	--	ll	--	lm	ll	ll	lm	lm	lm	ll	ll	ll	lm	ll	ll	ll
lm1134	backbone_raw.fasta.pilon.fasta_hic_scaffold_17	9783052	lm	ll	--	--	ll	ll	ll	ll	ll	ll	lm	lm	lm	ll	ll	--	ll	--	--	lm	ll	lm	--	lm	ll	--	ll	ll	lm	ll	lm	--	lm	--	lm	ll	ll	lm	--	ll	ll	ll	--	--	--	ll	ll
lm1135	backbone_raw.fasta.pilon.fasta_hic_scaffold_17	10213651	ll	--	lm	ll	lm	lm	lm	lm	lm	lm	--	ll	ll	lm	lm	ll	lm	lm	ll	ll	lm	ll	ll	ll	lm	ll	lm	lm	ll	lm	ll	ll	ll	ll	ll	lm	lm	ll	lm	lm	lm	lm	lm	ll	ll	lm	ll
lm1136	backbone_raw.fasta.pilon.fasta_hic_scaffold_17	10353450	lm	--	ll	lm	ll	ll	ll	lm	ll	ll	lm	lm	lm	--	ll	lm	ll	--	ll	lm	ll	lm	lm	lm	ll	ll	ll	--	lm	ll	lm	lm	lm	lm	lm	ll	ll	ll	ll	ll	ll	ll	ll	--	lm	ll	lm
lm1137	backbone_raw.fasta.pilon.fasta_hic_scaffold_17	10353474	lm	--	ll	lm	ll	ll	ll	--	ll	ll	lm	lm	lm	ll	ll	lm	ll	--	ll	lm	ll	lm	--	lm	ll	ll	ll	--	lm	ll	lm	lm	lm	lm	--	--	ll	ll	ll	ll	ll	ll	ll	--	lm	ll	lm
lm1138	backbone_raw.fasta.pilon.fasta_hic_scaffold_17	10376286	lm	ll	ll	lm	ll	ll	ll	lm	ll	--	--	--	lm	--	ll	lm	ll	--	ll	lm	ll	lm	lm	lm	ll	lm	--	ll	lm	ll	lm	lm	lm	ll	--	ll	ll	ll	ll	--	ll	ll	ll	lm	--	ll	lm
lm1139	backbone_raw.fasta.pilon.fasta_hic_scaffold_17	12089525	lm	lm	lm	ll	lm	lm	lm	ll	ll	lm	ll	--	--	--	lm	ll	lm	lm	lm	lm	lm	ll	ll	ll	lm	ll	lm	lm	ll	lm	ll	--	ll	--	ll	lm	lm	lm	lm	lm	lm	lm	lm	ll	lm	--	ll
lm1140	backbone_raw.fasta.pilon.fasta_hic_scaffold_17	12090099	lm	lm	lm	ll	lm	lm	lm	ll	--	lm	ll	ll	--	--	lm	ll	lm	lm	lm	lm	lm	ll	ll	--	lm	--	lm	lm	ll	lm	ll	--	--	--	ll	lm	lm	lm	lm	lm	lm	lm	lm	--	lm	ll	ll
lm1141	backbone_raw.fasta.pilon.fasta_hic_scaffold_17	12090341	lm	--	lm	ll	lm	lm	lm	ll	--	lm	ll	ll	ll	--	lm	ll	lm	lm	lm	lm	ll	ll	ll	ll	--	ll	lm	--	ll	lm	ll	ll	ll	ll	--	lm	lm	ll	lm	lm	lm	lm	lm	--	lm	ll	ll
lm1142	backbone_raw.fasta.pilon.fasta_hic_scaffold_17	12090608	lm	lm	lm	--	lm	lm	lm	ll	ll	lm	ll	ll	ll	ll	lm	ll	lm	lm	lm	lm	lm	--	ll	ll	lm	ll	lm	lm	ll	lm	ll	--	ll	ll	ll	lm	lm	lm	lm	lm	lm	lm	lm	ll	lm	ll	ll
lm1143	backbone_raw.fasta.pilon.fasta_hic_scaffold_17	12090818	lm	lm	lm	ll	lm	lm	lm	ll	--	lm	ll	ll	--	ll	lm	ll	lm	lm	lm	lm	lm	ll	--	ll	lm	ll	lm	lm	ll	lm	--	--	--	ll	--	lm	lm	lm	lm	lm	lm	lm	lm	ll	lm	ll	ll
lm1144	backbone_raw.fasta.pilon.fasta_hic_scaffold_17	12091306	lm	--	lm	ll	lm	ll	lm	ll	ll	lm	ll	ll	ll	--	lm	--	--	lm	ll	lm	lm	ll	ll	ll	lm	ll	--	lm	--	--	ll	--	ll	--	ll	lm	lm	lm	lm	lm	ll	lm	lm	ll	lm	ll	ll
lm1145	backbone_raw.fasta.pilon.fasta_hic_scaffold_17	12091569	lm	--	lm	ll	lm	lm	lm	ll	ll	lm	ll	ll	ll	--	lm	ll	ll	lm	lm	--	ll	ll	ll	ll	lm	ll	lm	lm	ll	lm	ll	ll	ll	ll	--	lm	lm	lm	lm	lm	lm	lm	lm	--	lm	ll	ll
lm1146	backbone_raw.fasta.pilon.fasta_hic_scaffold_17	12091600	lm	lm	lm	ll	lm	lm	lm	--	ll	lm	ll	ll	--	--	lm	ll	--	lm	lm	--	lm	ll	ll	ll	lm	ll	lm	lm	ll	lm	ll	ll	ll	--	--	lm	lm	lm	lm	lm	lm	lm	lm	ll	lm	ll	ll
lm1147	backbone_raw.fasta.pilon.fasta_hic_scaffold_17	12091628	lm	lm	lm	ll	lm	lm	lm	--	ll	lm	ll	ll	--	ll	lm	ll	--	lm	lm	--	lm	ll	ll	ll	lm	ll	lm	lm	--	lm	ll	ll	--	--	--	lm	lm	lm	lm	lm	lm	lm	lm	ll	lm	ll	ll
lm1148	backbone_raw.fasta.pilon.fasta_hic_scaffold_17	12091641	lm	lm	lm	ll	lm	lm	lm	ll	ll	lm	ll	ll	--	ll	lm	ll	--	lm	lm	--	lm	ll	ll	ll	lm	ll	lm	lm	--	lm	ll	ll	--	--	--	lm	lm	lm	lm	lm	lm	lm	lm	ll	lm	ll	ll
lm1149	backbone_raw.fasta.pilon.fasta_hic_scaffold_17	12091842	lm	lm	lm	ll	lm	lm	lm	--	ll	lm	ll	ll	--	ll	lm	--	lm	lm	lm	lm	lm	ll	ll	ll	--	ll	lm	lm	--	lm	ll	--	ll	--	ll	lm	lm	lm	lm	lm	lm	lm	--	ll	lm	ll	--
lm1150	backbone_raw.fasta.pilon.fasta_hic_scaffold_17	12091915	lm	ll	lm	ll	lm	lm	ll	ll	ll	lm	--	ll	--	ll	lm	ll	ll	lm	--	lm	lm	ll	ll	--	lm	ll	lm	lm	--	lm	ll	ll	--	--	ll	lm	lm	lm	lm	ll	lm	lm	lm	ll	lm	ll	ll
lm1151	backbone_raw.fasta.pilon.fasta_hic_scaffold_17	12091926	lm	ll	lm	ll	lm	lm	lm	ll	ll	lm	ll	ll	--	ll	lm	ll	lm	lm	lm	lm	lm	--	ll	--	lm	ll	lm	lm	--	lm	ll	ll	--	--	ll	lm	lm	lm	lm	lm	lm	lm	lm	ll	lm	ll	ll
lm1152	backbone_raw.fasta.pilon.fasta_hic_scaffold_17	12091928	lm	ll	lm	ll	lm	lm	ll	ll	ll	lm	ll	ll	--	ll	lm	ll	ll	lm	lm	lm	lm	ll	ll	--	lm	ll	lm	lm	--	lm	ll	ll	--	--	ll	lm	lm	lm	lm	--	lm	lm	lm	ll	lm	ll	ll
lm1153	backbone_raw.fasta.pilon.fasta_hic_scaffold_17	12092245	lm	lm	lm	ll	lm	lm	lm	ll	ll	lm	ll	ll	--	ll	lm	ll	lm	lm	lm	lm	lm	ll	ll	ll	lm	ll	lm	lm	ll	lm	ll	ll	ll	ll	ll	lm	lm	lm	lm	lm	lm	lm	lm	ll	lm	ll	--
lm1154	backbone_raw.fasta.pilon.fasta_hic_scaffold_17	12092400	lm	lm	lm	ll	lm	lm	lm	ll	ll	ll	ll	ll	ll	--	lm	ll	lm	lm	ll	lm	lm	ll	--	ll	lm	ll	lm	lm	ll	lm	ll	ll	ll	--	ll	lm	ll	--	lm	--	lm	ll	ll	ll	lm	ll	ll
lm1155	backbone_raw.fasta.pilon.fasta_hic_scaffold_17	12095436	lm	lm	lm	ll	lm	lm	lm	ll	ll	lm	ll	ll	--	--	lm	ll	lm	lm	lm	lm	lm	ll	ll	--	lm	--	lm	lm	ll	lm	--	--	ll	--	ll	lm	lm	lm	lm	lm	lm	lm	lm	ll	lm	ll	--
lm1156	backbone_raw.fasta.pilon.fasta_hic_scaffold_17	12095485	lm	lm	lm	ll	lm	ll	lm	ll	ll	lm	ll	ll	--	--	lm	ll	ll	lm	lm	lm	ll	ll	ll	--	lm	--	lm	lm	ll	lm	ll	ll	ll	--	ll	lm	ll	lm	lm	ll	lm	lm	lm	ll	lm	ll	--
lm1157	backbone_raw.fasta.pilon.fasta_hic_scaffold_17	12096264	lm	ll	lm	ll	lm	lm	lm	ll	--	lm	ll	ll	ll	ll	lm	ll	lm	lm	lm	lm	lm	ll	ll	ll	lm	ll	lm	lm	--	lm	ll	ll	ll	ll	--	--	lm	lm	lm	lm	lm	lm	lm	ll	lm	--	ll
lm1158	backbone_raw.fasta.pilon.fasta_hic_scaffold_17	12096342	lm	ll	lm	ll	lm	lm	lm	ll	ll	lm	--	ll	ll	ll	lm	ll	lm	lm	lm	lm	lm	ll	ll	ll	lm	--	lm	lm	ll	lm	ll	--	ll	--	ll	ll	lm	lm	lm	lm	lm	lm	lm	ll	lm	ll	ll
lm1159	backbone_raw.fasta.pilon.fasta_hic_scaffold_17	12096449	lm	lm	lm	ll	lm	lm	lm	ll	--	lm	ll	ll	ll	ll	lm	ll	lm	lm	lm	lm	lm	ll	--	ll	lm	ll	lm	--	--	lm	ll	ll	--	ll	ll	lm	lm	--	lm	lm	lm	lm	lm	ll	lm	ll	ll
lm1160	backbone_raw.fasta.pilon.fasta_hic_scaffold_17	12096473	lm	lm	lm	ll	lm	lm	lm	ll	--	lm	ll	ll	ll	ll	lm	ll	lm	lm	lm	lm	lm	ll	--	ll	lm	ll	lm	--	--	lm	ll	ll	--	ll	ll	--	lm	ll	lm	lm	lm	lm	lm	ll	lm	ll	ll
lm1161	backbone_raw.fasta.pilon.fasta_hic_scaffold_17	12314365	ll	ll	ll	--	ll	ll	ll	lm	lm	ll	lm	lm	lm	lm	ll	--	ll	ll	ll	ll	ll	lm	ll	--	ll	lm	ll	ll	--	ll	lm	lm	ll	--	lm	ll	ll	ll	ll	ll	ll	ll	ll	lm	ll	lm	lm
lm1162	backbone_raw.fasta.pilon.fasta_hic_scaffold_17	12579527	ll	ll	ll	lm	ll	ll	ll	lm	lm	--	lm	lm	lm	--	ll	lm	ll	lm	--	ll	ll	lm	--	--	ll	lm	--	ll	lm	ll	lm	lm	lm	lm	--	ll	ll	ll	ll	ll	ll	ll	ll	lm	ll	lm	lm
lm1163	backbone_raw.fasta.pilon.fasta_hic_scaffold_17	12814141	ll	ll	ll	lm	ll	ll	ll	lm	lm	--	lm	lm	--	lm	ll	lm	ll	--	ll	ll	ll	--	lm	lm	ll	lm	ll	ll	lm	ll	lm	lm	lm	--	ll	ll	ll	--	ll	ll	ll	ll	--	lm	ll	--	lm
lm1164	backbone_raw.fasta.pilon.fasta_hic_scaffold_170	48238	lm	lm	ll	lm	ll	ll	ll	--	--	ll	ll	lm	lm	ll	ll	ll	lm	lm	ll	lm	lm	ll	--	lm	ll	ll	lm	lm	lm	lm	lm	lm	ll	ll	lm	lm	lm	lm	ll	ll	ll	lm	ll	ll	lm	lm	ll
lm1165	backbone_raw.fasta.pilon.fasta_hic_scaffold_18	227352	ll	lm	lm	ll	ll	lm	ll	ll	lm	lm	lm	lm	lm	--	lm	lm	ll	ll	lm	ll	ll	--	lm	lm	ll	ll	lm	lm	ll	lm	--	lm	lm	--	ll	ll	--	lm	lm	lm	ll	lm	ll	lm	--	--	ll
lm1166	backbone_raw.fasta.pilon.fasta_hic_scaffold_18	227354	ll	lm	lm	ll	ll	lm	ll	ll	lm	lm	lm	lm	lm	--	lm	lm	ll	ll	lm	ll	ll	--	lm	lm	ll	ll	lm	lm	ll	lm	--	lm	lm	--	ll	ll	--	lm	lm	lm	ll	lm	ll	lm	--	--	ll
lm1167	backbone_raw.fasta.pilon.fasta_hic_scaffold_18	277971	lm	--	--	ll	lm	ll	ll	--	ll	ll	lm	lm	lm	ll	ll	--	ll	lm	ll	--	lm	lm	--	ll	--	lm	--	lm	lm	ll	lm	ll	ll	ll	ll	lm	lm	ll	ll	ll	lm	--	ll	ll	ll	--	ll
lm1168	backbone_raw.fasta.pilon.fasta_hic_scaffold_18	278280	ll	lm	ll	ll	lm	lm	ll	lm	lm	ll	--	ll	ll	ll	--	ll	ll	lm	lm	--	lm	lm	ll	--	lm	--	ll	ll	ll	--	ll	--	lm	ll	ll	ll	ll	ll	ll	lm	ll	lm	lm	ll	lm	lm	lm
lm1169	backbone_raw.fasta.pilon.fasta_hic_scaffold_18	1056799	lm	lm	lm	lm	--	ll	lm	ll	lm	ll	ll	lm	lm	ll	--	ll	lm	lm	ll	ll	ll	ll	lm	ll	lm	ll	ll	lm	--	ll	ll	--	ll	ll	ll	ll	--	ll	ll	lm	ll	ll	--	ll	ll	ll	lm
lm1170	backbone_raw.fasta.pilon.fasta_hic_scaffold_18	1344535	ll	--	ll	ll	lm	lm	ll	lm	ll	--	lm	--	--	lm	ll	lm	--	ll	lm	--	lm	lm	--	--	ll	lm	lm	ll	ll	lm	lm	ll	ll	lm	lm	lm	ll	lm	lm	ll	lm	lm	ll	lm	lm	lm	ll
lm1171	backbone_raw.fasta.pilon.fasta_hic_scaffold_18	1352983	lm	lm	lm	lm	ll	ll	ll	ll	lm	ll	ll	lm	lm	--	ll	ll	lm	lm	ll	ll	ll	--	--	ll	lm	ll	ll	lm	lm	ll	ll	lm	ll	ll	ll	ll	--	ll	ll	lm	ll	ll	lm	ll	ll	ll	lm
lm1172	backbone_raw.fasta.pilon.fasta_hic_scaffold_18	1353192	lm	--	lm	lm	ll	ll	--	ll	lm	ll	ll	lm	--	--	lm	ll	lm	lm	ll	ll	ll	ll	--	ll	lm	ll	ll	--	lm	ll	ll	lm	ll	--	ll	ll	lm	--	ll	lm	ll	ll	lm	ll	ll	ll	--
lm1173	backbone_raw.fasta.pilon.fasta_hic_scaffold_18	1353209	lm	--	lm	lm	ll	ll	lm	ll	lm	ll	ll	lm	--	--	lm	ll	lm	lm	ll	ll	ll	ll	--	ll	lm	ll	ll	--	lm	ll	ll	lm	ll	--	ll	ll	lm	ll	ll	lm	ll	ll	lm	ll	ll	ll	--
lm1174	backbone_raw.fasta.pilon.fasta_hic_scaffold_18	1353391	lm	lm	lm	lm	ll	ll	lm	ll	lm	ll	ll	lm	lm	--	lm	ll	lm	--	ll	ll	ll	ll	--	ll	lm	ll	ll	ll	--	ll	--	lm	ll	ll	ll	ll	lm	ll	ll	lm	ll	ll	lm	ll	--	ll	lm
lm1175	backbone_raw.fasta.pilon.fasta_hic_scaffold_18	1453913	--	lm	lm	lm	ll	--	lm	ll	lm	ll	ll	--	lm	--	--	ll	lm	lm	ll	--	ll	lm	--	ll	lm	ll	ll	lm	lm	ll	lm	--	ll	--	ll	ll	lm	ll	ll	lm	ll	ll	lm	ll	ll	ll	lm
lm1176	backbone_raw.fasta.pilon.fasta_hic_scaffold_18	1592234	lm	ll	--	lm	ll	ll	ll	ll	lm	ll	ll	lm	lm	--	lm	ll	lm	lm	ll	ll	ll	lm	lm	ll	lm	ll	ll	--	lm	ll	lm	lm	ll	ll	lm	ll	lm	ll	ll	lm	ll	ll	lm	ll	ll	ll	lm
lm1177	backbone_raw.fasta.pilon.fasta_hic_scaffold_18	1635311	ll	ll	ll	lm	lm	ll	ll	lm	lm	ll	lm	ll	--	--	--	--	lm	ll	ll	lm	lm	ll	ll	lm	lm	--	ll	ll	lm	ll	lm	ll	ll	--	lm	ll	--	lm	ll	ll	ll	ll	lm	lm	--	ll	--
lm1178	backbone_raw.fasta.pilon.fasta_hic_scaffold_18	1917657	lm	--	lm	lm	ll	ll	lm	ll	lm	--	ll	--	lm	--	lm	ll	lm	--	--	ll	ll	lm	lm	ll	lm	ll	--	lm	lm	ll	lm	lm	ll	ll	lm	ll	lm	ll	ll	lm	--	ll	lm	ll	ll	ll	lm
lm1179	backbone_raw.fasta.pilon.fasta_hic_scaffold_18	2274949	lm	lm	--	ll	ll	ll	--	ll	lm	ll	ll	lm	lm	--	lm	ll	lm	lm	ll	ll	ll	lm	lm	ll	lm	ll	ll	lm	lm	ll	lm	ll	ll	ll	lm	ll	lm	ll	ll	lm	ll	ll	lm	ll	ll	ll	lm
lm1180	backbone_raw.fasta.pilon.fasta_hic_scaffold_18	2320847	lm	lm	lm	lm	ll	--	lm	ll	lm	ll	ll	lm	--	--	lm	ll	lm	lm	ll	ll	ll	lm	lm	ll	lm	ll	ll	lm	--	ll	lm	--	ll	ll	lm	--	ll	ll	ll	lm	ll	ll	--	ll	ll	ll	--
lm1181	backbone_raw.fasta.pilon.fasta_hic_scaffold_18	2468445	ll	ll	ll	ll	lm	lm	ll	lm	ll	lm	lm	--	ll	--	--	lm	ll	ll	lm	lm	lm	ll	ll	lm	ll	lm	lm	ll	ll	lm	ll	ll	lm	lm	ll	lm	--	--	lm	ll	lm	lm	ll	lm	--	lm	ll
lm1182	backbone_raw.fasta.pilon.fasta_hic_scaffold_18	2468468	ll	--	ll	ll	lm	lm	ll	--	ll	--	lm	--	ll	--	--	lm	ll	ll	lm	lm	lm	ll	ll	lm	ll	lm	lm	ll	ll	lm	ll	ll	lm	lm	ll	lm	--	--	lm	ll	lm	lm	ll	lm	--	lm	ll
lm1183	backbone_raw.fasta.pilon.fasta_hic_scaffold_18	2581032	ll	ll	--	ll	lm	lm	--	lm	ll	lm	lm	ll	ll	--	ll	lm	ll	ll	lm	lm	--	ll	ll	lm	ll	lm	lm	ll	--	lm	ll	ll	--	--	ll	lm	ll	lm	lm	ll	--	lm	ll	--	lm	lm	ll
lm1184	backbone_raw.fasta.pilon.fasta_hic_scaffold_18	3062214	lm	lm	lm	ll	ll	ll	lm	--	lm	ll	--	lm	--	--	--	ll	lm	lm	ll	ll	ll	--	lm	ll	lm	ll	ll	lm	lm	ll	lm	lm	ll	--	lm	ll	ll	ll	ll	--	ll	lm	lm	ll	ll	ll	lm
lm1185	backbone_raw.fasta.pilon.fasta_hic_scaffold_18	3062217	lm	lm	lm	ll	ll	ll	lm	--	lm	ll	ll	lm	--	--	--	ll	lm	lm	ll	ll	ll	--	lm	--	lm	ll	ll	lm	lm	ll	lm	lm	ll	--	lm	ll	ll	ll	ll	--	ll	lm	lm	ll	ll	ll	lm
lm1186	backbone_raw.fasta.pilon.fasta_hic_scaffold_18	3064400	lm	lm	lm	ll	ll	ll	lm	ll	lm	ll	ll	lm	lm	ll	lm	ll	lm	lm	ll	ll	ll	lm	--	ll	lm	ll	ll	--	lm	ll	lm	ll	ll	ll	lm	ll	--	ll	ll	lm	ll	lm	lm	ll	ll	ll	lm
lm1187	backbone_raw.fasta.pilon.fasta_hic_scaffold_18	3064675	lm	lm	lm	ll	ll	ll	--	ll	lm	ll	ll	--	--	ll	--	ll	--	lm	ll	--	ll	lm	--	ll	lm	ll	ll	ll	lm	ll	lm	lm	ll	ll	lm	ll	ll	ll	ll	lm	ll	lm	lm	ll	ll	ll	lm
lm1188	backbone_raw.fasta.pilon.fasta_hic_scaffold_18	3518818	lm	lm	lm	--	--	ll	lm	ll	ll	ll	ll	lm	--	ll	lm	lm	lm	lm	ll	ll	lm	--	--	ll	--	ll	ll	lm	--	ll	lm	lm	ll	ll	lm	ll	lm	ll	lm	--	ll	lm	lm	lm	ll	ll	lm
lm1189	backbone_raw.fasta.pilon.fasta_hic_scaffold_18	3518823	lm	lm	lm	ll	--	ll	lm	ll	ll	ll	ll	lm	--	ll	lm	lm	lm	lm	ll	ll	lm	--	--	ll	--	ll	ll	lm	--	ll	lm	lm	ll	ll	lm	ll	lm	ll	lm	--	ll	lm	lm	lm	ll	ll	lm
lm1190	backbone_raw.fasta.pilon.fasta_hic_scaffold_18	3525875	lm	lm	lm	ll	lm	ll	lm	ll	--	ll	--	lm	lm	ll	--	ll	lm	lm	ll	ll	lm	ll	lm	ll	lm	ll	ll	lm	lm	--	ll	--	ll	ll	lm	ll	lm	ll	lm	lm	ll	lm	lm	--	--	ll	lm
lm1191	backbone_raw.fasta.pilon.fasta_hic_scaffold_18	3567554	lm	lm	lm	ll	lm	ll	lm	--	ll	ll	ll	lm	lm	ll	lm	ll	--	lm	ll	ll	--	lm	ll	ll	--	ll	ll	lm	lm	ll	lm	lm	ll	ll	lm	ll	--	ll	lm	ll	ll	lm	lm	ll	ll	ll	--
lm1192	backbone_raw.fasta.pilon.fasta_hic_scaffold_18	3597052	--	ll	ll	lm	lm	lm	lm	lm	lm	lm	lm	ll	ll	ll	lm	lm	lm	--	lm	lm	lm	lm	ll	ll	lm	--	lm	ll	lm	--	ll	lm	ll	lm	lm	lm	ll	lm	lm	ll	lm	lm	--	lm	ll	--	--
lm1193	backbone_raw.fasta.pilon.fasta_hic_scaffold_18	3600066	lm	lm	ll	lm	lm	--	lm	lm	ll	lm	ll	--	lm	ll	lm	lm	ll	--	--	ll	lm	lm	lm	ll	lm	ll	lm	lm	ll	ll	lm	lm	ll	lm	lm	lm	lm	--	lm	--	--	lm	--	ll	ll	ll	lm
lm1194	backbone_raw.fasta.pilon.fasta_hic_scaffold_18	3600069	lm	lm	ll	lm	lm	--	lm	lm	ll	lm	ll	--	lm	ll	lm	lm	ll	--	--	ll	lm	lm	lm	ll	lm	ll	lm	lm	ll	ll	lm	lm	ll	lm	lm	lm	lm	--	lm	ll	ll	lm	--	ll	ll	ll	lm
lm1195	backbone_raw.fasta.pilon.fasta_hic_scaffold_18	3600078	lm	lm	ll	lm	lm	--	lm	lm	ll	lm	ll	--	lm	ll	lm	lm	ll	ll	--	ll	lm	lm	lm	ll	lm	--	lm	lm	ll	ll	lm	lm	ll	lm	lm	lm	lm	--	lm	--	ll	lm	--	ll	ll	ll	lm
lm1196	backbone_raw.fasta.pilon.fasta_hic_scaffold_18	3665064	lm	lm	ll	ll	lm	--	--	ll	--	ll	ll	lm	lm	ll	lm	ll	ll	lm	ll	ll	ll	--	lm	ll	lm	ll	--	lm	ll	ll	lm	lm	ll	--	--	ll	lm	--	lm	lm	ll	lm	lm	lm	ll	ll	ll
lm1197	backbone_raw.fasta.pilon.fasta_hic_scaffold_18	3665098	lm	lm	lm	ll	lm	--	lm	ll	ll	ll	ll	lm	lm	ll	lm	lm	--	lm	ll	ll	ll	--	lm	ll	lm	ll	ll	lm	ll	ll	lm	lm	ll	--	ll	ll	lm	--	lm	lm	ll	lm	lm	--	ll	ll	ll
lm1198	backbone_raw.fasta.pilon.fasta_hic_scaffold_18	3665100	lm	lm	lm	ll	lm	--	lm	ll	ll	ll	ll	lm	lm	ll	lm	lm	--	lm	ll	ll	ll	--	lm	ll	lm	ll	ll	lm	ll	ll	lm	lm	ll	--	ll	ll	lm	--	lm	lm	ll	lm	lm	--	ll	ll	ll
lm1199	backbone_raw.fasta.pilon.fasta_hic_scaffold_18	3749467	lm	lm	lm	ll	lm	ll	lm	ll	ll	ll	ll	--	lm	--	ll	--	lm	lm	ll	ll	lm	lm	ll	ll	lm	ll	ll	lm	lm	ll	lm	ll	ll	--	ll	ll	ll	ll	--	lm	ll	lm	--	lm	ll	ll	lm
lm1200	backbone_raw.fasta.pilon.fasta_hic_scaffold_18	7360186	ll	lm	ll	ll	lm	lm	lm	lm	ll	lm	lm	ll	lm	ll	--	--	lm	lm	ll	ll	lm	lm	--	--	ll	ll	lm	lm	lm	lm	lm	lm	ll	ll	--	ll	lm	ll	lm	--	lm	lm	lm	lm	lm	ll	lm
lm1201	backbone_raw.fasta.pilon.fasta_hic_scaffold_18	7360255	lm	ll	lm	lm	ll	lm	ll	ll	lm	ll	ll	ll	ll	lm	ll	lm	ll	ll	lm	lm	ll	--	ll	ll	lm	lm	lm	ll	ll	ll	ll	ll	lm	lm	--	lm	ll	lm	ll	ll	lm	ll	ll	ll	ll	lm	ll
lm1202	backbone_raw.fasta.pilon.fasta_hic_scaffold_18	7364204	ll	lm	ll	ll	lm	lm	--	lm	ll	--	lm	lm	--	ll	lm	lm	lm	lm	ll	lm	--	--	--	--	ll	ll	lm	lm	lm	ll	ll	lm	ll	ll	lm	ll	lm	ll	lm	ll	lm	ll	lm	--	lm	ll	--
lm1203	backbone_raw.fasta.pilon.fasta_hic_scaffold_18	9605962	lm	ll	lm	lm	ll	ll	ll	ll	lm	lm	--	--	--	--	ll	ll	lm	--	lm	--	ll	ll	ll	ll	ll	lm	--	ll	--	ll	ll	--	lm	lm	--	--	--	lm	ll	ll	ll	ll	ll	--	ll	lm	ll
lm1204	backbone_raw.fasta.pilon.fasta_hic_scaffold_18	11784009	ll	lm	lm	ll	lm	ll	lm	ll	ll	--	--	lm	lm	ll	lm	lm	lm	lm	ll	ll	lm	lm	--	ll	--	ll	--	lm	lm	ll	--	lm	ll	ll	lm	lm	lm	ll	lm	lm	ll	--	lm	lm	--	ll	lm
lm1205	backbone_raw.fasta.pilon.fasta_hic_scaffold_18	11852499	lm	ll	--	lm	ll	lm	ll	lm	lm	lm	lm	ll	ll	lm	ll	--	ll	ll	lm	lm	--	ll	ll	lm	ll	lm	ll	ll	ll	lm	ll	--	lm	lm	ll	ll	ll	lm	ll	ll	lm	ll	ll	ll	ll	lm	ll
lm1206	backbone_raw.fasta.pilon.fasta_hic_scaffold_18	11852549	lm	ll	--	lm	ll	lm	ll	lm	lm	lm	lm	--	ll	lm	ll	ll	ll	ll	lm	lm	--	ll	ll	lm	ll	lm	ll	ll	ll	lm	ll	ll	lm	lm	ll	ll	ll	lm	ll	ll	lm	ll	ll	ll	ll	lm	ll
lm1207	backbone_raw.fasta.pilon.fasta_hic_scaffold_18	12135388	ll	lm	lm	ll	lm	ll	lm	ll	ll	ll	ll	lm	--	ll	lm	lm	--	lm	ll	ll	lm	lm	--	ll	lm	ll	lm	lm	lm	ll	lm	lm	--	ll	lm	lm	lm	ll	--	lm	ll	lm	lm	--	lm	ll	lm
lm1208	backbone_raw.fasta.pilon.fasta_hic_scaffold_18	13392211	lm	lm	lm	--	lm	ll	lm	ll	ll	ll	ll	lm	lm	--	lm	lm	lm	lm	ll	ll	lm	lm	lm	ll	lm	ll	ll	lm	lm	ll	--	lm	ll	ll	lm	ll	lm	ll	lm	lm	ll	lm	lm	lm	ll	ll	lm
lm1209	backbone_raw.fasta.pilon.fasta_hic_scaffold_19	783649	lm	lm	ll	ll	--	ll	lm	lm	lm	ll	ll	ll	--	--	lm	lm	ll	ll	ll	lm	lm	ll	lm	lm	lm	ll	lm	ll	--	--	ll	ll	ll	ll	lm	ll	ll	ll	lm	ll	ll	lm	lm	ll	lm	--	ll
lm1210	backbone_raw.fasta.pilon.fasta_hic_scaffold_19	788501	ll	ll	lm	lm	ll	lm	ll	ll	ll	lm	lm	lm	lm	--	ll	ll	lm	ll	--	ll	ll	lm	ll	ll	ll	lm	ll	lm	ll	ll	lm	lm	ll	ll	ll	lm	ll	lm	ll	lm	lm	ll	ll	lm	ll	ll	lm
lm1211	backbone_raw.fasta.pilon.fasta_hic_scaffold_19	793818	lm	lm	ll	ll	lm	ll	lm	lm	ll	--	ll	ll	ll	ll	lm	lm	ll	lm	ll	lm	lm	ll	lm	lm	lm	ll	lm	ll	lm	lm	ll	ll	lm	lm	lm	ll	lm	ll	lm	ll	ll	lm	lm	ll	--	lm	ll
lm1212	backbone_raw.fasta.pilon.fasta_hic_scaffold_19	837099	ll	ll	--	lm	ll	lm	ll	ll	ll	lm	lm	lm	--	lm	ll	ll	--	ll	--	ll	ll	--	--	ll	ll	lm	ll	lm	ll	ll	lm	--	ll	ll	ll	lm	ll	lm	ll	lm	lm	ll	ll	lm	ll	ll	lm
lm1213	backbone_raw.fasta.pilon.fasta_hic_scaffold_19	896144	ll	ll	lm	lm	ll	lm	ll	--	ll	lm	lm	ll	lm	ll	ll	ll	lm	ll	lm	--	--	lm	ll	ll	ll	lm	ll	lm	ll	ll	ll	lm	ll	--	ll	lm	--	--	ll	lm	lm	ll	--	--	ll	ll	lm
lm1214	backbone_raw.fasta.pilon.fasta_hic_scaffold_19	896147	ll	ll	lm	lm	ll	lm	ll	ll	ll	--	lm	--	lm	ll	ll	ll	lm	ll	lm	--	ll	lm	ll	ll	ll	lm	ll	lm	ll	ll	ll	lm	ll	ll	ll	lm	ll	--	ll	lm	lm	ll	ll	--	ll	ll	lm
lm1215	backbone_raw.fasta.pilon.fasta_hic_scaffold_19	1082490	ll	ll	lm	lm	ll	lm	ll	ll	ll	lm	ll	lm	lm	lm	ll	ll	lm	ll	ll	ll	ll	lm	ll	ll	lm	lm	ll	lm	ll	ll	ll	lm	ll	ll	ll	lm	ll	lm	ll	--	lm	ll	ll	lm	ll	ll	lm
lm1216	backbone_raw.fasta.pilon.fasta_hic_scaffold_19	1082698	ll	ll	lm	lm	lm	lm	ll	ll	ll	--	lm	lm	lm	lm	ll	ll	lm	ll	lm	ll	ll	lm	ll	ll	ll	lm	ll	lm	ll	ll	lm	lm	ll	ll	ll	lm	ll	lm	ll	lm	lm	ll	ll	lm	ll	ll	lm
lm1217	backbone_raw.fasta.pilon.fasta_hic_scaffold_19	1083503	lm	--	ll	ll	lm	ll	lm	lm	--	ll	ll	ll	ll	ll	lm	lm	ll	lm	ll	lm	lm	ll	lm	lm	lm	ll	lm	ll	lm	lm	ll	ll	lm	lm	lm	ll	lm	ll	lm	ll	ll	--	lm	--	lm	lm	ll
lm1218	backbone_raw.fasta.pilon.fasta_hic_scaffold_19	1084683	ll	ll	lm	lm	ll	--	ll	ll	ll	lm	ll	lm	lm	lm	ll	ll	lm	ll	lm	ll	ll	lm	ll	ll	ll	lm	ll	--	ll	ll	lm	lm	ll	ll	ll	lm	ll	ll	ll	lm	lm	ll	ll	lm	ll	ll	lm
lm1219	backbone_raw.fasta.pilon.fasta_hic_scaffold_19	1438367	lm	--	ll	ll	lm	ll	lm	lm	lm	ll	ll	ll	ll	--	lm	lm	ll	lm	ll	lm	lm	--	lm	lm	lm	ll	lm	ll	lm	lm	ll	ll	ll	lm	lm	ll	lm	ll	lm	ll	ll	lm	lm	ll	lm	lm	ll
lm1220	backbone_raw.fasta.pilon.fasta_hic_scaffold_19	2528745	lm	--	ll	ll	--	ll	lm	lm	lm	ll	lm	lm	--	--	lm	lm	ll	lm	ll	ll	lm	ll	lm	lm	lm	ll	lm	ll	lm	--	--	lm	--	ll	ll	ll	lm	ll	ll	ll	ll	ll	ll	ll	lm	lm	ll
lm1221	backbone_raw.fasta.pilon.fasta_hic_scaffold_19	2528782	lm	--	ll	ll	lm	ll	lm	lm	--	ll	lm	lm	ll	ll	lm	lm	ll	lm	ll	ll	lm	ll	lm	lm	lm	ll	lm	ll	lm	ll	ll	lm	--	ll	ll	ll	lm	ll	--	ll	--	ll	ll	ll	lm	lm	ll
lm1222	backbone_raw.fasta.pilon.fasta_hic_scaffold_19	2529004	ll	ll	lm	lm	ll	lm	ll	ll	ll	lm	ll	ll	lm	lm	ll	ll	lm	ll	--	--	ll	ll	ll	ll	ll	lm	ll	--	ll	ll	lm	ll	--	lm	lm	--	ll	--	--	--	lm	lm	ll	--	ll	ll	lm
lm1223	backbone_raw.fasta.pilon.fasta_hic_scaffold_19	2555502	ll	ll	lm	lm	ll	lm	--	--	--	lm	ll	ll	lm	lm	ll	ll	lm	--	lm	lm	ll	lm	ll	ll	ll	lm	ll	lm	ll	ll	lm	ll	ll	lm	lm	lm	ll	lm	ll	lm	lm	--	ll	ll	ll	ll	lm
lm1224	backbone_raw.fasta.pilon.fasta_hic_scaffold_19	2997579	lm	--	ll	ll	ll	ll	--	lm	ll	ll	lm	lm	ll	--	--	lm	ll	lm	ll	ll	lm	ll	lm	lm	--	ll	--	ll	lm	lm	ll	lm	lm	ll	ll	ll	lm	ll	lm	ll	ll	ll	lm	ll	--	--	ll
lm1225	backbone_raw.fasta.pilon.fasta_hic_scaffold_19	3183508	--	ll	lm	lm	--	lm	ll	ll	ll	--	ll	ll	lm	lm	ll	ll	--	ll	lm	--	ll	ll	ll	--	ll	lm	ll	lm	ll	ll	lm	ll	ll	lm	lm	lm	ll	lm	ll	lm	lm	lm	ll	--	ll	ll	lm
lm1226	backbone_raw.fasta.pilon.fasta_hic_scaffold_19	3293642	lm	lm	ll	ll	ll	ll	--	lm	lm	--	lm	lm	--	ll	lm	lm	ll	lm	ll	ll	lm	lm	lm	lm	--	--	lm	ll	lm	--	ll	lm	lm	ll	ll	ll	lm	ll	lm	ll	ll	ll	--	--	lm	lm	ll
lm1227	backbone_raw.fasta.pilon.fasta_hic_scaffold_19	3346945	lm	--	ll	--	ll	ll	lm	lm	ll	--	lm	lm	ll	ll	lm	lm	ll	lm	ll	ll	lm	lm	--	--	lm	ll	lm	ll	lm	lm	ll	ll	lm	ll	ll	ll	lm	ll	lm	ll	ll	ll	ll	lm	lm	--	ll
lm1228	backbone_raw.fasta.pilon.fasta_hic_scaffold_19	3347189	lm	lm	ll	ll	ll	ll	lm	lm	lm	ll	lm	lm	ll	ll	lm	lm	ll	ll	ll	ll	lm	lm	lm	--	lm	ll	lm	ll	lm	lm	ll	lm	lm	ll	ll	ll	--	ll	lm	ll	ll	ll	ll	--	lm	lm	ll
lm1229	backbone_raw.fasta.pilon.fasta_hic_scaffold_19	3413235	ll	ll	lm	lm	lm	--	ll	ll	ll	lm	ll	ll	lm	lm	ll	ll	lm	ll	lm	lm	ll	ll	ll	ll	ll	lm	ll	lm	ll	ll	--	ll	ll	lm	lm	--	ll	lm	ll	lm	lm	lm	ll	ll	ll	ll	--
lm1230	backbone_raw.fasta.pilon.fasta_hic_scaffold_19	4276267	ll	ll	lm	lm	lm	lm	ll	ll	ll	ll	ll	--	lm	--	ll	lm	lm	ll	--	lm	ll	--	--	ll	ll	lm	ll	lm	lm	ll	lm	ll	ll	lm	--	--	--	lm	ll	lm	lm	--	ll	ll	--	ll	lm
lm1231	backbone_raw.fasta.pilon.fasta_hic_scaffold_19	4465181	lm	lm	ll	ll	ll	ll	lm	lm	lm	lm	lm	lm	ll	ll	--	ll	ll	lm	ll	ll	lm	lm	--	ll	lm	ll	--	ll	ll	lm	ll	lm	--	--	ll	ll	--	ll	lm	ll	ll	ll	lm	lm	ll	ll	ll
lm1232	backbone_raw.fasta.pilon.fasta_hic_scaffold_19	5189625	ll	lm	ll	ll	ll	ll	lm	--	lm	lm	lm	lm	ll	lm	--	ll	ll	--	ll	ll	lm	lm	ll	ll	lm	lm	ll	ll	ll	lm	ll	lm	lm	ll	ll	ll	lm	ll	lm	ll	ll	ll	--	lm	ll	lm	ll
lm1233	backbone_raw.fasta.pilon.fasta_hic_scaffold_19	6629602	--	lm	ll	ll	ll	lm	lm	--	lm	lm	lm	--	ll	lm	ll	ll	ll	lm	ll	ll	lm	lm	ll	--	ll	lm	--	ll	ll	lm	ll	lm	ll	--	--	ll	ll	ll	--	ll	lm	ll	lm	--	--	lm	ll
lm1234	backbone_raw.fasta.pilon.fasta_hic_scaffold_19	6973697	ll	ll	lm	lm	--	ll	ll	--	--	ll	ll	ll	lm	ll	lm	--	lm	ll	lm	lm	ll	ll	lm	lm	lm	ll	lm	lm	lm	ll	lm	--	ll	lm	lm	lm	--	--	ll	ll	ll	lm	ll	ll	lm	--	--
lm1235	backbone_raw.fasta.pilon.fasta_hic_scaffold_19	6973945	lm	--	ll	ll	ll	lm	lm	lm	lm	lm	lm	lm	ll	lm	ll	ll	ll	lm	ll	ll	--	--	ll	--	ll	ll	--	ll	ll	lm	ll	--	ll	ll	ll	ll	--	--	--	lm	lm	ll	--	--	ll	lm	ll
lm1236	backbone_raw.fasta.pilon.fasta_hic_scaffold_19	7239947	ll	ll	lm	lm	--	ll	ll	ll	--	ll	ll	ll	lm	ll	lm	lm	lm	ll	lm	lm	ll	ll	lm	lm	lm	ll	lm	--	lm	ll	--	ll	ll	lm	lm	lm	--	lm	ll	ll	ll	--	ll	ll	lm	ll	lm
lm1237	backbone_raw.fasta.pilon.fasta_hic_scaffold_19	7266010	--	ll	--	lm	lm	ll	ll	ll	ll	ll	ll	ll	lm	--	lm	lm	lm	ll	lm	lm	ll	ll	--	lm	lm	ll	lm	--	lm	ll	lm	ll	ll	lm	lm	lm	lm	--	ll	ll	ll	lm	ll	--	lm	ll	lm
lm1238	backbone_raw.fasta.pilon.fasta_hic_scaffold_19	7266096	ll	ll	--	--	--	ll	ll	ll	ll	ll	ll	ll	lm	ll	lm	lm	lm	ll	lm	lm	ll	ll	lm	lm	--	ll	lm	lm	lm	--	lm	ll	ll	lm	lm	ll	--	lm	ll	ll	ll	lm	ll	ll	lm	ll	lm
lm1239	backbone_raw.fasta.pilon.fasta_hic_scaffold_19	7266172	lm	lm	ll	ll	--	lm	lm	lm	ll	lm	lm	--	ll	lm	ll	ll	ll	lm	ll	ll	lm	lm	ll	ll	--	lm	ll	ll	ll	lm	ll	lm	lm	ll	ll	ll	ll	ll	--	lm	lm	ll	lm	lm	ll	lm	ll
lm1240	backbone_raw.fasta.pilon.fasta_hic_scaffold_19	7266174	lm	lm	ll	ll	--	lm	lm	lm	ll	lm	lm	--	ll	lm	ll	ll	ll	lm	ll	ll	lm	lm	ll	ll	--	lm	ll	ll	ll	lm	ll	lm	lm	ll	ll	ll	ll	ll	--	lm	lm	ll	lm	lm	ll	lm	ll
lm1241	backbone_raw.fasta.pilon.fasta_hic_scaffold_19	7922500	lm	lm	ll	ll	ll	lm	lm	--	lm	lm	lm	ll	ll	lm	ll	ll	ll	lm	ll	ll	lm	lm	ll	ll	ll	lm	ll	ll	ll	ll	ll	lm	lm	ll	ll	ll	ll	ll	lm	lm	lm	ll	lm	lm	ll	lm	ll
lm1242	backbone_raw.fasta.pilon.fasta_hic_scaffold_19	7923044	ll	ll	--	lm	lm	ll	ll	ll	ll	--	ll	ll	lm	ll	lm	--	lm	lm	lm	lm	lm	ll	lm	lm	--	ll	lm	lm	lm	--	lm	ll	ll	lm	lm	lm	lm	lm	lm	ll	ll	lm	ll	--	--	lm	lm
lm1243	backbone_raw.fasta.pilon.fasta_hic_scaffold_19	7939138	lm	lm	ll	ll	ll	ll	lm	lm	lm	lm	lm	lm	ll	lm	ll	ll	ll	lm	ll	ll	lm	lm	ll	ll	ll	lm	ll	ll	ll	ll	ll	lm	lm	ll	ll	ll	ll	ll	lm	lm	lm	ll	lm	lm	ll	lm	ll
lm1244	backbone_raw.fasta.pilon.fasta_hic_scaffold_19	7939630	ll	lm	lm	lm	lm	lm	ll	lm	--	--	lm	ll	ll	ll	lm	ll	ll	lm	lm	lm	--	ll	lm	lm	lm	ll	lm	lm	ll	ll	lm	ll	ll	lm	lm	lm	--	lm	lm	ll	lm	--	--	--	lm	ll	ll
lm1245	backbone_raw.fasta.pilon.fasta_hic_scaffold_19	7940003	ll	ll	lm	lm	lm	ll	ll	ll	ll	ll	ll	ll	--	ll	lm	lm	lm	ll	lm	lm	ll	ll	lm	lm	lm	ll	--	lm	lm	lm	lm	ll	ll	lm	lm	lm	lm	lm	ll	ll	ll	lm	ll	ll	lm	ll	lm
lm1246	backbone_raw.fasta.pilon.fasta_hic_scaffold_19	7940064	ll	ll	lm	lm	lm	lm	ll	lm	ll	ll	ll	ll	ll	ll	lm	lm	lm	lm	ll	lm	lm	ll	lm	lm	lm	ll	ll	lm	ll	lm	lm	--	lm	lm	lm	ll	lm	lm	ll	ll	ll	lm	lm	ll	lm	lm	lm
lm1247	backbone_raw.fasta.pilon.fasta_hic_scaffold_19	7940159	ll	lm	ll	ll	lm	ll	lm	ll	lm	lm	ll	lm	--	ll	lm	ll	lm	ll	lm	lm	ll	ll	lm	ll	lm	lm	ll	ll	lm	ll	ll	ll	ll	ll	lm	lm	--	ll	lm	--	ll	--	ll	ll	--	lm	lm
lm1248	backbone_raw.fasta.pilon.fasta_hic_scaffold_19	7940318	lm	lm	ll	ll	ll	lm	lm	lm	lm	lm	lm	lm	ll	lm	ll	ll	ll	lm	ll	ll	lm	lm	ll	ll	ll	lm	ll	ll	ll	ll	ll	lm	lm	ll	ll	ll	ll	ll	lm	lm	lm	ll	lm	lm	ll	lm	ll
lm1249	backbone_raw.fasta.pilon.fasta_hic_scaffold_19	7940331	lm	lm	ll	ll	ll	lm	lm	lm	lm	lm	lm	lm	ll	lm	ll	ll	ll	lm	ll	ll	lm	lm	ll	ll	ll	lm	ll	ll	ll	ll	ll	lm	lm	ll	ll	ll	ll	ll	lm	lm	lm	ll	lm	lm	ll	lm	ll
lm1250	backbone_raw.fasta.pilon.fasta_hic_scaffold_19	7940773	lm	lm	--	ll	--	lm	lm	lm	lm	lm	lm	lm	ll	lm	ll	ll	ll	lm	ll	ll	lm	lm	ll	ll	ll	lm	ll	ll	ll	ll	ll	lm	lm	ll	--	ll	ll	ll	lm	lm	lm	ll	lm	lm	ll	lm	ll
lm1251	backbone_raw.fasta.pilon.fasta_hic_scaffold_19	7941349	ll	ll	lm	lm	lm	ll	ll	ll	ll	ll	ll	ll	lm	ll	lm	ll	lm	ll	lm	lm	ll	ll	lm	lm	lm	ll	ll	lm	lm	lm	lm	ll	ll	--	lm	lm	lm	--	ll	ll	ll	lm	ll	ll	lm	ll	lm
lm1252	backbone_raw.fasta.pilon.fasta_hic_scaffold_19	7941550	ll	ll	--	--	lm	ll	ll	ll	ll	ll	ll	ll	lm	ll	lm	--	lm	ll	lm	lm	ll	lm	lm	lm	lm	ll	--	lm	lm	ll	lm	ll	ll	ll	ll	lm	lm	lm	ll	ll	ll	--	lm	ll	--	ll	--
lm1253	backbone_raw.fasta.pilon.fasta_hic_scaffold_19	7941687	lm	ll	lm	lm	ll	--	lm	lm	lm	lm	lm	lm	lm	lm	--	ll	ll	ll	lm	ll	lm	lm	ll	lm	lm	ll	ll	lm	lm	--	ll	ll	ll	lm	ll	ll	lm	ll	ll	ll	lm	--	--	lm	ll	ll	ll
lm1254	backbone_raw.fasta.pilon.fasta_hic_scaffold_19	7941800	lm	lm	ll	ll	ll	--	lm	lm	lm	--	lm	lm	ll	lm	ll	ll	ll	--	ll	ll	lm	lm	ll	ll	ll	lm	ll	ll	ll	ll	ll	lm	lm	ll	ll	ll	ll	ll	lm	--	lm	ll	lm	lm	ll	lm	ll
lm1255	backbone_raw.fasta.pilon.fasta_hic_scaffold_19	7947255	ll	ll	lm	lm	--	ll	ll	ll	ll	ll	ll	ll	lm	ll	lm	lm	lm	ll	lm	lm	ll	ll	lm	lm	lm	ll	lm	lm	lm	lm	lm	ll	ll	lm	lm	lm	lm	lm	ll	ll	ll	lm	ll	ll	lm	ll	lm
lm1256	backbone_raw.fasta.pilon.fasta_hic_scaffold_19	7961414	lm	lm	ll	ll	ll	lm	lm	lm	lm	--	lm	lm	ll	--	ll	ll	ll	lm	ll	ll	lm	lm	ll	ll	ll	ll	ll	ll	ll	ll	ll	lm	lm	ll	ll	ll	ll	ll	lm	lm	ll	ll	lm	lm	ll	ll	ll
lm1257	backbone_raw.fasta.pilon.fasta_hic_scaffold_19	7963488	lm	--	ll	ll	ll	lm	lm	lm	lm	lm	lm	lm	ll	--	ll	ll	ll	lm	ll	ll	lm	lm	ll	ll	ll	lm	ll	ll	ll	ll	ll	lm	--	ll	ll	ll	ll	ll	lm	lm	lm	ll	lm	lm	ll	lm	ll
lm1258	backbone_raw.fasta.pilon.fasta_hic_scaffold_19	7976016	lm	lm	ll	ll	--	--	lm	--	lm	lm	lm	--	ll	lm	ll	ll	ll	lm	ll	ll	lm	lm	ll	ll	ll	lm	--	--	ll	ll	ll	lm	lm	--	ll	ll	ll	ll	--	lm	lm	ll	--	lm	ll	lm	ll
lm1259	backbone_raw.fasta.pilon.fasta_hic_scaffold_19	7979798	lm	lm	ll	ll	ll	lm	lm	lm	lm	lm	lm	lm	ll	lm	ll	ll	ll	lm	ll	ll	lm	lm	ll	ll	ll	lm	ll	ll	ll	ll	ll	lm	lm	ll	ll	ll	ll	ll	lm	lm	lm	ll	lm	ll	ll	lm	ll
lm1260	backbone_raw.fasta.pilon.fasta_hic_scaffold_19	7980813	--	ll	lm	--	ll	lm	--	lm	lm	lm	ll	lm	ll	lm	--	ll	lm	lm	lm	ll	lm	ll	ll	--	ll	lm	--	ll	--	ll	--	ll	lm	lm	lm	--	lm	ll	lm	lm	ll	ll	lm	lm	ll	lm	lm
lm1261	backbone_raw.fasta.pilon.fasta_hic_scaffold_19	7981054	lm	ll	lm	lm	lm	lm	--	lm	ll	ll	ll	lm	lm	lm	lm	lm	lm	ll	lm	ll	--	lm	lm	lm	ll	--	lm	lm	lm	ll	--	ll	--	lm	lm	ll	lm	lm	lm	ll	lm	ll	ll	lm	ll	lm	lm
lm1262	backbone_raw.fasta.pilon.fasta_hic_scaffold_19	8098958	ll	--	lm	lm	lm	ll	ll	ll	ll	ll	ll	--	lm	--	lm	ll	lm	ll	--	lm	ll	ll	lm	lm	lm	ll	lm	lm	lm	lm	--	ll	ll	ll	lm	lm	lm	--	ll	ll	ll	lm	ll	--	--	ll	--
lm1263	backbone_raw.fasta.pilon.fasta_hic_scaffold_19	8099283	lm	--	ll	ll	ll	lm	--	lm	lm	lm	lm	lm	ll	--	ll	ll	ll	lm	ll	ll	lm	lm	ll	ll	ll	lm	ll	ll	ll	ll	ll	lm	lm	ll	ll	ll	ll	ll	lm	lm	lm	ll	lm	--	ll	lm	ll
lm1264	backbone_raw.fasta.pilon.fasta_hic_scaffold_19	8100400	--	ll	lm	lm	ll	--	ll	ll	ll	ll	--	ll	lm	--	ll	lm	lm	ll	lm	lm	ll	ll	--	lm	--	ll	lm	lm	lm	lm	lm	ll	ll	lm	lm	lm	--	--	ll	ll	ll	lm	ll	ll	lm	ll	lm
lm1265	backbone_raw.fasta.pilon.fasta_hic_scaffold_19	8158275	lm	lm	ll	ll	ll	lm	lm	lm	lm	lm	--	lm	ll	lm	ll	--	ll	ll	ll	ll	--	lm	ll	ll	ll	lm	ll	ll	ll	--	ll	lm	lm	ll	ll	ll	ll	ll	lm	lm	--	ll	ll	--	ll	lm	ll
lm1266	backbone_raw.fasta.pilon.fasta_hic_scaffold_19	8661637	ll	ll	lm	lm	lm	ll	ll	ll	ll	ll	ll	ll	lm	ll	lm	--	lm	ll	lm	lm	ll	ll	--	lm	lm	ll	lm	lm	lm	--	lm	ll	ll	--	lm	lm	lm	lm	ll	ll	ll	lm	ll	--	lm	ll	lm
lm1267	backbone_raw.fasta.pilon.fasta_hic_scaffold_19	8771741	lm	lm	ll	ll	ll	lm	lm	--	lm	--	lm	lm	ll	lm	--	ll	ll	lm	ll	ll	lm	lm	--	ll	ll	lm	ll	ll	ll	ll	ll	--	lm	ll	ll	--	ll	ll	lm	lm	lm	ll	lm	lm	ll	lm	ll
lm1268	backbone_raw.fasta.pilon.fasta_hic_scaffold_19	8860009	--	--	ll	ll	ll	lm	lm	lm	lm	lm	lm	lm	ll	--	ll	ll	ll	lm	ll	ll	lm	lm	ll	ll	ll	lm	ll	ll	ll	ll	ll	lm	lm	ll	ll	ll	ll	--	lm	lm	lm	ll	lm	--	ll	lm	ll
lm1269	backbone_raw.fasta.pilon.fasta_hic_scaffold_19	9217382	ll	--	--	lm	lm	ll	ll	ll	ll	--	ll	ll	lm	ll	lm	lm	lm	ll	lm	lm	ll	ll	lm	lm	lm	ll	lm	--	--	lm	--	ll	ll	--	lm	ll	lm	lm	ll	ll	--	lm	ll	--	--	ll	lm
lm1270	backbone_raw.fasta.pilon.fasta_hic_scaffold_19	9241257	ll	--	lm	lm	--	ll	ll	--	ll	ll	ll	ll	lm	--	--	lm	lm	ll	lm	lm	ll	ll	--	lm	lm	ll	lm	lm	lm	lm	lm	ll	ll	ll	--	ll	lm	lm	--	ll	ll	lm	ll	--	--	ll	lm
lm1271	backbone_raw.fasta.pilon.fasta_hic_scaffold_19	9518220	ll	ll	lm	lm	lm	ll	ll	--	ll	--	ll	ll	lm	ll	lm	lm	ll	ll	lm	lm	lm	ll	lm	lm	lm	ll	--	--	lm	--	--	ll	ll	ll	lm	ll	lm	lm	ll	ll	ll	lm	--	ll	lm	ll	lm
lm1272	backbone_raw.fasta.pilon.fasta_hic_scaffold_19	9549188	ll	ll	lm	lm	--	ll	ll	ll	ll	ll	ll	--	lm	ll	lm	lm	lm	ll	lm	lm	lm	ll	lm	lm	lm	ll	lm	lm	lm	lm	lm	ll	ll	ll	lm	--	ll	lm	ll	ll	ll	lm	ll	--	--	ll	lm
lm1273	backbone_raw.fasta.pilon.fasta_hic_scaffold_19	9560369	lm	--	ll	ll	ll	lm	lm	lm	lm	--	lm	lm	ll	lm	ll	ll	ll	lm	ll	ll	ll	lm	ll	ll	ll	lm	--	ll	ll	ll	ll	lm	lm	lm	ll	--	ll	ll	lm	lm	lm	ll	lm	lm	ll	lm	ll
lm1274	backbone_raw.fasta.pilon.fasta_hic_scaffold_19	9697364	lm	--	ll	ll	ll	lm	lm	lm	lm	lm	lm	lm	ll	--	ll	ll	ll	lm	--	ll	--	lm	ll	ll	ll	--	ll	ll	ll	ll	ll	ll	--	lm	ll	lm	ll	--	lm	lm	lm	ll	lm	--	ll	lm	ll
lm1275	backbone_raw.fasta.pilon.fasta_hic_scaffold_19	9817093	lm	--	ll	ll	ll	--	lm	lm	ll	lm	lm	lm	ll	--	ll	ll	ll	--	ll	ll	ll	lm	ll	ll	ll	lm	--	ll	ll	ll	ll	--	lm	--	ll	lm	ll	--	lm	lm	lm	ll	lm	lm	ll	lm	ll
lm1276	backbone_raw.fasta.pilon.fasta_hic_scaffold_19	10873032	lm	lm	lm	ll	--	lm	lm	lm	ll	lm	lm	lm	ll	lm	ll	ll	ll	lm	--	ll	ll	ll	ll	ll	ll	--	--	ll	ll	ll	ll	lm	--	lm	ll	lm	ll	ll	lm	lm	lm	ll	--	lm	--	lm	ll
lm1277	backbone_raw.fasta.pilon.fasta_hic_scaffold_19	10936470	ll	ll	ll	lm	lm	--	ll	ll	lm	ll	--	ll	lm	ll	lm	--	lm	--	lm	--	lm	lm	lm	lm	lm	ll	ll	lm	lm	lm	lm	ll	ll	ll	lm	--	lm	--	ll	ll	ll	lm	ll	ll	lm	--	lm
lm1278	backbone_raw.fasta.pilon.fasta_hic_scaffold_19	11179696	lm	ll	lm	ll	lm	ll	ll	ll	lm	ll	ll	ll	--	ll	lm	ll	lm	ll	ll	lm	--	lm	lm	ll	lm	--	ll	lm	lm	lm	ll	ll	ll	ll	ll	ll	lm	--	ll	ll	--	lm	--	ll	lm	lm	lm
lm1279	backbone_raw.fasta.pilon.fasta_hic_scaffold_19	11473692	ll	lm	lm	ll	ll	lm	lm	lm	ll	lm	lm	lm	ll	--	ll	ll	ll	lm	ll	ll	ll	ll	lm	ll	ll	lm	lm	ll	ll	ll	--	--	lm	lm	--	lm	ll	ll	lm	lm	lm	ll	lm	--	ll	lm	ll
lm1280	backbone_raw.fasta.pilon.fasta_hic_scaffold_19	11473710	lm	ll	lm	ll	ll	--	lm	lm	ll	lm	lm	lm	ll	--	ll	ll	ll	lm	ll	ll	ll	ll	lm	ll	ll	lm	lm	ll	ll	ll	--	--	lm	--	--	lm	ll	ll	lm	lm	ll	ll	lm	--	ll	lm	ll
lm1281	backbone_raw.fasta.pilon.fasta_hic_scaffold_19	11880944	ll	--	ll	lm	lm	ll	ll	--	lm	ll	ll	ll	lm	--	lm	lm	lm	ll	lm	lm	lm	lm	--	--	lm	ll	ll	lm	lm	lm	lm	ll	ll	ll	--	ll	lm	lm	ll	ll	ll	lm	ll	ll	lm	ll	lm
lm1282	backbone_raw.fasta.pilon.fasta_hic_scaffold_19	12158954	lm	lm	lm	ll	--	--	lm	lm	ll	lm	lm	--	ll	--	ll	ll	ll	lm	--	ll	ll	ll	--	ll	ll	lm	lm	ll	ll	ll	ll	lm	lm	--	ll	lm	ll	ll	lm	lm	lm	--	--	lm	ll	lm	ll
lm1283	backbone_raw.fasta.pilon.fasta_hic_scaffold_19	12202404	ll	--	ll	lm	--	ll	ll	ll	lm	--	ll	ll	lm	--	lm	lm	lm	--	lm	lm	lm	lm	ll	lm	lm	ll	ll	lm	lm	lm	lm	--	--	ll	lm	ll	lm	lm	ll	ll	ll	lm	--	ll	lm	ll	lm
lm1284	backbone_raw.fasta.pilon.fasta_hic_scaffold_19	12758774	lm	lm	lm	ll	ll	lm	lm	lm	ll	lm	--	--	ll	ll	--	ll	ll	lm	ll	lm	ll	ll	lm	ll	ll	lm	lm	ll	ll	ll	ll	lm	--	lm	ll	lm	ll	ll	lm	lm	lm	ll	lm	lm	ll	lm	ll
lm1285	backbone_raw.fasta.pilon.fasta_hic_scaffold_198	66644	lm	ll	lm	lm	lm	lm	ll	--	--	lm	lm	lm	ll	--	lm	--	ll	lm	ll	lm	lm	lm	--	lm	lm	ll	lm	--	ll	ll	lm	lm	ll	ll	lm	lm	ll	ll	lm	--	ll	lm	ll	ll	lm	ll	ll
lm1286	backbone_raw.fasta.pilon.fasta_hic_scaffold_198	107417	ll	lm	ll	ll	--	ll	ll	ll	--	ll	lm	ll	ll	ll	ll	lm	lm	--	ll	ll	ll	ll	ll	lm	lm	lm	ll	lm	lm	ll	ll	ll	ll	ll	--	--	lm	lm	lm	ll	ll	ll	lm	ll	--	ll	ll
lm1287	backbone_raw.fasta.pilon.fasta_hic_scaffold_198	107921	--	lm	ll	ll	lm	--	lm	lm	ll	ll	ll	ll	lm	ll	--	ll	lm	lm	lm	ll	ll	ll	--	--	lm	lm	--	lm	ll	ll	ll	lm	lm	ll	ll	lm	--	ll	ll	ll	ll	lm	ll	lm	ll	--	ll
lm1288	backbone_raw.fasta.pilon.fasta_hic_scaffold_2	258888	ll	--	lm	ll	ll	lm	ll	--	ll	lm	lm	lm	ll	ll	--	lm	lm	ll	ll	lm	ll	lm	ll	lm	ll	lm	ll	ll	lm	ll	ll	--	lm	lm	ll	lm	ll	lm	lm	lm	lm	ll	--	lm	lm	ll	ll
lm1289	backbone_raw.fasta.pilon.fasta_hic_scaffold_2	422797	--	lm	--	ll	ll	lm	ll	ll	--	lm	lm	lm	ll	lm	--	lm	lm	--	ll	lm	ll	lm	ll	lm	ll	lm	ll	ll	lm	ll	ll	ll	lm	lm	ll	lm	ll	lm	lm	lm	lm	ll	ll	ll	--	ll	ll
lm1290	backbone_raw.fasta.pilon.fasta_hic_scaffold_2	1280660	lm	lm	lm	lm	lm	ll	ll	lm	lm	--	ll	ll	lm	--	ll	--	ll	ll	--	ll	lm	ll	--	ll	lm	--	lm	lm	ll	lm	--	lm	ll	ll	lm	ll	lm	ll	ll	ll	ll	--	lm	--	--	lm	lm
lm1291	backbone_raw.fasta.pilon.fasta_hic_scaffold_2	1411142	ll	lm	ll	ll	ll	--	ll	ll	ll	ll	lm	lm	--	--	lm	lm	lm	--	ll	lm	ll	lm	--	lm	ll	lm	ll	ll	lm	ll	ll	ll	lm	--	ll	lm	ll	lm	lm	--	lm	ll	ll	ll	--	ll	ll
lm1292	backbone_raw.fasta.pilon.fasta_hic_scaffold_2	1714376	lm	ll	lm	lm	lm	ll	lm	lm	lm	lm	ll	ll	lm	--	ll	ll	ll	ll	lm	ll	lm	ll	--	ll	lm	ll	--	lm	ll	--	lm	lm	ll	ll	lm	ll	lm	ll	ll	ll	--	--	ll	lm	ll	lm	lm
lm1293	backbone_raw.fasta.pilon.fasta_hic_scaffold_2	2160247	ll	ll	ll	ll	lm	ll	ll	ll	lm	ll	--	lm	lm	lm	ll	ll	lm	lm	lm	lm	lm	lm	lm	--	--	lm	--	--	lm	lm	lm	lm	lm	lm	ll	lm	lm	lm	ll	lm	lm	lm	lm	ll	ll	ll	lm
lm1294	backbone_raw.fasta.pilon.fasta_hic_scaffold_2	2418758	ll	lm	ll	ll	ll	lm	ll	--	ll	ll	lm	lm	ll	ll	lm	--	lm	lm	ll	--	--	lm	ll	lm	--	lm	ll	ll	lm	ll	ll	ll	lm	lm	ll	lm	--	lm	lm	lm	lm	ll	ll	--	lm	ll	ll
lm1295	backbone_raw.fasta.pilon.fasta_hic_scaffold_2	2925448	lm	lm	ll	ll	ll	lm	lm	ll	--	ll	ll	ll	lm	lm	lm	ll	ll	lm	lm	ll	ll	lm	ll	lm	ll	ll	ll	lm	ll	ll	lm	lm	ll	ll	lm	ll	lm	ll	lm	ll	ll	lm	lm	ll	ll	ll	ll
lm1296	backbone_raw.fasta.pilon.fasta_hic_scaffold_2	3799497	lm	ll	lm	ll	ll	ll	lm	ll	lm	lm	ll	--	lm	ll	ll	lm	lm	ll	ll	--	ll	lm	ll	lm	ll	ll	ll	ll	ll	--	lm	lm	ll	lm	lm	ll	lm	lm	lm	lm	ll	lm	ll	lm	--	ll	ll
lm1297	backbone_raw.fasta.pilon.fasta_hic_scaffold_2	3799506	ll	ll	ll	lm	lm	lm	ll	--	ll	ll	lm	ll	ll	lm	lm	ll	ll	lm	lm	ll	lm	ll	--	ll	lm	lm	lm	lm	lm	ll	ll	ll	lm	ll	ll	lm	ll	ll	ll	ll	lm	ll	lm	ll	ll	lm	lm
lm1298	backbone_raw.fasta.pilon.fasta_hic_scaffold_2	3799517	ll	ll	ll	lm	lm	lm	ll	--	ll	ll	lm	ll	ll	lm	lm	ll	ll	lm	lm	ll	lm	ll	--	ll	lm	lm	lm	lm	lm	ll	ll	ll	lm	ll	ll	lm	ll	ll	ll	ll	lm	ll	lm	ll	ll	lm	lm
lm1299	backbone_raw.fasta.pilon.fasta_hic_scaffold_2	3799518	ll	ll	ll	lm	lm	lm	ll	--	ll	ll	lm	ll	ll	lm	lm	ll	ll	lm	lm	ll	lm	ll	--	ll	lm	lm	lm	lm	lm	ll	ll	ll	lm	ll	ll	lm	ll	ll	ll	ll	lm	ll	lm	ll	ll	lm	lm
lm1300	backbone_raw.fasta.pilon.fasta_hic_scaffold_2	3815575	lm	lm	--	lm	--	--	lm	ll	ll	lm	--	--	--	--	ll	--	lm	ll	ll	--	ll	lm	ll	lm	ll	ll	ll	lm	ll	--	lm	lm	--	ll	ll	ll	ll	lm	ll	lm	ll	lm	ll	--	lm	ll	ll
lm1301	backbone_raw.fasta.pilon.fasta_hic_scaffold_2	3815930	lm	--	lm	ll	ll	ll	lm	ll	lm	lm	ll	lm	lm	ll	ll	lm	lm	ll	ll	lm	ll	lm	ll	lm	--	ll	ll	ll	ll	--	lm	lm	ll	lm	lm	ll	lm	lm	lm	lm	ll	lm	ll	lm	lm	ll	ll
lm1302	backbone_raw.fasta.pilon.fasta_hic_scaffold_2	3945912	ll	ll	ll	lm	--	--	ll	lm	ll	ll	lm	ll	ll	--	lm	--	ll	lm	lm	ll	lm	ll	--	ll	--	lm	lm	lm	lm	--	ll	ll	lm	--	ll	lm	ll	ll	ll	ll	lm	ll	ll	--	--	--	lm
lm1303	backbone_raw.fasta.pilon.fasta_hic_scaffold_2	4103021	lm	lm	lm	ll	ll	ll	lm	ll	lm	lm	ll	lm	lm	--	ll	lm	lm	ll	ll	--	ll	lm	ll	lm	ll	ll	ll	ll	ll	lm	lm	lm	ll	lm	lm	ll	lm	lm	ll	--	ll	lm	ll	--	--	ll	ll
lm1304	backbone_raw.fasta.pilon.fasta_hic_scaffold_2	4103091	ll	ll	ll	lm	--	lm	ll	lm	ll	ll	lm	ll	ll	lm	lm	ll	ll	lm	lm	ll	lm	ll	--	ll	ll	lm	lm	lm	lm	ll	ll	ll	lm	ll	ll	lm	ll	ll	--	ll	lm	ll	--	lm	--	lm	lm
lm1305	backbone_raw.fasta.pilon.fasta_hic_scaffold_2	4103669	lm	lm	lm	ll	ll	--	lm	lm	ll	lm	ll	ll	lm	lm	ll	lm	lm	lm	lm	ll	ll	ll	ll	ll	lm	--	ll	ll	ll	ll	lm	ll	--	--	lm	ll	ll	lm	lm	lm	ll	lm	lm	--	lm	lm	--
lm1306	backbone_raw.fasta.pilon.fasta_hic_scaffold_2	4471073	lm	lm	lm	ll	ll	--	lm	ll	lm	lm	ll	lm	ll	--	ll	--	lm	ll	ll	--	ll	ll	ll	lm	--	ll	ll	ll	ll	lm	--	ll	ll	--	lm	ll	lm	lm	lm	lm	ll	lm	ll	lm	lm	ll	ll
lm1307	backbone_raw.fasta.pilon.fasta_hic_scaffold_2	6165225	--	lm	lm	ll	ll	ll	lm	ll	lm	lm	lm	--	lm	--	ll	lm	lm	--	ll	lm	ll	lm	--	ll	ll	--	--	ll	ll	lm	lm	lm	ll	--	ll	--	lm	lm	ll	lm	ll	lm	ll	lm	lm	--	ll
lm1308	backbone_raw.fasta.pilon.fasta_hic_scaffold_2	6828998	ll	--	ll	lm	lm	--	ll	lm	ll	ll	ll	ll	ll	--	--	lm	ll	lm	lm	ll	ll	ll	--	--	lm	lm	ll	--	lm	ll	ll	ll	lm	ll	lm	lm	ll	ll	lm	ll	lm	lm	lm	ll	ll	--	lm
lm1309	backbone_raw.fasta.pilon.fasta_hic_scaffold_2	7131030	ll	ll	ll	lm	lm	lm	ll	lm	ll	ll	ll	ll	ll	--	lm	lm	ll	lm	lm	ll	--	ll	--	lm	lm	lm	lm	ll	lm	ll	ll	ll	lm	ll	lm	lm	--	ll	lm	ll	--	lm	lm	--	--	lm	lm
lm1310	backbone_raw.fasta.pilon.fasta_hic_scaffold_2	8057527	lm	lm	ll	ll	ll	ll	lm	--	lm	lm	lm	lm	lm	--	ll	ll	lm	--	ll	lm	lm	ll	ll	ll	ll	lm	--	lm	ll	lm	lm	--	lm	lm	--	ll	lm	lm	--	lm	ll	--	lm	--	ll	lm	ll
lm1311	backbone_raw.fasta.pilon.fasta_hic_scaffold_2	8057545	lm	lm	ll	ll	ll	ll	lm	--	lm	lm	lm	lm	lm	lm	ll	ll	lm	--	ll	ll	lm	ll	ll	ll	ll	lm	--	lm	ll	lm	lm	--	lm	lm	--	ll	lm	lm	--	lm	ll	--	lm	--	ll	lm	ll
lm1312	backbone_raw.fasta.pilon.fasta_hic_scaffold_2	8061625	lm	lm	ll	ll	ll	ll	lm	ll	lm	--	lm	lm	lm	--	ll	ll	lm	ll	ll	lm	lm	ll	ll	ll	ll	lm	ll	lm	ll	lm	lm	lm	lm	lm	--	ll	--	lm	ll	lm	ll	ll	lm	lm	--	--	ll
lm1313	backbone_raw.fasta.pilon.fasta_hic_scaffold_2	8073334	--	lm	ll	ll	ll	ll	lm	--	ll	--	--	lm	lm	lm	ll	ll	--	ll	ll	ll	lm	ll	ll	ll	ll	--	ll	lm	ll	--	lm	lm	lm	lm	ll	ll	lm	lm	ll	lm	ll	ll	--	lm	ll	--	ll
lm1314	backbone_raw.fasta.pilon.fasta_hic_scaffold_2	8074152	lm	lm	ll	ll	ll	ll	ll	ll	--	--	lm	lm	lm	lm	ll	ll	lm	ll	ll	--	lm	ll	ll	ll	ll	lm	ll	lm	ll	lm	lm	lm	lm	lm	ll	ll	lm	lm	ll	lm	ll	ll	--	--	ll	lm	ll
lm1315	backbone_raw.fasta.pilon.fasta_hic_scaffold_2	8074190	lm	--	ll	ll	ll	ll	lm	ll	ll	--	lm	lm	lm	lm	ll	ll	lm	ll	ll	lm	lm	ll	ll	ll	ll	lm	ll	lm	ll	lm	lm	--	lm	lm	ll	ll	lm	lm	ll	--	ll	ll	lm	lm	ll	lm	ll
lm1316	backbone_raw.fasta.pilon.fasta_hic_scaffold_2	8074224	lm	--	ll	ll	ll	ll	lm	ll	ll	lm	lm	lm	lm	lm	ll	ll	--	ll	ll	--	lm	ll	--	ll	ll	lm	ll	lm	ll	lm	--	lm	lm	lm	ll	ll	lm	lm	ll	--	ll	ll	lm	lm	ll	lm	ll
lm1317	backbone_raw.fasta.pilon.fasta_hic_scaffold_2	8079634	lm	lm	ll	ll	ll	ll	lm	ll	ll	lm	lm	lm	lm	--	ll	ll	lm	ll	ll	lm	lm	ll	--	ll	ll	lm	ll	lm	ll	lm	lm	--	lm	--	--	ll	--	ll	ll	lm	ll	ll	lm	--	ll	--	ll
lm1318	backbone_raw.fasta.pilon.fasta_hic_scaffold_2	8172382	lm	--	--	ll	ll	ll	lm	--	ll	lm	lm	lm	lm	--	ll	ll	lm	ll	ll	lm	lm	ll	ll	ll	ll	lm	--	lm	--	lm	lm	lm	--	lm	ll	ll	lm	lm	--	lm	ll	ll	lm	lm	--	lm	ll
lm1319	backbone_raw.fasta.pilon.fasta_hic_scaffold_2	9073119	lm	ll	ll	ll	ll	ll	lm	ll	ll	lm	lm	lm	lm	--	ll	ll	lm	ll	ll	ll	lm	ll	lm	ll	ll	lm	ll	lm	ll	lm	lm	lm	lm	lm	ll	ll	--	lm	ll	--	ll	ll	lm	--	ll	--	ll
lm1320	backbone_raw.fasta.pilon.fasta_hic_scaffold_2	9160151	lm	--	ll	ll	ll	ll	lm	ll	ll	lm	lm	--	--	--	--	--	lm	--	ll	--	lm	ll	lm	ll	ll	lm	ll	lm	ll	lm	lm	lm	lm	lm	--	ll	lm	lm	ll	lm	ll	ll	lm	lm	ll	--	ll
lm1321	backbone_raw.fasta.pilon.fasta_hic_scaffold_2	9184902	ll	ll	lm	lm	--	lm	ll	lm	lm	ll	--	ll	ll	ll	--	lm	ll	lm	--	lm	--	lm	ll	lm	lm	ll	lm	ll	lm	ll	ll	ll	--	ll	lm	lm	ll	ll	lm	--	lm	lm	ll	ll	--	ll	lm
lm1322	backbone_raw.fasta.pilon.fasta_hic_scaffold_2	9984759	lm	ll	lm	lm	lm	lm	ll	--	lm	ll	ll	ll	lm	--	lm	lm	ll	lm	--	ll	ll	lm	ll	lm	lm	ll	lm	ll	lm	ll	ll	ll	ll	ll	lm	lm	ll	lm	lm	ll	lm	lm	--	ll	lm	ll	ll
lm1323	backbone_raw.fasta.pilon.fasta_hic_scaffold_2	10172277	ll	lm	ll	ll	ll	ll	ll	ll	ll	--	lm	--	ll	lm	lm	ll	ll	ll	ll	lm	lm	ll	lm	ll	ll	lm	ll	ll	ll	lm	lm	ll	lm	lm	ll	ll	ll	ll	ll	lm	ll	ll	--	--	ll	lm	lm
lm1324	backbone_raw.fasta.pilon.fasta_hic_scaffold_2	10172965	ll	ll	lm	lm	lm	lm	ll	lm	lm	ll	ll	ll	--	--	lm	lm	ll	ll	lm	ll	lm	lm	lm	lm	lm	ll	lm	--	--	ll	ll	lm	ll	ll	ll	lm	--	ll	lm	--	--	lm	lm	ll	lm	ll	--
lm1325	backbone_raw.fasta.pilon.fasta_hic_scaffold_2	10173159	lm	ll	lm	lm	lm	lm	ll	lm	lm	ll	ll	ll	lm	ll	lm	lm	ll	lm	lm	ll	ll	lm	ll	lm	lm	ll	lm	ll	ll	ll	ll	ll	ll	ll	lm	lm	ll	lm	lm	ll	lm	lm	ll	ll	lm	ll	ll
lm1326	backbone_raw.fasta.pilon.fasta_hic_scaffold_2	10173569	ll	lm	ll	ll	ll	ll	lm	ll	ll	lm	lm	lm	ll	ll	ll	ll	lm	ll	ll	lm	lm	ll	lm	ll	ll	--	ll	lm	ll	lm	lm	lm	lm	lm	ll	ll	lm	ll	ll	lm	ll	ll	lm	lm	ll	lm	lm
lm1327	backbone_raw.fasta.pilon.fasta_hic_scaffold_2	10173671	lm	lm	--	lm	lm	lm	ll	lm	lm	ll	ll	ll	lm	ll	lm	lm	ll	lm	lm	ll	ll	lm	ll	lm	ll	ll	lm	ll	lm	ll	ll	ll	ll	ll	lm	lm	ll	lm	lm	ll	lm	lm	ll	ll	ll	lm	ll
lm1328	backbone_raw.fasta.pilon.fasta_hic_scaffold_2	10173801	lm	ll	lm	lm	lm	lm	ll	lm	lm	ll	ll	ll	lm	ll	lm	lm	ll	lm	lm	ll	ll	lm	ll	lm	lm	ll	lm	ll	lm	ll	ll	ll	ll	ll	lm	lm	ll	lm	lm	ll	lm	lm	ll	ll	lm	ll	ll
lm1329	backbone_raw.fasta.pilon.fasta_hic_scaffold_2	10173832	lm	ll	lm	lm	lm	lm	ll	lm	lm	ll	ll	ll	lm	ll	lm	lm	ll	lm	lm	ll	ll	lm	ll	lm	lm	ll	lm	ll	lm	ll	ll	ll	ll	ll	lm	lm	ll	lm	lm	ll	lm	lm	ll	ll	lm	ll	ll
lm1330	backbone_raw.fasta.pilon.fasta_hic_scaffold_2	10174784	ll	lm	ll	ll	ll	ll	lm	ll	ll	lm	lm	lm	ll	lm	ll	ll	lm	ll	ll	lm	lm	ll	lm	ll	ll	lm	ll	lm	ll	--	lm	lm	lm	--	ll	ll	lm	ll	ll	lm	ll	ll	--	--	ll	lm	lm
lm1331	backbone_raw.fasta.pilon.fasta_hic_scaffold_2	10175389	ll	lm	ll	ll	ll	ll	lm	ll	ll	lm	lm	lm	ll	lm	ll	ll	lm	ll	ll	lm	lm	ll	lm	ll	ll	lm	ll	lm	ll	lm	lm	lm	lm	lm	ll	ll	lm	ll	ll	lm	ll	ll	lm	lm	ll	lm	lm
lm1332	backbone_raw.fasta.pilon.fasta_hic_scaffold_2	10176827	ll	lm	ll	ll	ll	ll	--	ll	ll	lm	lm	lm	ll	lm	ll	ll	lm	ll	ll	lm	ll	ll	lm	ll	ll	lm	ll	lm	ll	lm	ll	lm	lm	ll	ll	ll	lm	ll	ll	lm	ll	ll	ll	lm	ll	lm	--
lm1333	backbone_raw.fasta.pilon.fasta_hic_scaffold_2	10176833	ll	lm	ll	ll	ll	ll	ll	ll	ll	lm	lm	lm	ll	lm	ll	ll	lm	ll	ll	lm	ll	ll	lm	ll	ll	lm	ll	lm	ll	lm	ll	lm	lm	ll	ll	ll	lm	ll	ll	lm	ll	ll	ll	lm	ll	--	--
lm1334	backbone_raw.fasta.pilon.fasta_hic_scaffold_2	10177095	ll	lm	ll	ll	ll	ll	lm	ll	ll	lm	lm	lm	ll	--	ll	ll	lm	ll	ll	--	lm	ll	lm	ll	ll	lm	ll	lm	ll	lm	lm	lm	lm	lm	ll	ll	lm	ll	ll	lm	ll	ll	ll	lm	ll	ll	lm
lm1335	backbone_raw.fasta.pilon.fasta_hic_scaffold_2	10177839	lm	lm	ll	lm	ll	lm	ll	ll	--	ll	lm	ll	lm	ll	lm	lm	lm	ll	ll	lm	ll	ll	ll	lm	ll	ll	lm	ll	--	ll	ll	ll	--	--	lm	ll	ll	lm	ll	ll	ll	--	ll	--	ll	lm	ll
lm1336	backbone_raw.fasta.pilon.fasta_hic_scaffold_2	10177843	lm	lm	ll	lm	ll	lm	ll	ll	--	ll	lm	ll	lm	ll	lm	lm	lm	ll	ll	lm	ll	--	ll	lm	ll	ll	lm	ll	--	ll	ll	ll	ll	--	lm	ll	ll	lm	ll	ll	ll	--	ll	--	ll	lm	ll
lm1337	backbone_raw.fasta.pilon.fasta_hic_scaffold_2	10177867	lm	lm	ll	lm	ll	lm	ll	ll	--	lm	lm	ll	lm	ll	ll	ll	ll	ll	ll	lm	ll	lm	ll	lm	ll	ll	lm	ll	lm	ll	ll	ll	ll	ll	lm	ll	ll	lm	lm	ll	ll	ll	ll	--	ll	lm	ll
lm1338	backbone_raw.fasta.pilon.fasta_hic_scaffold_2	10178245	ll	lm	ll	ll	ll	ll	lm	ll	ll	lm	lm	lm	ll	lm	ll	ll	lm	ll	ll	lm	lm	ll	lm	ll	ll	lm	ll	lm	ll	lm	lm	lm	lm	lm	ll	ll	lm	ll	ll	lm	ll	ll	lm	lm	ll	lm	lm
lm1339	backbone_raw.fasta.pilon.fasta_hic_scaffold_2	10181277	ll	lm	ll	ll	ll	ll	--	ll	ll	lm	lm	lm	ll	lm	ll	ll	lm	ll	ll	lm	lm	ll	--	ll	ll	ll	ll	--	ll	lm	lm	lm	lm	ll	ll	ll	lm	ll	ll	--	ll	ll	lm	lm	ll	lm	lm
lm1340	backbone_raw.fasta.pilon.fasta_hic_scaffold_2	10943700	ll	--	ll	ll	ll	ll	lm	ll	ll	ll	lm	lm	ll	--	ll	ll	lm	ll	ll	--	lm	ll	--	ll	ll	--	ll	lm	ll	lm	ll	lm	lm	ll	ll	ll	lm	ll	ll	lm	ll	ll	lm	--	ll	lm	lm
lm1341	backbone_raw.fasta.pilon.fasta_hic_scaffold_2	10947672	ll	lm	ll	ll	ll	ll	lm	ll	ll	lm	lm	lm	ll	lm	ll	--	lm	--	--	lm	lm	ll	lm	ll	ll	lm	ll	lm	ll	lm	--	lm	--	lm	ll	ll	lm	ll	ll	ll	ll	ll	lm	lm	--	lm	--
lm1342	backbone_raw.fasta.pilon.fasta_hic_scaffold_2	11345327	ll	lm	ll	ll	ll	ll	ll	ll	ll	lm	lm	lm	ll	lm	ll	lm	lm	ll	ll	ll	ll	ll	lm	ll	--	--	ll	lm	--	lm	ll	ll	lm	lm	ll	ll	lm	ll	ll	ll	ll	ll	lm	lm	ll	ll	lm
lm1343	backbone_raw.fasta.pilon.fasta_hic_scaffold_2	11383993	ll	--	ll	ll	ll	ll	lm	ll	ll	--	lm	lm	ll	--	ll	lm	lm	ll	ll	lm	lm	ll	lm	ll	ll	lm	ll	lm	ll	lm	ll	ll	lm	--	ll	ll	--	ll	ll	lm	ll	ll	lm	lm	--	lm	lm
lm1344	backbone_raw.fasta.pilon.fasta_hic_scaffold_2	11458599	lm	ll	lm	lm	lm	lm	ll	lm	lm	ll	ll	ll	lm	ll	lm	--	ll	lm	lm	ll	ll	--	--	lm	lm	ll	lm	ll	lm	ll	lm	lm	ll	ll	lm	--	ll	lm	lm	--	lm	lm	ll	ll	lm	ll	ll
lm1345	backbone_raw.fasta.pilon.fasta_hic_scaffold_2	11458620	lm	ll	lm	lm	lm	lm	ll	lm	lm	ll	ll	ll	lm	ll	lm	--	ll	lm	lm	ll	ll	--	--	lm	lm	ll	lm	ll	lm	ll	lm	lm	ll	ll	lm	--	ll	lm	lm	--	lm	lm	ll	ll	lm	ll	ll
lm1346	backbone_raw.fasta.pilon.fasta_hic_scaffold_2	11458676	lm	ll	--	lm	lm	lm	ll	lm	lm	ll	ll	--	lm	--	lm	ll	ll	lm	lm	ll	ll	lm	ll	lm	--	ll	lm	ll	lm	ll	lm	lm	ll	ll	lm	lm	ll	lm	lm	lm	lm	lm	ll	ll	lm	ll	ll
lm1347	backbone_raw.fasta.pilon.fasta_hic_scaffold_2	12832193	ll	--	ll	lm	--	ll	lm	--	ll	lm	lm	lm	ll	--	ll	lm	lm	ll	ll	lm	--	ll	lm	ll	ll	lm	ll	lm	ll	ll	ll	ll	lm	--	lm	lm	--	ll	ll	lm	ll	ll	ll	lm	ll	--	lm
lm1348	backbone_raw.fasta.pilon.fasta_hic_scaffold_2	13287784	lm	ll	lm	ll	lm	lm	ll	lm	lm	ll	ll	ll	lm	--	lm	--	ll	lm	--	ll	ll	lm	ll	lm	lm	ll	lm	--	lm	ll	lm	lm	ll	ll	ll	ll	ll	lm	lm	ll	--	lm	lm	ll	--	ll	ll
lm1349	backbone_raw.fasta.pilon.fasta_hic_scaffold_2	13306731	ll	lm	ll	--	--	ll	lm	ll	ll	ll	lm	lm	ll	--	ll	--	lm	--	ll	lm	lm	ll	lm	ll	ll	lm	ll	lm	ll	lm	ll	ll	lm	lm	lm	lm	--	--	ll	--	ll	ll	ll	lm	--	ll	lm
lm1350	backbone_raw.fasta.pilon.fasta_hic_scaffold_2	13431583	ll	--	ll	lm	ll	ll	--	ll	ll	lm	lm	lm	ll	lm	ll	ll	--	ll	ll	lm	lm	ll	ll	ll	ll	--	ll	lm	ll	--	ll	ll	lm	ll	lm	lm	lm	ll	ll	lm	ll	ll	ll	--	ll	lm	lm
lm1351	backbone_raw.fasta.pilon.fasta_hic_scaffold_2	13431623	ll	--	ll	lm	ll	ll	ll	ll	ll	lm	--	lm	ll	lm	ll	--	--	ll	ll	lm	lm	ll	ll	ll	ll	--	ll	lm	ll	lm	ll	ll	lm	ll	lm	lm	lm	ll	ll	lm	ll	ll	ll	ll	ll	lm	lm
lm1352	backbone_raw.fasta.pilon.fasta_hic_scaffold_2	13432828	ll	lm	ll	lm	ll	ll	lm	ll	ll	lm	--	lm	ll	lm	ll	lm	lm	ll	ll	lm	lm	ll	--	ll	ll	lm	ll	lm	ll	lm	ll	ll	lm	ll	lm	lm	lm	ll	ll	lm	ll	ll	ll	lm	ll	lm	lm
lm1353	backbone_raw.fasta.pilon.fasta_hic_scaffold_2	13432879	ll	lm	ll	lm	ll	ll	lm	ll	ll	--	lm	ll	ll	lm	ll	--	lm	ll	ll	ll	lm	ll	--	ll	ll	lm	ll	lm	ll	lm	ll	ll	lm	ll	lm	lm	lm	ll	ll	lm	ll	ll	ll	lm	ll	lm	lm
lm1354	backbone_raw.fasta.pilon.fasta_hic_scaffold_2	13435712	lm	ll	lm	ll	lm	lm	ll	lm	lm	ll	ll	ll	lm	ll	lm	ll	ll	lm	lm	ll	ll	lm	ll	lm	lm	ll	lm	ll	lm	ll	lm	lm	ll	lm	ll	ll	ll	lm	lm	ll	lm	lm	lm	--	lm	ll	ll
lm1355	backbone_raw.fasta.pilon.fasta_hic_scaffold_2	13436022	ll	--	ll	lm	ll	ll	lm	ll	ll	lm	lm	lm	ll	--	ll	lm	lm	ll	ll	lm	lm	ll	lm	ll	ll	lm	ll	lm	ll	lm	ll	ll	--	ll	lm	lm	ll	ll	ll	lm	ll	ll	ll	lm	ll	lm	lm
lm1356	backbone_raw.fasta.pilon.fasta_hic_scaffold_2	13436188	lm	ll	lm	ll	lm	lm	ll	lm	lm	ll	ll	ll	lm	--	lm	ll	ll	lm	lm	ll	ll	lm	ll	lm	lm	ll	lm	ll	lm	ll	lm	lm	ll	--	ll	ll	ll	lm	lm	ll	lm	lm	lm	ll	lm	ll	ll
lm1357	backbone_raw.fasta.pilon.fasta_hic_scaffold_2	13436964	lm	ll	lm	ll	lm	lm	ll	lm	lm	ll	ll	ll	lm	--	lm	ll	ll	lm	lm	ll	ll	lm	ll	--	lm	ll	lm	ll	lm	ll	lm	lm	ll	lm	ll	ll	ll	lm	lm	ll	lm	lm	lm	ll	lm	ll	ll
lm1358	backbone_raw.fasta.pilon.fasta_hic_scaffold_2	13437080	ll	--	ll	lm	ll	ll	lm	ll	ll	lm	lm	lm	ll	--	ll	lm	lm	ll	ll	lm	lm	ll	lm	--	ll	--	ll	lm	ll	lm	ll	ll	lm	ll	lm	lm	lm	ll	ll	lm	ll	ll	ll	lm	ll	lm	lm
lm1359	backbone_raw.fasta.pilon.fasta_hic_scaffold_2	13437090	ll	--	ll	lm	ll	ll	lm	ll	ll	lm	lm	lm	ll	--	ll	lm	lm	ll	ll	lm	--	ll	lm	ll	ll	--	ll	lm	ll	lm	ll	ll	lm	ll	lm	lm	lm	ll	ll	lm	ll	ll	ll	lm	ll	--	lm
lm1360	backbone_raw.fasta.pilon.fasta_hic_scaffold_2	13437165	lm	--	lm	ll	lm	lm	ll	lm	lm	ll	--	ll	lm	--	lm	--	ll	lm	lm	ll	ll	lm	--	--	lm	--	lm	ll	lm	ll	lm	lm	ll	lm	ll	ll	--	lm	lm	ll	lm	ll	lm	ll	lm	ll	ll
lm1361	backbone_raw.fasta.pilon.fasta_hic_scaffold_2	13437167	lm	--	lm	ll	lm	lm	ll	lm	lm	ll	ll	ll	lm	--	lm	--	ll	lm	lm	ll	ll	lm	--	--	lm	--	lm	ll	lm	ll	lm	lm	ll	lm	ll	ll	--	lm	lm	ll	lm	ll	lm	ll	lm	ll	ll
lm1362	backbone_raw.fasta.pilon.fasta_hic_scaffold_2	13581928	ll	--	ll	lm	ll	ll	lm	ll	ll	lm	lm	lm	ll	lm	ll	lm	ll	ll	ll	lm	lm	ll	lm	ll	ll	lm	ll	lm	ll	lm	ll	ll	lm	ll	lm	lm	lm	ll	ll	lm	ll	ll	ll	lm	lm	lm	lm
lm1363	backbone_raw.fasta.pilon.fasta_hic_scaffold_2	13584302	ll	lm	ll	ll	ll	ll	lm	ll	ll	lm	lm	--	ll	lm	ll	lm	ll	ll	ll	lm	lm	ll	lm	ll	ll	lm	ll	--	ll	lm	ll	ll	lm	ll	lm	lm	lm	ll	ll	lm	ll	ll	ll	lm	lm	--	--
lm1364	backbone_raw.fasta.pilon.fasta_hic_scaffold_2	13860974	lm	ll	lm	ll	lm	lm	ll	lm	lm	ll	ll	--	--	--	lm	ll	lm	lm	--	ll	ll	lm	ll	lm	lm	ll	ll	ll	--	ll	lm	lm	ll	--	ll	ll	ll	lm	lm	ll	lm	lm	lm	--	ll	ll	ll
lm1365	backbone_raw.fasta.pilon.fasta_hic_scaffold_2	14017140	lm	ll	--	ll	lm	lm	ll	--	lm	ll	ll	ll	lm	ll	--	ll	lm	lm	lm	ll	ll	lm	ll	--	lm	ll	ll	ll	lm	ll	lm	lm	ll	lm	ll	ll	ll	lm	lm	ll	lm	lm	lm	ll	--	ll	ll
lm1366	backbone_raw.fasta.pilon.fasta_hic_scaffold_2	14032718	lm	--	lm	ll	lm	--	ll	lm	lm	ll	--	ll	lm	ll	lm	ll	lm	--	lm	ll	ll	lm	--	lm	lm	ll	ll	ll	--	ll	lm	lm	ll	--	ll	--	--	lm	lm	ll	lm	lm	lm	--	--	ll	ll
lm1367	backbone_raw.fasta.pilon.fasta_hic_scaffold_2	14032963	ll	--	ll	lm	ll	ll	lm	ll	ll	--	--	lm	ll	lm	ll	lm	ll	ll	ll	lm	lm	ll	--	ll	ll	lm	lm	lm	ll	lm	ll	ll	lm	ll	lm	lm	--	--	--	lm	ll	ll	ll	lm	--	lm	lm
lm1368	backbone_raw.fasta.pilon.fasta_hic_scaffold_2	14034773	ll	--	ll	lm	ll	ll	lm	ll	ll	lm	lm	lm	ll	lm	ll	--	ll	ll	ll	lm	lm	ll	lm	ll	ll	lm	lm	lm	ll	lm	ll	ll	lm	ll	lm	--	lm	ll	ll	lm	ll	ll	ll	lm	lm	lm	lm
lm1369	backbone_raw.fasta.pilon.fasta_hic_scaffold_2	14228174	--	ll	lm	ll	lm	lm	ll	--	lm	ll	ll	ll	lm	--	lm	ll	lm	lm	lm	--	ll	lm	ll	lm	lm	ll	ll	ll	--	ll	--	--	lm	lm	ll	ll	ll	--	lm	ll	lm	lm	lm	lm	ll	ll	ll
lm1370	backbone_raw.fasta.pilon.fasta_hic_scaffold_2	14538022	--	ll	lm	ll	lm	lm	ll	lm	ll	ll	ll	ll	lm	--	lm	ll	lm	lm	lm	ll	ll	--	ll	--	ll	ll	ll	lm	ll	ll	lm	--	lm	--	ll	ll	ll	lm	lm	ll	lm	ll	lm	lm	--	ll	ll
lm1371	backbone_raw.fasta.pilon.fasta_hic_scaffold_2	15095039	ll	ll	lm	--	lm	ll	--	lm	ll	ll	lm	ll	lm	ll	--	ll	ll	ll	ll	ll	lm	ll	lm	ll	ll	ll	ll	lm	ll	ll	lm	ll	ll	--	ll	--	ll	lm	ll	ll	lm	lm	lm	--	ll	lm	ll
lm1372	backbone_raw.fasta.pilon.fasta_hic_scaffold_2	15210534	--	lm	lm	lm	ll	ll	--	--	lm	ll	lm	lm	--	--	ll	--	ll	lm	ll	lm	lm	ll	lm	lm	--	ll	lm	ll	ll	lm	lm	ll	ll	ll	lm	lm	lm	--	--	ll	ll	lm	ll	ll	lm	ll	lm
lm1373	backbone_raw.fasta.pilon.fasta_hic_scaffold_2	15577152	ll	ll	lm	ll	ll	lm	ll	--	ll	ll	ll	lm	ll	lm	ll	lm	lm	lm	ll	lm	lm	ll	lm	lm	--	ll	ll	ll	ll	lm	lm	ll	ll	ll	lm	lm	--	ll	lm	ll	ll	lm	ll	ll	lm	ll	lm
lm1374	backbone_raw.fasta.pilon.fasta_hic_scaffold_2	15578084	lm	lm	lm	ll	ll	lm	lm	lm	lm	ll	lm	lm	ll	lm	ll	lm	lm	lm	ll	lm	lm	ll	lm	lm	lm	ll	ll	--	ll	lm	lm	ll	lm	ll	lm	--	lm	ll	lm	ll	ll	lm	ll	ll	lm	ll	lm
lm1375	backbone_raw.fasta.pilon.fasta_hic_scaffold_2	15580280	lm	--	lm	lm	ll	lm	lm	lm	ll	ll	ll	lm	ll	lm	ll	ll	lm	lm	lm	lm	lm	ll	ll	ll	lm	ll	ll	--	ll	lm	lm	ll	ll	ll	ll	--	lm	ll	lm	lm	ll	ll	ll	ll	lm	ll	lm
lm1376	backbone_raw.fasta.pilon.fasta_hic_scaffold_2	15580287	lm	--	lm	lm	ll	lm	lm	lm	ll	ll	ll	lm	ll	lm	ll	ll	lm	lm	lm	lm	lm	ll	ll	ll	lm	ll	ll	--	ll	lm	lm	ll	ll	ll	ll	--	lm	ll	lm	lm	ll	ll	ll	ll	lm	ll	lm
lm1377	backbone_raw.fasta.pilon.fasta_hic_scaffold_2	15587188	lm	lm	lm	--	ll	--	lm	ll	lm	ll	lm	lm	ll	lm	ll	--	--	lm	--	lm	lm	ll	lm	lm	lm	ll	lm	ll	ll	lm	lm	ll	ll	--	lm	lm	lm	--	ll	ll	ll	lm	ll	--	lm	ll	ll
lm1378	backbone_raw.fasta.pilon.fasta_hic_scaffold_2	15711161	lm	ll	ll	ll	ll	lm	lm	lm	lm	lm	lm	lm	ll	lm	ll	ll	ll	lm	ll	ll	lm	lm	ll	ll	ll	lm	ll	ll	ll	ll	ll	ll	lm	ll	ll	ll	ll	ll	--	lm	lm	ll	lm	lm	ll	lm	ll
lm1379	backbone_raw.fasta.pilon.fasta_hic_scaffold_2	15715231	lm	ll	--	ll	ll	ll	ll	--	lm	ll	lm	ll	lm	ll	ll	ll	ll	lm	--	lm	lm	lm	--	lm	lm	lm	ll	--	--	ll	--	--	--	lm	lm	ll	lm	ll	--	--	ll	ll	lm	ll	ll	--	--
lm1380	backbone_raw.fasta.pilon.fasta_hic_scaffold_2	16957336	lm	lm	ll	ll	lm	ll	ll	lm	--	lm	lm	ll	lm	ll	lm	ll	lm	ll	lm	lm	ll	ll	--	lm	lm	lm	--	ll	lm	ll	--	ll	--	lm	lm	lm	lm	lm	ll	ll	ll	lm	lm	lm	--	lm	lm
lm1381	backbone_raw.fasta.pilon.fasta_hic_scaffold_2	17457248	lm	--	ll	ll	ll	lm	ll	--	ll	--	lm	lm	--	ll	ll	lm	ll	ll	--	lm	lm	ll	lm	--	lm	ll	ll	ll	ll	--	ll	ll	lm	ll	ll	lm	lm	lm	ll	lm	ll	lm	lm	ll	--	ll	ll
lm1382	backbone_raw.fasta.pilon.fasta_hic_scaffold_2	17788727	lm	lm	lm	lm	--	--	lm	ll	lm	ll	lm	lm	--	--	lm	lm	ll	lm	ll	lm	lm	ll	lm	lm	lm	ll	--	ll	ll	lm	lm	ll	ll	ll	lm	lm	--	ll	lm	ll	ll	lm	ll	ll	--	ll	lm
lm1383	backbone_raw.fasta.pilon.fasta_hic_scaffold_2	18678183	lm	--	lm	lm	ll	--	--	ll	lm	ll	lm	lm	ll	--	lm	--	ll	--	--	--	lm	lm	lm	lm	lm	ll	lm	ll	ll	lm	--	ll	ll	ll	lm	lm	ll	ll	lm	ll	ll	lm	ll	ll	lm	ll	lm
lm1384	backbone_raw.fasta.pilon.fasta_hic_scaffold_2	18678571	ll	ll	ll	ll	lm	ll	--	lm	ll	lm	ll	ll	lm	--	ll	ll	lm	--	lm	ll	ll	ll	ll	ll	ll	lm	ll	lm	lm	lm	ll	lm	ll	lm	ll	ll	ll	lm	lm	lm	lm	--	ll	lm	ll	lm	ll
lm1385	backbone_raw.fasta.pilon.fasta_hic_scaffold_2	18679321	ll	ll	ll	ll	lm	ll	ll	lm	ll	lm	ll	ll	lm	ll	ll	ll	lm	ll	lm	ll	ll	ll	ll	ll	ll	lm	ll	lm	lm	ll	ll	lm	ll	lm	ll	ll	lm	lm	ll	lm	lm	ll	lm	lm	ll	ll	ll
lm1386	backbone_raw.fasta.pilon.fasta_hic_scaffold_2	18679489	lm	lm	lm	lm	ll	lm	--	ll	ll	ll	--	lm	ll	--	--	lm	ll	lm	ll	--	lm	lm	lm	lm	lm	ll	lm	ll	ll	lm	--	ll	ll	ll	lm	lm	ll	ll	lm	ll	ll	lm	ll	ll	lm	ll	--
lm1387	backbone_raw.fasta.pilon.fasta_hic_scaffold_2	18679753	ll	ll	ll	ll	lm	ll	ll	lm	ll	lm	ll	ll	--	--	ll	ll	lm	ll	lm	ll	ll	ll	ll	ll	ll	lm	ll	lm	lm	ll	ll	--	lm	lm	ll	ll	lm	lm	ll	lm	--	ll	ll	lm	ll	lm	lm
lm1388	backbone_raw.fasta.pilon.fasta_hic_scaffold_2	18680280	ll	--	ll	ll	lm	ll	ll	lm	ll	lm	ll	ll	lm	--	ll	ll	lm	ll	lm	ll	ll	ll	--	ll	ll	lm	--	lm	lm	ll	ll	lm	lm	--	ll	ll	lm	--	ll	lm	lm	ll	ll	lm	ll	lm	ll
lm1389	backbone_raw.fasta.pilon.fasta_hic_scaffold_2	18681714	ll	ll	ll	ll	lm	ll	ll	lm	ll	lm	ll	ll	lm	ll	ll	ll	lm	ll	ll	ll	ll	ll	ll	ll	ll	lm	--	--	lm	ll	ll	lm	lm	lm	ll	ll	lm	lm	ll	lm	lm	ll	lm	lm	ll	lm	ll
lm1390	backbone_raw.fasta.pilon.fasta_hic_scaffold_2	18681836	lm	lm	lm	--	--	lm	lm	ll	lm	ll	lm	lm	ll	lm	lm	lm	ll	lm	ll	lm	lm	lm	lm	lm	lm	ll	lm	ll	ll	lm	lm	ll	ll	ll	lm	lm	ll	ll	lm	ll	ll	lm	--	ll	lm	ll	lm
lm1391	backbone_raw.fasta.pilon.fasta_hic_scaffold_2	18681884	lm	lm	lm	lm	--	lm	lm	ll	lm	ll	lm	lm	ll	lm	lm	lm	ll	lm	ll	lm	lm	lm	--	lm	lm	ll	--	ll	ll	lm	lm	ll	ll	ll	lm	lm	ll	ll	lm	ll	ll	lm	--	ll	lm	ll	lm
lm1392	backbone_raw.fasta.pilon.fasta_hic_scaffold_2	18681920	lm	lm	lm	lm	--	lm	lm	ll	lm	ll	lm	lm	ll	lm	lm	--	ll	ll	ll	lm	lm	lm	--	--	lm	ll	--	ll	ll	lm	lm	ll	ll	ll	lm	--	ll	ll	lm	ll	ll	lm	--	ll	--	ll	lm
lm1393	backbone_raw.fasta.pilon.fasta_hic_scaffold_2	18682060	lm	lm	lm	lm	ll	lm	lm	ll	lm	ll	lm	lm	ll	lm	--	lm	ll	--	ll	lm	lm	lm	lm	lm	lm	ll	lm	ll	ll	lm	lm	ll	ll	ll	lm	lm	ll	ll	lm	--	ll	lm	ll	ll	lm	ll	lm
lm1394	backbone_raw.fasta.pilon.fasta_hic_scaffold_2	18682423	lm	lm	lm	lm	ll	lm	lm	ll	lm	ll	lm	lm	ll	--	lm	lm	ll	--	ll	lm	lm	lm	lm	lm	lm	ll	lm	ll	ll	lm	lm	ll	ll	ll	lm	lm	ll	ll	lm	ll	ll	lm	ll	ll	lm	ll	lm
lm1395	backbone_raw.fasta.pilon.fasta_hic_scaffold_2	18682522	lm	lm	lm	lm	ll	lm	lm	ll	lm	ll	lm	lm	ll	--	lm	lm	--	lm	ll	lm	lm	--	lm	lm	lm	ll	--	ll	ll	lm	lm	ll	ll	ll	lm	lm	ll	ll	lm	ll	ll	lm	ll	--	lm	ll	lm
lm1396	backbone_raw.fasta.pilon.fasta_hic_scaffold_2	18683042	lm	lm	lm	lm	ll	lm	lm	ll	lm	ll	lm	lm	ll	lm	--	lm	ll	lm	ll	lm	lm	lm	lm	lm	lm	ll	--	ll	ll	lm	lm	--	ll	ll	lm	--	--	ll	lm	ll	ll	lm	ll	ll	lm	ll	lm
lm1397	backbone_raw.fasta.pilon.fasta_hic_scaffold_2	18683509	lm	lm	lm	lm	ll	lm	lm	ll	lm	ll	lm	lm	ll	lm	lm	lm	ll	lm	ll	lm	lm	lm	lm	lm	lm	ll	lm	ll	ll	lm	lm	ll	ll	ll	lm	lm	ll	ll	lm	ll	ll	lm	ll	ll	lm	ll	lm
lm1398	backbone_raw.fasta.pilon.fasta_hic_scaffold_2	18683513	lm	lm	lm	lm	ll	lm	lm	ll	lm	ll	lm	lm	ll	lm	lm	lm	ll	lm	ll	lm	lm	lm	lm	lm	lm	ll	lm	ll	ll	lm	lm	ll	--	ll	lm	lm	ll	ll	lm	ll	ll	lm	ll	ll	lm	ll	lm
lm1399	backbone_raw.fasta.pilon.fasta_hic_scaffold_2	18683913	lm	lm	lm	lm	ll	lm	lm	ll	lm	ll	lm	lm	ll	--	lm	lm	ll	lm	ll	lm	lm	--	lm	lm	lm	--	--	--	ll	lm	lm	ll	ll	--	lm	lm	ll	ll	lm	ll	ll	lm	ll	ll	lm	ll	lm
lm1400	backbone_raw.fasta.pilon.fasta_hic_scaffold_2	18760260	lm	lm	lm	lm	ll	lm	lm	ll	lm	ll	--	lm	ll	--	lm	lm	ll	lm	ll	lm	lm	lm	lm	lm	lm	ll	lm	ll	ll	lm	--	ll	lm	--	lm	lm	ll	ll	lm	ll	ll	lm	ll	--	lm	ll	lm
lm1401	backbone_raw.fasta.pilon.fasta_hic_scaffold_2	18856728	lm	lm	lm	lm	--	ll	lm	ll	lm	ll	--	lm	ll	lm	lm	lm	ll	lm	ll	lm	lm	lm	--	--	lm	ll	lm	ll	ll	lm	--	ll	lm	ll	lm	lm	ll	--	--	ll	ll	lm	ll	--	ll	ll	ll
lm1402	backbone_raw.fasta.pilon.fasta_hic_scaffold_2	18941706	ll	ll	ll	ll	lm	ll	ll	lm	ll	lm	ll	ll	lm	lm	ll	ll	lm	ll	lm	ll	ll	lm	ll	ll	ll	lm	ll	lm	lm	ll	ll	lm	ll	lm	ll	ll	lm	lm	ll	lm	lm	ll	--	ll	ll	lm	--
lm1403	backbone_raw.fasta.pilon.fasta_hic_scaffold_2	18941779	lm	ll	lm	lm	ll	lm	lm	ll	lm	ll	lm	lm	ll	ll	--	lm	ll	lm	ll	lm	--	lm	lm	lm	lm	ll	lm	ll	ll	lm	lm	ll	lm	--	lm	lm	ll	--	--	ll	ll	lm	--	--	ll	ll	ll
lm1404	backbone_raw.fasta.pilon.fasta_hic_scaffold_2	19355628	lm	ll	--	lm	ll	lm	lm	--	lm	ll	lm	lm	ll	ll	lm	lm	ll	--	ll	lm	--	lm	lm	lm	lm	ll	ll	ll	ll	lm	lm	ll	lm	ll	--	--	ll	ll	lm	ll	ll	lm	ll	ll	lm	ll	ll
lm1405	backbone_raw.fasta.pilon.fasta_hic_scaffold_2	19916701	ll	lm	ll	--	ll	ll	lm	lm	ll	--	ll	ll	--	--	--	lm	lm	ll	lm	ll	ll	ll	ll	ll	ll	lm	ll	lm	lm	ll	ll	--	ll	--	ll	ll	lm	--	ll	lm	lm	ll	lm	--	--	--	lm
lm1406	backbone_raw.fasta.pilon.fasta_hic_scaffold_2	19956923	--	lm	lm	ll	ll	lm	lm	lm	--	ll	ll	--	ll	lm	ll	lm	lm	lm	lm	lm	--	ll	--	ll	lm	lm	--	lm	lm	lm	--	lm	lm	--	ll	--	lm	--	lm	lm	lm	ll	lm	ll	ll	lm	ll
lm1407	backbone_raw.fasta.pilon.fasta_hic_scaffold_2	19956940	--	lm	lm	--	ll	lm	lm	lm	--	ll	ll	--	ll	lm	ll	lm	lm	lm	lm	--	lm	ll	--	ll	lm	lm	--	lm	lm	lm	--	lm	lm	lm	ll	--	lm	ll	lm	lm	lm	ll	lm	ll	ll	lm	ll
lm1408	backbone_raw.fasta.pilon.fasta_hic_scaffold_2	19956943	--	lm	lm	--	ll	lm	lm	lm	--	ll	ll	--	ll	lm	ll	lm	lm	lm	lm	--	lm	ll	--	ll	lm	lm	--	lm	lm	lm	--	lm	lm	lm	ll	ll	lm	ll	lm	lm	lm	ll	lm	ll	ll	lm	ll
lm1409	backbone_raw.fasta.pilon.fasta_hic_scaffold_2	19956946	--	lm	lm	--	ll	lm	lm	lm	--	ll	ll	--	--	lm	ll	lm	lm	lm	lm	--	lm	ll	--	ll	lm	lm	--	lm	lm	lm	--	lm	lm	--	ll	--	lm	ll	lm	lm	lm	ll	lm	ll	ll	lm	ll
lm1410	backbone_raw.fasta.pilon.fasta_hic_scaffold_2	19956948	--	lm	lm	--	ll	lm	lm	lm	--	ll	ll	--	--	lm	ll	lm	lm	lm	lm	--	lm	ll	--	ll	lm	lm	--	lm	lm	lm	--	lm	lm	--	ll	--	lm	ll	lm	lm	lm	ll	lm	ll	ll	lm	--
lm1411	backbone_raw.fasta.pilon.fasta_hic_scaffold_2	19956950	--	lm	lm	--	ll	lm	lm	lm	--	ll	ll	--	ll	lm	ll	lm	lm	lm	lm	ll	lm	ll	--	ll	lm	lm	--	lm	lm	lm	--	lm	lm	--	ll	--	lm	ll	lm	lm	lm	ll	lm	ll	ll	lm	ll
lm1412	backbone_raw.fasta.pilon.fasta_hic_scaffold_2	19956957	--	lm	lm	--	ll	lm	lm	lm	--	ll	--	--	--	lm	ll	lm	lm	lm	lm	ll	lm	ll	--	ll	lm	lm	--	lm	lm	lm	--	lm	lm	--	ll	ll	lm	ll	lm	lm	lm	ll	lm	ll	--	lm	--
lm1413	backbone_raw.fasta.pilon.fasta_hic_scaffold_2	19956959	--	lm	lm	ll	ll	lm	lm	lm	ll	ll	--	--	ll	lm	ll	lm	lm	lm	lm	ll	lm	ll	--	ll	lm	lm	--	lm	lm	lm	--	lm	lm	--	ll	ll	lm	ll	lm	lm	lm	ll	lm	ll	--	lm	--
lm1414	backbone_raw.fasta.pilon.fasta_hic_scaffold_2	19963354	lm	ll	lm	lm	lm	--	ll	ll	lm	lm	lm	lm	ll	ll	lm	ll	ll	lm	ll	lm	lm	lm	--	lm	lm	ll	lm	ll	ll	lm	--	--	lm	ll	lm	--	ll	--	--	ll	ll	lm	ll	ll	--	ll	ll
lm1415	backbone_raw.fasta.pilon.fasta_hic_scaffold_2	20187437	lm	ll	ll	lm	lm	lm	ll	ll	lm	--	lm	lm	ll	ll	lm	--	ll	lm	ll	lm	lm	lm	--	lm	lm	ll	lm	ll	ll	lm	lm	ll	--	ll	--	lm	ll	--	lm	ll	ll	lm	ll	ll	lm	ll	ll
lm1416	backbone_raw.fasta.pilon.fasta_hic_scaffold_2	20196139	--	ll	lm	lm	lm	lm	ll	ll	--	lm	lm	lm	--	ll	ll	ll	ll	lm	ll	lm	lm	lm	lm	--	lm	ll	--	ll	ll	lm	lm	lm	lm	ll	lm	lm	ll	ll	lm	ll	ll	lm	ll	--	lm	ll	ll
lm1417	backbone_raw.fasta.pilon.fasta_hic_scaffold_2	20614755	lm	--	ll	lm	lm	lm	lm	ll	ll	--	lm	ll	--	lm	lm	lm	ll	ll	ll	lm	ll	lm	ll	ll	--	--	lm	lm	ll	ll	ll	ll	lm	--	ll	lm	lm	lm	--	ll	ll	ll	ll	--	--	lm	ll
lm1418	backbone_raw.fasta.pilon.fasta_hic_scaffold_2	20696330	lm	ll	--	lm	lm	ll	ll	ll	lm	lm	lm	lm	--	ll	lm	ll	ll	lm	ll	lm	lm	lm	--	lm	lm	ll	lm	ll	ll	ll	lm	--	lm	ll	lm	--	--	ll	--	ll	ll	--	ll	ll	lm	ll	ll
lm1419	backbone_raw.fasta.pilon.fasta_hic_scaffold_2	20698186	ll	lm	ll	ll	--	lm	lm	lm	ll	ll	ll	ll	lm	--	ll	lm	--	ll	lm	ll	ll	ll	ll	ll	ll	--	ll	lm	lm	lm	--	ll	ll	--	ll	ll	lm	lm	--	--	lm	ll	--	--	ll	lm	lm
lm1420	backbone_raw.fasta.pilon.fasta_hic_scaffold_2	21029494	lm	ll	lm	lm	lm	--	lm	ll	lm	--	lm	--	ll	ll	lm	ll	ll	lm	--	lm	lm	lm	lm	lm	lm	ll	--	ll	--	ll	lm	lm	lm	ll	lm	lm	--	ll	lm	ll	ll	lm	ll	ll	lm	ll	ll
lm1421	backbone_raw.fasta.pilon.fasta_hic_scaffold_2	21042646	lm	ll	lm	lm	lm	ll	ll	ll	lm	--	lm	lm	--	ll	lm	ll	ll	lm	ll	lm	lm	lm	--	lm	lm	--	lm	ll	ll	ll	lm	lm	lm	--	lm	lm	--	ll	--	ll	ll	lm	ll	ll	--	ll	ll
lm1422	backbone_raw.fasta.pilon.fasta_hic_scaffold_2	21042689	lm	ll	lm	lm	lm	ll	ll	ll	lm	lm	lm	lm	--	ll	lm	ll	ll	lm	--	lm	--	lm	lm	lm	lm	ll	lm	ll	ll	ll	lm	lm	lm	ll	lm	lm	ll	ll	--	ll	ll	lm	ll	ll	--	ll	ll
lm1423	backbone_raw.fasta.pilon.fasta_hic_scaffold_2	21136079	ll	lm	ll	ll	ll	ll	lm	lm	ll	ll	ll	ll	lm	lm	ll	lm	lm	ll	lm	ll	ll	ll	ll	ll	ll	lm	ll	lm	lm	ll	ll	ll	ll	lm	ll	ll	lm	lm	ll	lm	lm	ll	lm	lm	ll	lm	lm
lm1424	backbone_raw.fasta.pilon.fasta_hic_scaffold_2	21181681	lm	ll	lm	ll	--	lm	ll	ll	--	--	--	lm	ll	ll	lm	ll	ll	lm	ll	lm	lm	ll	lm	lm	lm	ll	lm	ll	ll	lm	lm	lm	lm	ll	--	lm	lm	ll	ll	ll	ll	--	--	ll	lm	ll	ll
lm1425	backbone_raw.fasta.pilon.fasta_hic_scaffold_2	21181691	lm	ll	lm	ll	--	lm	ll	ll	--	lm	--	lm	ll	ll	lm	ll	ll	lm	ll	lm	lm	ll	lm	lm	lm	ll	lm	ll	ll	lm	lm	lm	lm	ll	--	lm	lm	ll	ll	ll	ll	lm	--	ll	lm	ll	ll
lm1426	backbone_raw.fasta.pilon.fasta_hic_scaffold_2	21186056	ll	lm	ll	ll	ll	--	lm	lm	ll	ll	--	ll	--	lm	ll	ll	ll	ll	ll	ll	ll	lm	lm	ll	lm	lm	--	lm	lm	ll	--	ll	ll	--	ll	ll	--	lm	ll	ll	lm	ll	ll	lm	ll	ll	lm
lm1427	backbone_raw.fasta.pilon.fasta_hic_scaffold_2	21208796	lm	lm	lm	ll	lm	ll	lm	ll	--	lm	ll	lm	lm	ll	ll	ll	lm	lm	lm	lm	lm	ll	lm	lm	ll	ll	lm	lm	ll	lm	lm	ll	ll	lm	ll	lm	ll	lm	ll	lm	ll	lm	lm	lm	lm	ll	lm
lm1428	backbone_raw.fasta.pilon.fasta_hic_scaffold_2	21223602	ll	lm	ll	ll	ll	ll	lm	--	ll	ll	ll	ll	lm	lm	ll	lm	lm	ll	lm	ll	ll	ll	ll	ll	ll	lm	ll	lm	ll	ll	ll	ll	ll	lm	ll	ll	lm	lm	ll	lm	lm	ll	lm	lm	ll	lm	lm
lm1429	backbone_raw.fasta.pilon.fasta_hic_scaffold_2	21306133	ll	lm	ll	ll	ll	--	lm	lm	ll	ll	ll	ll	lm	lm	ll	lm	lm	ll	lm	ll	ll	--	ll	ll	ll	lm	ll	lm	lm	lm	ll	ll	ll	lm	ll	ll	lm	lm	ll	lm	lm	ll	lm	lm	ll	lm	lm
lm1430	backbone_raw.fasta.pilon.fasta_hic_scaffold_2	21306199	lm	ll	lm	lm	lm	lm	ll	ll	lm	ll	ll	lm	ll	ll	lm	ll	ll	lm	ll	lm	lm	lm	lm	lm	lm	ll	ll	ll	ll	lm	lm	ll	lm	ll	lm	lm	ll	ll	lm	ll	ll	lm	ll	ll	lm	ll	ll
lm1431	backbone_raw.fasta.pilon.fasta_hic_scaffold_2	21322893	lm	lm	--	lm	--	ll	lm	lm	ll	lm	lm	ll	lm	ll	ll	lm	lm	ll	ll	ll	ll	ll	--	ll	lm	lm	ll	lm	lm	ll	ll	ll	lm	--	lm	--	--	lm	ll	ll	lm	--	lm	--	lm	lm	ll
lm1432	backbone_raw.fasta.pilon.fasta_hic_scaffold_2	21323489	ll	ll	ll	lm	lm	ll	lm	--	ll	ll	lm	lm	--	lm	lm	lm	lm	lm	lm	--	ll	ll	--	ll	ll	ll	lm	lm	ll	--	ll	lm	ll	--	lm	lm	--	lm	lm	lm	ll	ll	lm	ll	ll	--	--
lm1433	backbone_raw.fasta.pilon.fasta_hic_scaffold_2	21327076	ll	ll	ll	ll	ll	ll	lm	lm	ll	ll	ll	ll	lm	ll	ll	lm	lm	ll	lm	ll	ll	ll	ll	ll	ll	lm	ll	lm	lm	ll	ll	ll	ll	lm	ll	ll	lm	lm	ll	lm	lm	ll	lm	lm	ll	ll	lm
lm1434	backbone_raw.fasta.pilon.fasta_hic_scaffold_2	21327251	ll	lm	ll	ll	ll	ll	lm	lm	ll	ll	ll	ll	lm	lm	ll	lm	lm	ll	lm	ll	ll	ll	ll	ll	ll	lm	ll	lm	lm	ll	ll	ll	ll	lm	ll	ll	lm	lm	ll	lm	lm	ll	lm	lm	ll	lm	lm
lm1435	backbone_raw.fasta.pilon.fasta_hic_scaffold_2	21327252	ll	lm	ll	ll	ll	ll	lm	lm	ll	ll	ll	ll	lm	lm	ll	lm	lm	ll	lm	ll	ll	ll	ll	ll	ll	lm	ll	lm	lm	ll	ll	ll	ll	lm	ll	ll	lm	lm	ll	lm	lm	ll	lm	lm	ll	lm	lm
lm1436	backbone_raw.fasta.pilon.fasta_hic_scaffold_2	21501523	ll	ll	lm	lm	lm	--	ll	ll	ll	--	lm	lm	ll	--	--	ll	ll	lm	--	--	lm	lm	--	lm	lm	ll	lm	ll	ll	ll	ll	lm	lm	ll	lm	lm	ll	ll	lm	ll	ll	ll	ll	ll	--	--	ll
lm1437	backbone_raw.fasta.pilon.fasta_hic_scaffold_2	21501712	ll	ll	lm	lm	--	lm	ll	ll	lm	--	lm	lm	ll	--	--	ll	ll	ll	ll	--	ll	lm	lm	lm	lm	ll	lm	ll	ll	ll	lm	lm	--	ll	lm	lm	ll	ll	lm	ll	ll	lm	ll	ll	ll	--	ll
lm1438	backbone_raw.fasta.pilon.fasta_hic_scaffold_2	21501813	lm	ll	lm	lm	lm	lm	ll	ll	lm	--	lm	lm	ll	--	lm	ll	ll	--	ll	ll	--	lm	--	lm	lm	ll	lm	--	ll	--	lm	lm	--	ll	lm	--	ll	ll	lm	ll	ll	lm	ll	ll	ll	--	ll
lm1439	backbone_raw.fasta.pilon.fasta_hic_scaffold_2	21501851	lm	ll	lm	lm	lm	lm	ll	ll	lm	--	lm	lm	ll	--	lm	ll	ll	lm	ll	ll	lm	lm	lm	lm	--	ll	lm	--	ll	ll	--	lm	ll	ll	lm	lm	ll	ll	lm	ll	--	lm	ll	ll	ll	--	ll
lm1440	backbone_raw.fasta.pilon.fasta_hic_scaffold_2	21520700	lm	ll	lm	lm	lm	lm	ll	ll	lm	lm	lm	lm	ll	--	lm	ll	ll	--	--	lm	lm	lm	--	lm	lm	ll	lm	--	ll	ll	lm	lm	lm	ll	lm	lm	ll	ll	lm	ll	ll	lm	ll	ll	lm	--	ll
lm1441	backbone_raw.fasta.pilon.fasta_hic_scaffold_20	220765	ll	ll	ll	ll	ll	ll	ll	ll	ll	ll	lm	lm	ll	ll	lm	lm	lm	lm	ll	lm	ll	lm	lm	lm	ll	lm	lm	lm	ll	lm	ll	lm	lm	ll	ll	ll	lm	ll	lm	--	lm	lm	lm	ll	lm	--	ll
lm1442	backbone_raw.fasta.pilon.fasta_hic_scaffold_20	220844	lm	lm	lm	lm	lm	lm	lm	lm	lm	lm	ll	ll	lm	--	ll	ll	ll	ll	lm	ll	lm	ll	ll	ll	lm	ll	ll	ll	lm	ll	lm	ll	ll	lm	lm	ll	ll	lm	ll	ll	ll	ll	ll	--	--	ll	lm
lm1443	backbone_raw.fasta.pilon.fasta_hic_scaffold_20	221305	lm	--	lm	lm	lm	lm	lm	lm	lm	lm	ll	ll	lm	lm	ll	ll	ll	ll	lm	ll	lm	ll	ll	ll	--	ll	ll	ll	lm	ll	lm	ll	ll	lm	lm	ll	ll	ll	ll	ll	ll	ll	ll	lm	--	ll	lm
lm1444	backbone_raw.fasta.pilon.fasta_hic_scaffold_20	360037	--	lm	lm	lm	--	lm	lm	--	lm	--	ll	ll	--	lm	ll	ll	ll	ll	lm	ll	--	ll	--	--	lm	ll	ll	ll	--	ll	lm	ll	ll	lm	lm	ll	--	lm	--	ll	ll	ll	ll	--	--	lm	lm
lm1445	backbone_raw.fasta.pilon.fasta_hic_scaffold_20	496738	ll	ll	ll	ll	ll	ll	ll	ll	ll	ll	lm	lm	ll	--	--	--	--	lm	ll	lm	ll	lm	ll	lm	ll	lm	lm	lm	ll	lm	ll	lm	--	ll	ll	lm	lm	--	lm	ll	lm	lm	ll	ll	ll	lm	ll
lm1446	backbone_raw.fasta.pilon.fasta_hic_scaffold_20	710570	lm	lm	ll	lm	lm	lm	lm	--	lm	lm	ll	ll	lm	ll	ll	--	ll	lm	lm	ll	lm	ll	ll	ll	ll	--	--	--	lm	ll	lm	ll	ll	lm	lm	ll	ll	ll	ll	ll	ll	ll	ll	lm	--	--	lm
lm1447	backbone_raw.fasta.pilon.fasta_hic_scaffold_20	1021981	lm	lm	lm	lm	lm	lm	lm	lm	lm	lm	ll	ll	lm	lm	ll	lm	ll	ll	lm	ll	lm	ll	ll	ll	lm	ll	ll	ll	lm	ll	lm	ll	ll	lm	lm	ll	ll	lm	ll	ll	ll	ll	ll	lm	ll	ll	lm
lm1448	backbone_raw.fasta.pilon.fasta_hic_scaffold_20	1022046	lm	lm	lm	lm	lm	lm	lm	lm	lm	lm	ll	ll	lm	lm	ll	lm	ll	ll	lm	ll	lm	ll	ll	ll	lm	ll	ll	ll	lm	ll	ll	ll	ll	lm	lm	ll	ll	lm	ll	ll	ll	ll	ll	lm	ll	ll	lm
lm1449	backbone_raw.fasta.pilon.fasta_hic_scaffold_20	1024345	lm	lm	lm	lm	lm	lm	lm	lm	--	lm	--	ll	lm	--	ll	lm	ll	ll	lm	ll	lm	ll	ll	ll	lm	ll	ll	ll	lm	--	lm	ll	ll	--	lm	ll	ll	lm	ll	ll	ll	ll	ll	lm	--	ll	lm
lm1450	backbone_raw.fasta.pilon.fasta_hic_scaffold_20	1287154	lm	lm	lm	lm	lm	lm	lm	lm	--	--	ll	ll	lm	lm	ll	--	ll	ll	lm	ll	lm	ll	--	--	lm	ll	ll	ll	ll	ll	--	ll	--	--	lm	ll	ll	--	--	--	ll	ll	ll	lm	--	ll	lm
lm1451	backbone_raw.fasta.pilon.fasta_hic_scaffold_20	1287155	lm	lm	lm	lm	lm	lm	lm	lm	--	--	ll	ll	lm	lm	ll	--	ll	ll	lm	ll	lm	ll	--	--	lm	ll	ll	ll	ll	ll	--	ll	--	--	lm	ll	ll	--	--	--	ll	--	ll	lm	ll	ll	lm
lm1452	backbone_raw.fasta.pilon.fasta_hic_scaffold_20	1288936	lm	--	lm	lm	lm	--	lm	lm	lm	--	ll	ll	lm	--	ll	lm	ll	--	lm	ll	--	ll	ll	ll	lm	ll	--	ll	lm	--	--	ll	ll	--	--	ll	--	lm	ll	ll	ll	ll	ll	lm	--	ll	lm
lm1453	backbone_raw.fasta.pilon.fasta_hic_scaffold_20	1305085	lm	lm	lm	lm	lm	--	--	lm	lm	lm	ll	ll	lm	--	ll	lm	ll	ll	--	ll	lm	ll	ll	ll	lm	ll	ll	ll	--	ll	lm	ll	ll	lm	lm	ll	ll	lm	ll	ll	ll	ll	ll	lm	ll	ll	lm
lm1454	backbone_raw.fasta.pilon.fasta_hic_scaffold_20	1395675	lm	lm	lm	lm	--	lm	lm	--	lm	--	ll	ll	lm	--	ll	lm	ll	ll	lm	ll	lm	ll	ll	ll	lm	ll	ll	ll	lm	ll	lm	ll	ll	lm	lm	ll	ll	lm	--	ll	ll	ll	ll	lm	--	ll	lm
lm1455	backbone_raw.fasta.pilon.fasta_hic_scaffold_20	1591225	ll	ll	ll	ll	ll	ll	ll	ll	ll	ll	lm	lm	ll	--	lm	ll	lm	lm	ll	lm	ll	lm	lm	lm	ll	--	lm	lm	ll	lm	ll	--	lm	ll	ll	lm	lm	ll	lm	--	lm	lm	ll	ll	lm	lm	ll
lm1456	backbone_raw.fasta.pilon.fasta_hic_scaffold_20	2155651	lm	lm	ll	ll	--	lm	--	lm	lm	--	--	ll	lm	lm	ll	lm	ll	--	ll	ll	lm	ll	ll	lm	lm	ll	ll	ll	lm	lm	lm	ll	--	ll	lm	lm	ll	--	ll	ll	ll	ll	ll	lm	ll	ll	lm
lm1457	backbone_raw.fasta.pilon.fasta_hic_scaffold_20	2487618	ll	ll	lm	lm	ll	ll	ll	ll	ll	--	lm	lm	ll	--	lm	ll	lm	lm	lm	lm	ll	--	lm	ll	ll	--	lm	lm	ll	ll	ll	ll	lm	ll	ll	ll	--	ll	--	lm	lm	--	lm	--	lm	lm	ll
lm1458	backbone_raw.fasta.pilon.fasta_hic_scaffold_20	2598543	ll	ll	lm	lm	ll	--	ll	ll	ll	ll	lm	lm	--	ll	lm	ll	lm	lm	ll	--	--	lm	lm	ll	ll	lm	lm	lm	ll	ll	ll	lm	lm	ll	ll	ll	--	ll	--	lm	lm	lm	lm	--	lm	lm	ll
lm1459	backbone_raw.fasta.pilon.fasta_hic_scaffold_20	2712115	ll	lm	lm	lm	lm	ll	ll	--	ll	lm	ll	lm	lm	lm	--	--	lm	lm	ll	ll	ll	ll	ll	--	ll	ll	lm	lm	lm	ll	lm	ll	ll	lm	lm	lm	lm	ll	ll	lm	ll	lm	lm	lm	lm	ll	lm
lm1460	backbone_raw.fasta.pilon.fasta_hic_scaffold_20	2720777	ll	ll	lm	lm	ll	ll	ll	ll	ll	ll	lm	lm	lm	--	lm	ll	lm	lm	--	--	ll	lm	--	lm	ll	lm	--	lm	ll	ll	ll	lm	lm	ll	ll	ll	lm	--	lm	lm	lm	lm	lm	--	--	lm	ll
lm1461	backbone_raw.fasta.pilon.fasta_hic_scaffold_20	2720801	ll	--	lm	lm	ll	ll	ll	ll	ll	ll	lm	lm	lm	--	lm	ll	lm	lm	--	--	ll	lm	--	ll	ll	lm	lm	lm	ll	ll	ll	lm	lm	ll	ll	ll	lm	--	lm	lm	lm	lm	lm	--	--	lm	--
lm1462	backbone_raw.fasta.pilon.fasta_hic_scaffold_20	3366510	ll	ll	lm	lm	ll	ll	ll	ll	ll	ll	ll	lm	lm	ll	lm	ll	lm	lm	lm	lm	ll	lm	lm	ll	ll	lm	lm	lm	ll	ll	ll	lm	lm	ll	ll	ll	lm	ll	lm	lm	lm	lm	lm	ll	lm	ll	ll
lm1463	backbone_raw.fasta.pilon.fasta_hic_scaffold_20	3378368	ll	ll	lm	lm	lm	lm	ll	ll	ll	lm	lm	lm	ll	ll	lm	ll	ll	lm	ll	lm	lm	lm	lm	lm	lm	ll	lm	ll	ll	lm	lm	lm	--	ll	ll	lm	ll	ll	--	ll	ll	lm	ll	ll	lm	ll	ll
lm1464	backbone_raw.fasta.pilon.fasta_hic_scaffold_20	3394893	ll	ll	lm	lm	ll	ll	ll	ll	ll	ll	ll	lm	lm	ll	lm	ll	lm	lm	lm	lm	ll	lm	lm	ll	ll	lm	lm	lm	ll	ll	ll	lm	lm	ll	ll	ll	lm	ll	lm	lm	lm	lm	lm	ll	lm	ll	ll
lm1465	backbone_raw.fasta.pilon.fasta_hic_scaffold_20	3404970	ll	--	ll	lm	lm	--	lm	ll	ll	lm	lm	ll	ll	ll	ll	lm	ll	ll	lm	ll	lm	ll	lm	lm	ll	ll	ll	ll	lm	lm	lm	lm	ll	ll	--	ll	--	--	lm	lm	ll	ll	ll	--	lm	ll	lm
lm1466	backbone_raw.fasta.pilon.fasta_hic_scaffold_20	3407963	lm	lm	ll	lm	lm	ll	ll	lm	lm	lm	lm	ll	ll	lm	ll	ll	--	ll	lm	ll	lm	--	--	lm	ll	ll	ll	ll	--	lm	lm	ll	lm	ll	lm	--	ll	lm	ll	lm	ll	ll	ll	ll	lm	ll	lm
lm1467	backbone_raw.fasta.pilon.fasta_hic_scaffold_20	4859245	ll	ll	lm	lm	ll	lm	ll	ll	ll	lm	--	ll	lm	ll	lm	ll	ll	lm	lm	lm	ll	lm	lm	ll	ll	lm	lm	lm	--	ll	ll	--	--	ll	ll	ll	lm	ll	ll	lm	--	lm	lm	ll	lm	ll	ll
lm1468	backbone_raw.fasta.pilon.fasta_hic_scaffold_20	4943261	ll	ll	lm	lm	ll	lm	ll	ll	ll	lm	ll	ll	lm	ll	lm	ll	ll	lm	lm	--	ll	--	--	ll	ll	lm	lm	lm	--	ll	--	lm	lm	ll	ll	--	lm	ll	ll	lm	lm	lm	lm	--	--	ll	ll
lm1469	backbone_raw.fasta.pilon.fasta_hic_scaffold_20	5030242	ll	ll	lm	lm	ll	lm	--	--	ll	lm	ll	ll	lm	--	--	--	ll	lm	lm	lm	ll	lm	--	ll	ll	lm	lm	lm	ll	ll	ll	lm	lm	ll	ll	ll	lm	ll	--	lm	lm	ll	lm	ll	lm	ll	ll
lm1470	backbone_raw.fasta.pilon.fasta_hic_scaffold_20	6662672	lm	lm	ll	ll	ll	ll	--	--	lm	--	lm	lm	ll	lm	ll	ll	ll	lm	ll	ll	lm	lm	ll	ll	ll	--	ll	ll	ll	ll	ll	--	--	ll	ll	ll	ll	ll	lm	lm	--	ll	lm	--	ll	lm	ll
lm1471	backbone_raw.fasta.pilon.fasta_hic_scaffold_20	6662741	ll	lm	lm	lm	--	lm	ll	ll	ll	lm	ll	--	lm	--	lm	ll	ll	lm	lm	lm	lm	lm	--	ll	--	lm	lm	lm	ll	ll	ll	lm	lm	--	ll	ll	lm	lm	--	lm	--	ll	ll	ll	lm	ll	ll
lm1472	backbone_raw.fasta.pilon.fasta_hic_scaffold_20	7219293	ll	lm	lm	lm	ll	ll	--	--	ll	lm	lm	--	ll	--	lm	--	ll	lm	lm	lm	lm	--	--	ll	lm	lm	ll	ll	ll	ll	--	lm	lm	ll	ll	ll	--	ll	ll	lm	lm	ll	ll	--	lm	ll	ll
lm1473	backbone_raw.fasta.pilon.fasta_hic_scaffold_20	7841948	ll	lm	lm	lm	ll	lm	lm	ll	ll	--	lm	--	lm	--	lm	ll	ll	lm	--	lm	lm	lm	--	ll	--	lm	--	lm	ll	ll	--	lm	lm	ll	lm	ll	--	ll	ll	lm	lm	ll	--	ll	lm	ll	--
lm1474	backbone_raw.fasta.pilon.fasta_hic_scaffold_20	7841950	ll	lm	lm	lm	ll	lm	lm	ll	ll	--	lm	--	lm	--	lm	ll	ll	lm	--	lm	lm	lm	--	ll	--	lm	--	lm	ll	ll	--	lm	lm	ll	lm	ll	--	ll	ll	lm	lm	ll	--	ll	lm	ll	--
lm1475	backbone_raw.fasta.pilon.fasta_hic_scaffold_20	8101359	lm	ll	ll	ll	lm	ll	ll	--	lm	--	ll	lm	--	ll	ll	lm	lm	ll	ll	ll	ll	ll	lm	lm	--	ll	lm	ll	lm	lm	lm	ll	ll	lm	ll	--	--	lm	lm	ll	ll	lm	lm	lm	ll	lm	lm
lm1476	backbone_raw.fasta.pilon.fasta_hic_scaffold_20	8101423	lm	ll	ll	ll	lm	ll	ll	--	lm	lm	ll	lm	ll	ll	--	lm	lm	ll	--	ll	ll	ll	--	lm	ll	ll	lm	ll	lm	lm	lm	ll	ll	--	ll	lm	ll	--	--	ll	ll	lm	lm	lm	ll	lm	lm
lm1477	backbone_raw.fasta.pilon.fasta_hic_scaffold_20	8301396	ll	lm	lm	lm	ll	lm	lm	ll	ll	--	lm	ll	lm	--	--	ll	ll	lm	lm	lm	lm	lm	ll	ll	lm	lm	ll	ll	ll	ll	ll	--	--	--	ll	ll	lm	--	--	lm	lm	--	ll	ll	lm	ll	ll
lm1478	backbone_raw.fasta.pilon.fasta_hic_scaffold_20	9198974	ll	--	lm	lm	lm	ll	lm	ll	--	--	lm	--	lm	--	lm	ll	ll	lm	--	lm	lm	lm	ll	ll	lm	lm	ll	ll	--	--	lm	--	--	ll	--	lm	lm	--	ll	--	lm	ll	ll	lm	--	ll	ll
lm1479	backbone_raw.fasta.pilon.fasta_hic_scaffold_20	9973789	lm	ll	ll	lm	ll	lm	ll	--	lm	lm	ll	lm	ll	--	--	ll	lm	ll	--	ll	ll	ll	lm	lm	--	ll	lm	lm	lm	lm	ll	ll	ll	lm	lm	ll	ll	lm	ll	ll	ll	lm	lm	--	ll	lm	lm
lm1480	backbone_raw.fasta.pilon.fasta_hic_scaffold_20	9974309	lm	--	ll	lm	--	lm	ll	lm	lm	ll	ll	lm	ll	ll	ll	ll	lm	--	ll	--	--	ll	lm	lm	ll	ll	lm	lm	lm	lm	ll	ll	--	lm	lm	--	--	lm	--	ll	ll	lm	lm	--	ll	lm	--
lm1481	backbone_raw.fasta.pilon.fasta_hic_scaffold_20	9985384	--	ll	ll	lm	ll	lm	ll	--	lm	ll	ll	lm	ll	ll	ll	ll	lm	ll	ll	ll	ll	ll	--	lm	ll	ll	lm	lm	lm	lm	ll	ll	ll	lm	lm	ll	ll	lm	ll	ll	ll	lm	lm	ll	--	--	lm
lm1482	backbone_raw.fasta.pilon.fasta_hic_scaffold_20	10040752	--	ll	lm	ll	lm	ll	--	ll	ll	--	lm	ll	lm	lm	lm	lm	--	lm	lm	lm	lm	--	ll	ll	lm	lm	ll	ll	ll	--	lm	lm	--	ll	ll	ll	--	ll	lm	lm	lm	ll	ll	lm	--	ll	ll
lm1483	backbone_raw.fasta.pilon.fasta_hic_scaffold_20	10040889	ll	lm	--	ll	lm	ll	lm	ll	ll	--	ll	ll	lm	--	--	lm	ll	lm	lm	lm	--	lm	ll	ll	lm	lm	ll	ll	ll	ll	lm	lm	--	ll	ll	lm	lm	ll	--	--	lm	ll	ll	--	lm	ll	ll
lm1484	backbone_raw.fasta.pilon.fasta_hic_scaffold_20	10384611	lm	--	ll	lm	ll	lm	--	--	lm	ll	ll	ll	ll	ll	ll	ll	lm	--	ll	ll	ll	ll	--	--	ll	ll	lm	lm	lm	lm	ll	ll	ll	lm	lm	ll	ll	lm	ll	ll	lm	--	lm	ll	ll	--	lm
lm1485	backbone_raw.fasta.pilon.fasta_hic_scaffold_20	10384621	lm	lm	ll	lm	ll	lm	--	--	lm	ll	ll	ll	--	ll	ll	ll	lm	--	ll	ll	ll	ll	--	--	ll	ll	lm	lm	lm	lm	ll	ll	ll	lm	lm	ll	ll	lm	ll	ll	lm	--	lm	ll	ll	--	lm
lm1486	backbone_raw.fasta.pilon.fasta_hic_scaffold_20	10667188	lm	ll	ll	lm	ll	lm	ll	lm	lm	ll	ll	ll	--	ll	ll	ll	lm	--	--	ll	ll	ll	ll	lm	ll	ll	lm	--	ll	lm	ll	--	--	lm	ll	ll	--	lm	ll	ll	lm	lm	lm	ll	ll	lm	lm
lm1487	backbone_raw.fasta.pilon.fasta_hic_scaffold_20	10667204	lm	ll	ll	lm	ll	lm	ll	lm	lm	ll	ll	ll	--	ll	ll	ll	lm	ll	ll	ll	ll	ll	ll	lm	ll	ll	lm	--	lm	lm	ll	--	--	lm	ll	ll	ll	lm	ll	ll	lm	lm	lm	ll	ll	lm	lm
lm1488	backbone_raw.fasta.pilon.fasta_hic_scaffold_20	10667512	ll	lm	lm	ll	lm	--	--	--	ll	--	lm	lm	--	lm	lm	lm	ll	lm	lm	--	lm	lm	ll	ll	lm	lm	--	ll	ll	ll	lm	--	lm	ll	ll	lm	lm	ll	lm	lm	ll	ll	ll	lm	lm	ll	ll
lm1489	backbone_raw.fasta.pilon.fasta_hic_scaffold_20	10669009	lm	ll	ll	lm	ll	lm	--	--	lm	ll	ll	ll	ll	ll	ll	ll	lm	ll	ll	ll	ll	ll	lm	lm	ll	ll	lm	lm	lm	lm	ll	ll	ll	lm	lm	ll	lm	lm	--	--	lm	lm	lm	ll	ll	lm	lm
lm1490	backbone_raw.fasta.pilon.fasta_hic_scaffold_20	10750446	ll	--	lm	ll	lm	ll	lm	ll	ll	lm	lm	lm	lm	--	lm	--	ll	--	ll	lm	lm	lm	ll	ll	lm	lm	ll	ll	ll	ll	--	lm	lm	ll	ll	lm	--	ll	lm	lm	ll	ll	ll	lm	lm	ll	ll
lm1491	backbone_raw.fasta.pilon.fasta_hic_scaffold_20	10912602	--	ll	ll	lm	ll	ll	ll	lm	lm	ll	ll	ll	ll	--	ll	ll	lm	ll	ll	ll	ll	ll	--	lm	ll	ll	lm	--	lm	lm	ll	ll	ll	lm	lm	ll	ll	lm	ll	ll	lm	lm	lm	--	ll	lm	lm
lm1492	backbone_raw.fasta.pilon.fasta_hic_scaffold_20	10922533	ll	lm	lm	ll	lm	ll	lm	ll	ll	ll	--	lm	lm	--	ll	lm	ll	lm	lm	ll	lm	lm	ll	ll	lm	lm	ll	ll	ll	ll	lm	lm	lm	ll	ll	--	--	ll	lm	lm	ll	ll	ll	lm	lm	ll	ll
lm1493	backbone_raw.fasta.pilon.fasta_hic_scaffold_20	10929997	ll	--	lm	ll	lm	ll	--	ll	ll	--	--	lm	lm	lm	lm	--	ll	lm	lm	--	lm	lm	ll	ll	lm	lm	--	ll	ll	ll	lm	lm	--	ll	ll	lm	ll	ll	lm	--	ll	ll	ll	--	lm	ll	ll
lm1494	backbone_raw.fasta.pilon.fasta_hic_scaffold_20	10930704	lm	ll	ll	lm	ll	lm	ll	lm	lm	ll	ll	ll	ll	ll	ll	ll	lm	ll	ll	ll	ll	ll	lm	lm	ll	ll	lm	lm	lm	lm	ll	ll	--	lm	lm	ll	--	lm	ll	ll	lm	lm	lm	ll	ll	lm	lm
lm1495	backbone_raw.fasta.pilon.fasta_hic_scaffold_20	10931052	lm	ll	ll	lm	ll	lm	ll	lm	--	ll	ll	ll	ll	--	ll	ll	--	ll	ll	ll	ll	ll	ll	lm	ll	ll	lm	lm	lm	lm	ll	ll	ll	--	lm	ll	ll	lm	ll	ll	ll	lm	lm	--	ll	lm	lm
lm1496	backbone_raw.fasta.pilon.fasta_hic_scaffold_20	10991819	lm	ll	ll	lm	ll	lm	ll	lm	lm	--	ll	ll	ll	--	ll	ll	lm	ll	ll	ll	ll	ll	--	lm	ll	ll	lm	lm	lm	lm	ll	ll	--	lm	lm	--	ll	lm	ll	ll	lm	lm	lm	--	ll	lm	lm
lm1497	backbone_raw.fasta.pilon.fasta_hic_scaffold_20	11243813	lm	--	ll	lm	ll	--	ll	lm	--	ll	ll	ll	ll	ll	ll	ll	lm	ll	ll	ll	ll	ll	lm	lm	ll	ll	lm	lm	lm	lm	ll	ll	ll	lm	lm	ll	--	--	--	ll	lm	lm	lm	ll	--	lm	ll
lm1498	backbone_raw.fasta.pilon.fasta_hic_scaffold_20	11504429	ll	lm	lm	ll	lm	ll	lm	ll	ll	ll	ll	--	lm	--	lm	lm	ll	lm	ll	--	lm	lm	ll	ll	lm	lm	ll	ll	ll	ll	--	lm	--	ll	ll	lm	lm	ll	lm	lm	ll	ll	ll	ll	--	ll	lm
lm1499	backbone_raw.fasta.pilon.fasta_hic_scaffold_20	11504599	lm	ll	ll	lm	ll	lm	ll	lm	lm	--	--	--	--	--	ll	--	lm	ll	ll	ll	ll	ll	lm	lm	ll	ll	ll	lm	lm	lm	ll	ll	--	--	lm	ll	ll	lm	--	--	lm	lm	lm	ll	ll	lm	ll
lm1500	backbone_raw.fasta.pilon.fasta_hic_scaffold_20	11515559	lm	ll	ll	lm	lm	lm	ll	--	lm	ll	ll	ll	ll	ll	ll	--	lm	ll	ll	lm	lm	lm	lm	lm	lm	ll	lm	lm	lm	--	lm	lm	ll	--	lm	--	ll	--	ll	ll	lm	lm	--	ll	ll	lm	ll
lm1501	backbone_raw.fasta.pilon.fasta_hic_scaffold_20	11889357	ll	--	lm	ll	lm	ll	lm	ll	ll	lm	lm	lm	--	ll	lm	--	ll	--	lm	lm	--	lm	ll	ll	lm	lm	ll	ll	ll	ll	lm	ll	lm	ll	ll	lm	--	ll	lm	--	ll	ll	ll	lm	lm	lm	lm
[truncated: 1,156 more rows]
[truncated: 106 more columns]

## Sheet: nnxnp.edit
Table S4. Polymorphism SNP markers and their association sequence information.
[truncated: 2,410 more rows]
[truncated: 106 more columns]
