# Supplementary material for: Construction of a high-density genetic linkage map and QTL mapping of growth and cold tolerance traits in Takifugu fasciatus
Source: BMC Genomics. 2023 Oct 27;24:645. doi: 10.1186/s12864-023-09740-4 (PMC10604518; doi:10.1186/s12864-023-09740-4)
Supplement: Supplementary file 5 — Additional file 5: Table S5. All potential candidate genes for significant genome-wide QTLs. [file 12864_2023_9740_MOESM5_ESM.xls]

## Sheet: Total Length
Table S5 All potential candidate genes for significant genome-wide QTLs
Gene_ID	NR_ID	NR_Description	Swissprot_ID	Swissprot_Description	Trembl_ID	Trembl_Description	KO_ID_Name	KO_Description	GO(molecular_function)	GO(biological_process)	GO(cellular_component)
augustus-scaffold_11-processed-gene-10.10-mRNA-1	XP_016386312.1	PREDICTED: uncharacterized protein LOC107722469 [Sinocyclocheilus rhinocerous]	sp|Q9H098|F107B_HUMAN	Protein FAM107B OS=Homo sapiens OX=9606 GN=FAM107B PE=1 SV=1	tr|I3KCN0|I3KCN0_ORENI	Uncharacterized protein {ECO:0000313|Ensembl:ENSONIP00000018875} OS=Oreochromis niloticus (Nile tilapia) (Tilapia nilotica) Name=fam107b {ECO:0000313|Ensembl:ENSONIP00000018875} PE=4	no KO assigned	(RefSeq) fam107b; family with sequence similarity 107 member B	*	*	*
augustus-scaffold_11-processed-gene-11.9-mRNA-1	XP_003967150.1	PREDICTED: leucine-rich repeat-containing protein 4-like [Takifugu rubripes]	sp|Q9HBW1|LRRC4_HUMAN	Leucine-rich repeat-containing protein 4 OS=Homo sapiens OX=9606 GN=LRRC4 PE=1 SV=2	tr|H2UAX2|H2UAX2_TAKRU	Uncharacterized protein {ECO:0000313|Ensembl:ENSTRUP00000034090} OS=Takifugu rubripes (Japanese pufferfish) (Fugu rubripes) Name=LOC101072999 {ECO:0000313|Ensembl:ENSTRUP00000034090} PE=4	K16351 netrin-G2 ligand	(RefSeq) leucine-rich repeat-containing protein 4-like	GO:0005515(protein binding);	*	*
augustus-scaffold_11-processed-gene-12.12-mRNA-1	XP_003967182.1	PREDICTED: C-Jun-amino-terminal kinase-interacting protein 2 [Takifugu rubripes]	sp|Q9ERE9|JIP2_MOUSE	C-Jun-amino-terminal kinase-interacting protein 2 OS=Mus musculus OX=10090 GN=Mapk8ip2 PE=1 SV=1	tr|H2U0M4|H2U0M4_TAKRU	Uncharacterized protein {ECO:0000313|Ensembl:ENSTRUP00000030483} OS=Takifugu rubripes (Japanese pufferfish) (Fugu rubripes) PE=4	K04435 mitogen-activated protein kinase 8 interacting protein 2	(RefSeq) mapk8ip2; mitogen-activated protein kinase 8 interacting protein 2	GO:0005515(protein binding);	*	*
augustus-scaffold_11-processed-gene-12.14-mRNA-1	KKF20397.1	Transposon TX1 hypothetical protein [Larimichthys crocea]	*	*	tr|A0A1A8Q4C1|A0A1A8Q4C1_9TELE	Uncharacterized protein {ECO:0000313|EMBL:SBR88635.1} OS=Nothobranchius pienaari Name=Nfu_g_1_002267 {ECO:0000313|EMBL:SBR88635.1} PE=4	no KO assigned	(RefSeq) uncharacterized LOC108281047	*	*	*
augustus-scaffold_11-processed-gene-12.2-mRNA-1	XP_011605277.1	PREDICTED: LOW QUALITY PROTEIN: telomere repeats-binding bouquet formation protein 1 [Takifugu rubripes]	sp|Q1LX29|TERB1_DANRE	Telomere repeats-binding bouquet formation protein 1 OS=Danio rerio OX=7955 GN=ccdc79 PE=3 SV=2	tr|H2U5G1|H2U5G1_TAKRU	Uncharacterized protein {ECO:0000313|Ensembl:ENSTRUP00000032177} OS=Takifugu rubripes (Japanese pufferfish) (Fugu rubripes) PE=4	no KO assigned	(RefSeq) terb1, ccdc79; telomere repeat binding bouquet formation protein 1	*	*	*
augustus-scaffold_11-processed-gene-12.4-mRNA-1	XP_011605276.1	PREDICTED: neuropilin and tolloid-like protein 2 [Takifugu rubripes]	sp|Q8NC67|NETO2_HUMAN	Neuropilin and tolloid-like protein 2 OS=Homo sapiens OX=9606 GN=NETO2 PE=1 SV=1	tr|H2U4X6|H2U4X6_TAKRU	Uncharacterized protein {ECO:0000313|Ensembl:ENSTRUP00000031989} Fragment OS=Takifugu rubripes (Japanese pufferfish) (Fugu rubripes) Name=LOC101062540 {ECO:0000313|Ensembl:ENSTRUP00000031989} PE=4	no KO assigned	(RefSeq) neuropilin and tolloid-like protein 2	*	GO:2000312(regulation of kainate selective glutamate receptor activity);	*
augustus-scaffold_11-processed-gene-13.14-mRNA-1	XP_007260277.2	PREDICTED: uncharacterized protein LOC103045203 [Astyanax mexicanus]	*	*	tr|A0A1A7WZK1|A0A1A7WZK1_9TELE	Uncharacterized protein {ECO:0000313|EMBL:SBP11347.1} Fragment OS=Aphyosemion siatum Name=Nfu_g_1_000439 {ECO:0000313|EMBL:SBP11347.1} PE=4	no KO assigned	(RefSeq) uncharacterized LOC105418486	*	*	*
augustus-scaffold_11-processed-gene-13.21-mRNA-1	XP_003967175.1	PREDICTED: genetic suppressor element 1-like [Takifugu rubripes]	sp|Q3U3C9|GSE1_MOUSE	Genetic suppressor element 1 OS=Mus musculus OX=10090 GN=Gse1 PE=1 SV=2	tr|H2TR07|H2TR07_TAKRU	Uncharacterized protein {ECO:0000313|Ensembl:ENSTRUP00000027114} Fragment OS=Takifugu rubripes (Japanese pufferfish) (Fugu rubripes) Name=LOC101078835 {ECO:0000313|Ensembl:ENSTRUP00000027114} PE=4	no KO assigned	(RefSeq) genetic suppressor element 1-like	*	*	*
augustus-scaffold_11-processed-gene-13.22-mRNA-1	XP_003962099.1	PREDICTED: general transcription factor IIE subunit 1 [Takifugu rubripes]	sp|A6QLI8|T2EA_BOVIN	General transcription factor IIE subunit 1 OS=Bos taurus OX=9913 GN=GTF2E1 PE=2 SV=1	tr|H2T3F1|H2T3F1_TAKRU	Uncharacterized protein {ECO:0000313|Ensembl:ENSTRUP00000019189} OS=Takifugu rubripes (Japanese pufferfish) (Fugu rubripes) Name=gtf2e1 {ECO:0000313|Ensembl:ENSTRUP00000019189} PE=4	K03136 transcription initiation factor TFIIE subunit alpha	(RefSeq) gtf2e1; general transcription factor IIE subunit 1	GO:0043565(sequence-specific DNA binding);	GO:0006367(transcription initiation from RNA polymerase II promoter);	*
augustus-scaffold_11-processed-gene-13.23-mRNA-1	XP_003979801.1	PREDICTED: mast cell protease 1A-like [Takifugu rubripes]	sp|P08883|GRAF_MOUSE	Granzyme F OS=Mus musculus OX=10090 GN=Gzmf PE=1 SV=1	tr|H2RSR6|H2RSR6_TAKRU	Uncharacterized protein {ECO:0000313|Ensembl:ENSTRUP00000003183} OS=Takifugu rubripes (Japanese pufferfish) (Fugu rubripes) Name=LOC101070721 {ECO:0000313|Ensembl:ENSTRUP00000003183} PE=3	K01353 granzyme B [EC:3.4.21.79]	(RefSeq) mast cell protease 1A-like	GO:0004252(serine-type endopeptidase activity);	GO:0006508(proteolysis);	*
augustus-scaffold_11-processed-gene-13.24-mRNA-1	XP_003962119.2	PREDICTED: mast cell protease 1A-like [Takifugu rubripes]	sp|P15119|MCPT2_MOUSE	Mast cell protease 2 OS=Mus musculus OX=10090 GN=Mcpt2 PE=2 SV=2	tr|H2RSR6|H2RSR6_TAKRU	Uncharacterized protein {ECO:0000313|Ensembl:ENSTRUP00000003183} OS=Takifugu rubripes (Japanese pufferfish) (Fugu rubripes) Name=LOC101070721 {ECO:0000313|Ensembl:ENSTRUP00000003183} PE=3	no KO assigned	(RefSeq) mast cell protease 1A-like	GO:0004252(serine-type endopeptidase activity);	GO:0006508(proteolysis);	*
augustus-scaffold_11-processed-gene-13.25-mRNA-1	XP_003962100.1	PREDICTED: UDP-glucuronosyltransferase 1-1 [Takifugu rubripes]	sp|Q91280|UGT3_PLEPL	UDP-glucuronosyltransferase (Fragment) OS=Pleuronectes platessa OX=8262 GN=ugt3 PE=2 SV=1	tr|H2T5F6|H2T5F6_TAKRU	UDP-glucuronosylansferase {ECO:0000256|RuleBase:RU362059} EC=2.4.1.17 {ECO:0000256|RuleBase:RU362059} OS=Takifugu rubripes (Japanese pufferfish) (Fugu rubripes) Name=ugt1a1 {ECO:0000313|Ensembl:ENSTRUP00000019895} PE=3	K00699 glucuronosyltransferase [EC:2.4.1.17]	(RefSeq) ugt1a1; UDP glucuronosyltransferase family 1 member A1	GO:0016758(transferase activity, transferring hexosyl groups);GO:0004252(serine-type endopeptidase activity);	GO:0008152(metabolic process);GO:0006508(proteolysis);	*
augustus-scaffold_11-processed-gene-13.26-mRNA-1	XP_013867758.1	PREDICTED: WW domain-containing oxidoreductase [Austrofundulus limnaeus]	sp|Q803A8|WWOX_DANRE	WW domain-containing oxidoreductase OS=Danio rerio OX=7955 GN=wwox PE=2 SV=1	tr|A0A146ZLZ5|A0A146ZLZ5_FUNHE	WW domain-containing oxidoreductase {ECO:0000313|EMBL:JAR67396.1} OS=Fundulus heteroclitus (Killifish) (Mummichog) PE=4	K19329 WW domain-containing oxidoreductase	(RefSeq) WWOX; WW domain containing oxidoreductase	GO:0005515(protein binding);	*	*
augustus-scaffold_11-processed-gene-13.30-mRNA-1	*	*	*	*	*	*	*	*	*	*	*
augustus-scaffold_11-processed-gene-13.7-mRNA-1	XP_018597421.1	PREDICTED: uncharacterized protein LOC108928125 [Scleropages formosus]	*	*	tr|A0A0S7J470|A0A0S7J470_9TELE	RTJK {ECO:0000313|EMBL:JAO60052.1} OS=Poeciliopsis prolifica (blacksipe livebearer) Name=RTJK {ECO:0000313|EMBL:JAO60052.1} PE=4	no KO assigned	(RefSeq) RNA-directed DNA polymerase from mobile element jockey-like	*	*	*
augustus-scaffold_11-processed-gene-14.3-mRNA-1	XP_011605214.1	PREDICTED: piggyBac transposable element-derived protein 4-like [Takifugu rubripes]	*	*	tr|A0A1S3QQV4|A0A1S3QQV4_SALSA	piggyBac ansposable element-derived protein 4-like {ECO:0000313|RefSeq:XP_014042077.1} OS=Salmo salar (Atlantic salmon) Name=LOC106595224 {ECO:0000313|RefSeq:XP_014042077.1} PE=4	no KO assigned	(RefSeq) piggyBac transposable element-derived protein 4-like	*	*	*
augustus-scaffold_11-processed-gene-14.4-mRNA-1	XP_011605270.1	PREDICTED: aminopeptidase N [Takifugu rubripes]	sp|P79143|AMPN_CANLF	Aminopeptidase N OS=Canis lupus familiaris OX=9615 GN=ANPEP PE=1 SV=2	tr|H2TLK9|H2TLK9_TAKRU	Aminopeptidase {ECO:0000256|RuleBase:RU364040} EC=3.4.11.- {ECO:0000256|RuleBase:RU364040} OS=Takifugu rubripes (Japanese pufferfish) (Fugu rubripes) Name=anpep {ECO:0000313|Ensembl:ENSTRUP00000025564} PE=3	K11140 aminopeptidase N [EC:3.4.11.2]	(RefSeq) anpep; alanyl aminopeptidase, membrane	GO:0070006(metalloaminopeptidase activity);GO:0008270(zinc ion binding);GO:0008237(metallopeptidase activity);	GO:0019885(antigen processing and presentation of endogenous peptide antigen via MHC class I);GO:0008217(regulation of blood pressure);GO:0006508(proteolysis);	GO:0005789(endoplasmic reticulum membrane);
augustus-scaffold_11-processed-gene-15.10-mRNA-1	KKF20397.1	Transposon TX1 hypothetical protein [Larimichthys crocea]	*	*	tr|A0A1A8Q4C1|A0A1A8Q4C1_9TELE	Uncharacterized protein {ECO:0000313|EMBL:SBR88635.1} OS=Nothobranchius pienaari Name=Nfu_g_1_002267 {ECO:0000313|EMBL:SBR88635.1} PE=4	no KO assigned	(RefSeq) uncharacterized LOC108281047	*	*	*
augustus-scaffold_11-processed-gene-15.12-mRNA-1	*	*	*	*	*	*	*	*	*	*	*
augustus-scaffold_11-processed-gene-15.21-mRNA-1	XP_018537806.1	PREDICTED: protein spire homolog 1-like isoform X3 [Lates calcarifer]	sp|Q08AE8|SPIR1_HUMAN	Protein ire homolog 1 OS=Homo sapiens OX=9606 GN=SPIRE1 PE=1 SV=3	tr|H3CYN0|H3CYN0_TETNG	Uncharacterized protein {ECO:0000313|Ensembl:ENSTNIP00000013365} OS=nigroviridis) PE=4	K02098 spire	(RefSeq) protein spire homolog 1-like	GO:0003779(actin binding);	GO:0045010(actin nucleation);GO:0016192(vesicle-mediated transport);	*
augustus-scaffold_11-processed-gene-15.22-mRNA-1	ABV31711.1	transposase [Salmo salar]	*	*	tr|A0A1A7YAS8|A0A1A7YAS8_9TELE	Uncharacterized protein {ECO:0000313|EMBL:SBP27607.1} OS=Aphyosemion siatum Synonyms=Nfu_g_1_025897 {ECO:0000313|EMBL:SBP28808.1} PE=4	no KO assigned	(RefSeq) oocyte zinc finger protein XlCOF8.4-like	GO:0003677(DNA binding);	GO:0015074(DNA integration);GO:0006313(transposition, DNA-mediated);	*
augustus-scaffold_11-processed-gene-15.23-mRNA-1	*	*	*	*	*	*	*	*	*	*	*
augustus-scaffold_11-processed-gene-15.5-mRNA-1	KTG32379.1	hypothetical protein cypCar_00029017, partial [Cyprinus carpio]	sp|Q3T0Q3|RPB3_BOVIN	DNA-directed RNA polymerase II subunit RPB3 OS=Bos taurus OX=9913 GN=POLR2C PE=1 SV=1	tr|A0A1V4K0X7|A0A1V4K0X7_PATFA	Ubiquinone biosynthesis protein COQ9, mitochondrial {ECO:0000313|EMBL:OPJ78023.1} OS=Patagioenas fasciata monilis ORFNames=AV530_015025 {ECO:0000313|EMBL:OPJ78023.1} PE=4	K03011 DNA-directed RNA polymerase II subunit RPB3	(RefSeq) polr2c; RNA polymerase II subunit C	GO:0046983(protein dimerization activity);GO:0003899(DNA-directed 5'-3' RNA polymerase activity);	GO:0006351(transcription, DNA-templated);	*
augustus-scaffold_11-processed-gene-16.11-mRNA-1	AAG60684.1	gag-protease [Takifugu rubripes]	*	*	tr|Q98SV9|Q98SV9_TAKRU	Gag-protease {ECO:0000313|EMBL:AAG60684.1} OS=Takifugu rubripes (Japanese pufferfish) (Fugu rubripes) PE=4	no KO assigned	(RefSeq) uncharacterized LOC105416325	*	*	*
augustus-scaffold_11-processed-gene-16.4-mRNA-1	XP_003967248.1	PREDICTED: tetratricopeptide repeat protein 38 [Takifugu rubripes]	sp|A3KPN8|TTC38_DANRE	Tetratricopeptide repeat protein 38 OS=Danio rerio OX=7955 GN=ttc38 PE=3 SV=1	tr|H2T180|H2T180_TAKRU	Uncharacterized protein {ECO:0000313|Ensembl:ENSTRUP00000018418} OS=Takifugu rubripes (Japanese pufferfish) (Fugu rubripes) Name=ttc38 {ECO:0000313|Ensembl:ENSTRUP00000018418} PE=4	no KO assigned	(RefSeq) ttc38; tetratricopeptide repeat domain 38	*	*	*
augustus-scaffold_11-processed-gene-16.7-mRNA-1	KKF20481.1	hypothetical protein EH28_20752 [Larimichthys crocea]	*	*	tr|A0A087XGF1|A0A087XGF1_POEFO	Uncharacterized protein {ECO:0000313|Ensembl:ENSPFOP00000004854} OS=Poecilia formosa (Amazon molly) (Limia formosa) PE=4	no KO assigned	(RefSeq) uncharacterized LOC107343731	*	*	*
augustus-scaffold_11-processed-gene-17.0-mRNA-1	*	*	*	*	*	*	*	*	*	*	*
augustus-scaffold_11-processed-gene-17.10-mRNA-1	XP_013868639.1	PREDICTED: RNA-directed DNA polymerase from mobile element jockey-like [Austrofundulus limnaeus]	sp|Q95SX7|RTBS_DROME	Probable RNA-directed DNA polymerase from tranoson BS OS=Drosophila melanogaster OX=7227 GN=RTase PE=2 SV=1	tr|M4B123|M4B123_XIPMA	Uncharacterized protein {ECO:0000313|Ensembl:ENSXMAP00000020420} OS=Xiphophorus maculatus (Southern platyfish) (Platypoecilus maculatus) PE=4	no KO assigned	(RefSeq) olfactory receptor 52I2-like	GO:0016706(oxidoreductase activity, acting on paired donors, with incorporation or reduction of molecular oxygen, 2-oxoglutarate as one donor, and incorporation of one atom each of oxygen into both donors);GO:0008168(methyltransferase activity);	GO:0055114(oxidation-reduction process);	*
augustus-scaffold_11-processed-gene-17.1-mRNA-1	AAG60684.1	gag-protease [Takifugu rubripes]	sp|Q7TN75|PEG10_MOUSE	Retrotranoson-derived protein PEG10 OS=Mus musculus OX=10090 GN=Peg10 PE=1 SV=2	tr|Q98SV9|Q98SV9_TAKRU	Gag-protease {ECO:0000313|EMBL:AAG60684.1} OS=Takifugu rubripes (Japanese pufferfish) (Fugu rubripes) PE=4	no KO assigned	(RefSeq) uncharacterized LOC105419240	GO:0008270(zinc ion binding);GO:0003676(nucleic acid binding);	*	*
augustus-scaffold_11-processed-gene-17.2-mRNA-1	XP_014185383.1	PREDICTED: uncharacterized protein LOC106632435 [Haplochromis burtoni]	*	*	tr|A0A1A8GEW3|A0A1A8GEW3_9TELE	Uncharacterized protein {ECO:0000313|EMBL:SBQ69737.1} Fragment OS=Nothobranchius korthausae Name=BX005380.2 {ECO:0000313|EMBL:SBQ69737.1} PE=4	no KO assigned	(RefSeq) uncharacterized LOC105355607	*	*	*
augustus-scaffold_11-processed-gene-17.3-mRNA-1	CBN81178.1	Pol polyprotein [Dicentrarchus labrax]	sp|P10401|POLY_DROME	Retrovirus-related Pol polyprotein from tranoson gypsy OS=Drosophila melanogaster OX=7227 GN=pol PE=4 SV=1	tr|E6ZGJ4|E6ZGJ4_DICLA	Pol polyprotein {ECO:0000313|EMBL:CBN81178.1} OS=Dicenarchus labrax (European seabass) (Morone labrax) ORFNames=DLA_Ib00200 {ECO:0000313|EMBL:CBN81178.1} PE=4	no KO assigned	(RefSeq) LOW QUALITY PROTEIN: RNA-directed DNA polymerase homolog	*	*	*
augustus-scaffold_11-processed-gene-17.4-mRNA-1	CBN81175.1	Pol polyprotein [Dicentrarchus labrax]	*	*	tr|A0A146RDI1|A0A146RDI1_FUNHE	Pol polyprotein {ECO:0000313|EMBL:JAQ66196.1} Fragment OS=Fundulus heteroclitus (Killifish) (Mummichog) PE=4	K04870 voltage-dependent calcium channel gamma-5	(RefSeq) voltage-dependent calcium channel gamma-5 subunit-like	*	*	*
augustus-scaffold_11-processed-gene-17.9-mRNA-1	XP_003967247.2	PREDICTED: ras and EF-hand domain-containing protein homolog [Takifugu rubripes]	sp|Q8CB87|RAB44_MOUSE	Ras-related protein Rab-44 OS=Mus musculus OX=10090 GN=Rab44 PE=1 SV=2	tr|A0A0F8ALQ8|A0A0F8ALQ8_LARCR	EF-hand calcium-binding domain-containing protein 4B {ECO:0000313|EMBL:KKF25806.1} OS=Larimichthys crocea (Large yellow croaker) (Pseudosciaena crocea) ORFNames=EH28_05704 {ECO:0000313|EMBL:KKF25806.1} PE=4	K17199 Ras and EF-hand domain-containing protein	(RefSeq) ras and EF-hand domain-containing protein homolog	GO:0005525(GTP binding);GO:0005509(calcium ion binding);GO:0003924(GTPase activity);	*	*
augustus-scaffold_11-processed-gene-18.1-mRNA-1	XP_011601311.1	PREDICTED: ryanodine receptor 2-like [Takifugu rubripes]	*	*	tr|H2RQ86|H2RQ86_TAKRU	Uncharacterized protein {ECO:0000313|Ensembl:ENSTRUP00000002301} Fragment OS=Takifugu rubripes (Japanese pufferfish) (Fugu rubripes) PE=4	K04962 ryanodine receptor 2	(RefSeq) ryanodine receptor 2-like	*	*	*
augustus-scaffold_11-processed-gene-18.8-mRNA-1	XP_020564216.1	uncharacterized protein LOC110016273 [Oryzias latipes]	*	*	tr|A0A1A8PFW7|A0A1A8PFW7_9TELE	Uncharacterized protein {ECO:0000313|EMBL:SBR79927.1} OS=Nothobranchius pienaari Name=Nfu_g_1_025807 {ECO:0000313|EMBL:SBR79927.1} PE=4	no KO assigned	(RefSeq) RNA-directed DNA polymerase from mobile element jockey-like	*	*	*
augustus-scaffold_11-processed-gene-19.10-mRNA-1	WP_092487680.1	hypothetical protein [bacterium 2013Arg42i]	*	*	tr|A0A1A8Q4C1|A0A1A8Q4C1_9TELE	Uncharacterized protein {ECO:0000313|EMBL:SBR88635.1} OS=Nothobranchius pienaari Name=Nfu_g_1_002267 {ECO:0000313|EMBL:SBR88635.1} PE=4	no KO assigned	(RefSeq) uncharacterized LOC108281047	*	*	*
augustus-scaffold_11-processed-gene-19.11-mRNA-1	CBN81178.1	Pol polyprotein [Dicentrarchus labrax]	sp|P0CT41|TF212_SCHPO	Tranoson Tf2-12 polyprotein OS=Schizosaccharomyces pombe (strain 972 / ATCC 24843) OX=284812 GN=Tf2-12 PE=3 SV=1	tr|E6ZGJ4|E6ZGJ4_DICLA	Pol polyprotein {ECO:0000313|EMBL:CBN81178.1} OS=Dicenarchus labrax (European seabass) (Morone labrax) ORFNames=DLA_Ib00200 {ECO:0000313|EMBL:CBN81178.1} PE=4	no KO assigned	(RefSeq) rtl1; retrotransposon-like 1	*	*	*
augustus-scaffold_11-processed-gene-19.13-mRNA-1	CBN81752.1	Pol polyprotein [Dicentrarchus labrax]	*	*	tr|E6ZI68|E6ZI68_DICLA	Pol polyprotein {ECO:0000313|EMBL:CBN81752.1} OS=Dicenarchus labrax (European seabass) (Morone labrax) ORFNames=DLA_XVIII00100 {ECO:0000313|EMBL:CBN81752.1} PE=4	no KO assigned	(RefSeq) uncharacterized LOC105356664	*	*	*
augustus-scaffold_11-processed-gene-19.16-mRNA-1	XP_011617770.1	PREDICTED: spondin-1-like isoform X1 [Takifugu rubripes]	sp|Q9GLX9|SPON1_BOVIN	Spondin-1 OS=Bos taurus OX=9913 GN=SPON1 PE=1 SV=1	tr|H2RTT1|H2RTT1_TAKRU	Uncharacterized protein {ECO:0000313|Ensembl:ENSTRUP00000003548} Fragment OS=Takifugu rubripes (Japanese pufferfish) (Fugu rubripes) Name=LOC101073783 {ECO:0000313|Ensembl:ENSTRUP00000003548} PE=4	no KO assigned	(RefSeq) spondin-1-like	*	*	*
augustus-scaffold_11-processed-gene-19.24-mRNA-1	XP_019222776.1	PREDICTED: protein NYNRIN-like [Oreochromis niloticus]	*	*	tr|H2RXL2|H2RXL2_TAKRU	Uncharacterized protein {ECO:0000313|Ensembl:ENSTRUP00000004882} Fragment OS=Takifugu rubripes (Japanese pufferfish) (Fugu rubripes) PE=4	no KO assigned	(RefSeq) uncharacterized protein K02A2.6-like	*	*	*
augustus-scaffold_11-processed-gene-19.28-mRNA-1	XP_015256528.1	PREDICTED: arachidonate 15-lipoxygenase B-like [Cyprinodon variegatus]	*	*	tr|A0A1A8N8T1|A0A1A8N8T1_9TELE	Uncharacterized protein {ECO:0000313|EMBL:SBR65252.1} Fragment OS=Nothobranchius pienaari Name=Nfu_g_1_024822 {ECO:0000313|EMBL:SBR65252.1} PE=4	no KO assigned	(RefSeq) RNA-directed DNA polymerase from mobile element jockey-like	*	*	*
augustus-scaffold_11-processed-gene-19.3-mRNA-1	XP_020565154.1	uncharacterized protein LOC110016520 [Oryzias latipes]	*	*	tr|H2SWG1|H2SWG1_TAKRU	Uncharacterized protein {ECO:0000313|Ensembl:ENSTRUP00000016749} Fragment OS=Takifugu rubripes (Japanese pufferfish) (Fugu rubripes) PE=4	no KO assigned	(RefSeq) uncharacterized LOC105357561	GO:0016706(oxidoreductase activity, acting on paired donors, with incorporation or reduction of molecular oxygen, 2-oxoglutarate as one donor, and incorporation of one atom each of oxygen into both donors);GO:0008168(methyltransferase activity);	GO:0055114(oxidation-reduction process);	*
augustus-scaffold_11-processed-gene-19.4-mRNA-1	XP_013875632.1	PREDICTED: uncharacterized protein LOC106525827 [Austrofundulus limnaeus]	*	*	tr|A0A1A8RU09|A0A1A8RU09_9TELE	Uncharacterized protein {ECO:0000313|EMBL:SBS09177.1} OS=Nothobranchius rachovii (bluefin notho) Name=Nfu_g_1_025701 {ECO:0000313|EMBL:SBS09177.1} PE=4	no KO assigned	(RefSeq) uncharacterized LOC109141985	*	*	*
augustus-scaffold_11-processed-gene-19.5-mRNA-1	XP_019946005.1	PREDICTED: connective tissue growth factor-like [Paralichthys olivaceus]	*	*	tr|A0A1A8ENJ3|A0A1A8ENJ3_9TELE	Uncharacterized protein {ECO:0000313|EMBL:SBQ47991.1} OS=Nothobranchius korthausae Name=Nfu_g_1_024822 {ECO:0000313|EMBL:SBQ47991.1} PE=4	no KO assigned	(RefSeq) RNA-directed DNA polymerase from mobile element jockey-like	GO:0003714(transcription corepressor activity);	*	*
augustus-scaffold_11-processed-gene-19.9-mRNA-1	WP_092487680.1	hypothetical protein [bacterium 2013Arg42i]	*	*	tr|A0A146PA50|A0A146PA50_FUNHE	Reverse anscriptase-like protein {ECO:0000313|EMBL:JAQ40446.1} OS=Fundulus heteroclitus (Killifish) (Mummichog) PE=4	no KO assigned	(GenBank) endonuclease-reverse transcriptase HmRTE-e01	*	*	*
augustus-scaffold_11-processed-gene-20.1-mRNA-1	KKF20715.1	hypothetical protein EH28_15683, partial [Larimichthys crocea]	*	*	tr|A0A1A7WKT0|A0A1A7WKT0_9TELE	Uncharacterized protein {ECO:0000313|EMBL:SBP06330.1} Fragment OS=Aphyosemion siatum Name=Nfu_g_1_025027 {ECO:0000313|EMBL:SBP06330.1} PE=4	no KO assigned	(RefSeq) NACHT, LRR and PYD domains-containing protein 12-like	*	*	*
augustus-scaffold_11-processed-gene-20.24-mRNA-1	CAF95050.1	unnamed protein product [Tetraodon nigroviridis]	*	*	tr|Q4SWD2|Q4SWD2_TETNG	Chromosome undetermined SCAF13629, whole genome shotgun sequence {ECO:0000313|EMBL:CAF95050.1} OS=nigroviridis) ORFNames=GSTENG00011547001 {ECO:0000313|EMBL:CAF95050.1} PE=4	no KO assigned	(GenBank) unnamed protein product	*	*	*
augustus-scaffold_11-processed-gene-20.32-mRNA-1	XP_013888234.1	PREDICTED: uncharacterized protein LOC106535711 [Austrofundulus limnaeus]	*	*	tr|W5L009|W5L009_ASTMX	Uncharacterized protein {ECO:0000313|Ensembl:ENSAMXP00000013171} OS=Astyanax mexicanus (Blind cave fish) (Astyanax fasciatus mexicanus) PE=4	no KO assigned	(RefSeq) uncharacterized LOC105357773	*	*	*
augustus-scaffold_11-processed-gene-20.33-mRNA-1	XP_003978214.1	PREDICTED: general transcription factor II-I repeat domain-containing protein 2-like [Takifugu rubripes]	sp|A4IFA3|GT2D2_BOVIN	General transcription factor II-I repeat domain-containing protein 2 OS=Bos taurus OX=9913 GN=GTF2IRD2 PE=2 SV=1	tr|H2RWP6|H2RWP6_TAKRU	Uncharacterized protein {ECO:0000313|Ensembl:ENSTRUP00000004566} OS=Takifugu rubripes (Japanese pufferfish) (Fugu rubripes) PE=4	no KO assigned	(RefSeq) general transcription factor II-I repeat domain-containing protein 2-like	*	*	*
augustus-scaffold_11-processed-gene-21.0-mRNA-1	XP_020564216.1	uncharacterized protein LOC110016273 [Oryzias latipes]	*	*	tr|A0A1W4ZA60|A0A1W4ZA60_9TELE	uncharacterized protein LOC108928125 {ECO:0000313|RefSeq:XP_018597421.1} OS=Scleropages formosus (Asian bonytongue) Name=LOC108928125 {ECO:0000313|RefSeq:XP_018597421.1} PE=4	no KO assigned	(RefSeq) RNA-directed DNA polymerase from mobile element jockey-like	*	*	*
augustus-scaffold_11-processed-gene-21.16-mRNA-1	XP_021331267.1	uncharacterized protein LOC110439519 [Danio rerio]	*	*	tr|W5LT48|W5LT48_ASTMX	Uncharacterized protein {ECO:0000313|Ensembl:ENSAMXP00000026259} OS=Astyanax mexicanus (Blind cave fish) (Astyanax fasciatus mexicanus) PE=4	no KO assigned	(RefSeq) uncharacterized protein LOC108180049	GO:0008270(zinc ion binding);GO:0003700(transcription factor activity, sequence-specific DNA binding);GO:0003676(nucleic acid binding);	GO:0006355(regulation of transcription, DNA-templated);	*
augustus-scaffold_11-processed-gene-21.17-mRNA-1	XP_019132409.1	PREDICTED: uncharacterized protein LOC109142602 [Larimichthys crocea]	sp|P10394|POL4_DROME	Retrovirus-related Pol polyprotein from tranoson 412 OS=Drosophila melanogaster OX=7227 GN=POL PE=4 SV=1	tr|A0A146SH95|A0A146SH95_FUNHE	Reverse anscriptase {ECO:0000313|EMBL:JAQ80023.1} OS=Fundulus heteroclitus (Killifish) (Mummichog) PE=4	no KO assigned	(RefSeq) uncharacterized LOC109142602	*	GO:0015074(DNA integration);	*
augustus-scaffold_11-processed-gene-21.18-mRNA-1	XP_019132409.1	PREDICTED: uncharacterized protein LOC109142602 [Larimichthys crocea]	sp|P04323|POL3_DROME	Retrovirus-related Pol polyprotein from tranoson 17.6 OS=Drosophila melanogaster OX=7227 GN=pol PE=4 SV=1	tr|A0A146SSU4|A0A146SSU4_FUNHE	Reverse anscriptase {ECO:0000313|EMBL:JAQ83648.1} OS=Fundulus heteroclitus (Killifish) (Mummichog) PE=4	no KO assigned	(RefSeq) uncharacterized LOC109142602	*	*	*
augustus-scaffold_11-processed-gene-21.23-mRNA-1	XP_019934089.1	PREDICTED: leucine-rich repeat and transmembrane domain-containing protein 2-like [Paralichthys olivaceus]	sp|Q8N967|LRTM2_HUMAN	Leucine-rich repeat and transmembrane domain-containing protein 2 OS=Homo sapiens OX=9606 GN=LRTM2 PE=2 SV=1	tr|H2UZV3|H2UZV3_TAKRU	Uncharacterized protein {ECO:0000313|Ensembl:ENSTRUP00000042482} OS=Takifugu rubripes (Japanese pufferfish) (Fugu rubripes) Name=LRTM2 {ECO:0000313|Ensembl:ENSTRUP00000042482} PE=4	no KO assigned	(GenBank) unnamed protein product	GO:0005515(protein binding);	*	*
augustus-scaffold_11-processed-gene-21.28-mRNA-1	KKF20397.1	Transposon TX1 hypothetical protein [Larimichthys crocea]	sp|P16423|POLR_DROME	Retrovirus-related Pol polyprotein from type-2 retrotranosable element R2DM OS=Drosophila melanogaster OX=7227 GN=pol PE=4 SV=1	tr|A0A1A8Q4C1|A0A1A8Q4C1_9TELE	Uncharacterized protein {ECO:0000313|EMBL:SBR88635.1} OS=Nothobranchius pienaari Name=Nfu_g_1_002267 {ECO:0000313|EMBL:SBR88635.1} PE=4	no KO assigned	(RefSeq) uncharacterized LOC105841419	*	*	*
augustus-scaffold_11-processed-gene-21.5-mRNA-1	KKF20397.1	Transposon TX1 hypothetical protein [Larimichthys crocea]	sp|P16423|POLR_DROME	Retrovirus-related Pol polyprotein from type-2 retrotranosable element R2DM OS=Drosophila melanogaster OX=7227 GN=pol PE=4 SV=1	tr|A0A146P961|A0A146P961_FUNHE	Reverse anscriptase-like protein {ECO:0000313|EMBL:JAQ40444.1} OS=Fundulus heteroclitus (Killifish) (Mummichog) PE=4	no KO assigned	(RefSeq) uncharacterized LOC105439106	*	*	*
augustus-scaffold_11-processed-gene-22.0-mRNA-1	XP_011606793.1	PREDICTED: uncharacterized protein LOC105417071 [Takifugu rubripes]	sp|P0CT41|TF212_SCHPO	Tranoson Tf2-12 polyprotein OS=Schizosaccharomyces pombe (strain 972 / ATCC 24843) OX=284812 GN=Tf2-12 PE=3 SV=1	tr|A0A146SIA7|A0A146SIA7_FUNHE	Polyprotein {ECO:0000313|EMBL:JAQ80349.1} Fragment OS=Fundulus heteroclitus (Killifish) (Mummichog) PE=4	no KO assigned	(RefSeq) uncharacterized LOC105417071	*	*	*
augustus-scaffold_11-processed-gene-22.10-mRNA-1	XP_011605444.1	PREDICTED: LOW QUALITY PROTEIN: leiomodin-2 [Takifugu rubripes]	*	*	tr|G3P1L3|G3P1L3_GASAC	Uncharacterized protein {ECO:0000313|Ensembl:ENSGACP00000011486} OS=Gasterosteus aculeatus (Three-spined stickleback) Name=LMOD2 (1 of many) {ECO:0000313|Ensembl:ENSGACP00000011486} PE=4	no KO assigned	(RefSeq) lmod2; leiomodin 2	GO:0005523(tropomyosin binding);GO:0003779(actin binding);	GO:0051694(pointed-end actin filament capping);	*
augustus-scaffold_11-processed-gene-22.13-mRNA-1	XP_011605385.1	PREDICTED: bromodomain-containing protein 1-like [Takifugu rubripes]	sp|O95696|BRD1_HUMAN	Bromodomain-containing protein 1 OS=Homo sapiens OX=9606 GN=BRD1 PE=1 SV=1	tr|H2UW64|H2UW64_TAKRU	Uncharacterized protein {ECO:0000313|Ensembl:ENSTRUP00000041192} OS=Takifugu rubripes (Japanese pufferfish) (Fugu rubripes) Name=LOC101070516 {ECO:0000313|Ensembl:ENSTRUP00000041192} PE=4	K11349 bromodomain-containing protein 1	(RefSeq) bromodomain-containing protein 1-like	GO:0008168(methyltransferase activity);GO:0005515(protein binding);	GO:0032259(methylation);	*
augustus-scaffold_11-processed-gene-22.1-mRNA-1	KKF19921.1	Retrotransposable element Tf2 protein type 1 [Larimichthys crocea]	sp|Q9UR07|TF211_SCHPO	Tranoson Tf2-11 polyprotein OS=Schizosaccharomyces pombe (strain 972 / ATCC 24843) OX=284812 GN=Tf2-11 PE=3 SV=1	tr|A0A146QI08|A0A146QI08_FUNHE	Polyprotein {ECO:0000313|EMBL:JAQ55356.1} Fragment OS=Fundulus heteroclitus (Killifish) (Mummichog) PE=4	no KO assigned	(RefSeq) uncharacterized LOC101167845	*	*	*
augustus-scaffold_11-processed-gene-23.14-mRNA-1	XP_003979721.1	PREDICTED: relaxin-3 receptor 1-like [Takifugu rubripes]	sp|Q8BGE9|RL3R1_MOUSE	Relaxin-3 receptor 1 OS=Mus musculus OX=10090 GN=Rxfp3 PE=2 SV=1	tr|I3KZQ4|I3KZQ4_ORENI	Uncharacterized protein {ECO:0000313|Ensembl:ENSONIP00000026601} OS=Oreochromis niloticus (Nile tilapia) (Tilapia nilotica) Name=LOC100691599 {ECO:0000313|Ensembl:ENSONIP00000026601} PE=4	K08397 relaxin family peptide receptor 3	(RefSeq) relaxin-3 receptor 1-like	GO:0004947(bradykinin receptor activity);GO:0004930(G-protein coupled receptor activity);	GO:0007186(G-protein coupled receptor signaling pathway);GO:0006950(response to stress);	GO:0016021(integral component of membrane);
augustus-scaffold_11-processed-gene-23.22-mRNA-1	XP_011605329.1	PREDICTED: ethanolamine kinase 2-like [Takifugu rubripes]	sp|Q9HBU6|EKI1_HUMAN	Ethanolamine kinase 1 OS=Homo sapiens OX=9606 GN=ETNK1 PE=1 SV=1	tr|H2UKA8|H2UKA8_TAKRU	Uncharacterized protein {ECO:0000313|Ensembl:ENSTRUP00000037379} OS=Takifugu rubripes (Japanese pufferfish) (Fugu rubripes) Name=LOC101064635 {ECO:0000313|Ensembl:ENSTRUP00000037379} PE=4	K00894 ethanolamine kinase [EC:2.7.1.82]	(RefSeq) ethanolamine kinase 2-like	*	*	*
augustus-scaffold_11-processed-gene-23.26-mRNA-1	XP_011605436.1	PREDICTED: spatacsin [Takifugu rubripes]	sp|Q96JI7|SPTCS_HUMAN	Spatacsin OS=Homo sapiens OX=9606 GN=SPG11 PE=1 SV=3	tr|H2UJ39|H2UJ39_TAKRU	Uncharacterized protein {ECO:0000313|Ensembl:ENSTRUP00000036960} OS=Takifugu rubripes (Japanese pufferfish) (Fugu rubripes) Name=spg11 {ECO:0000313|Ensembl:ENSTRUP00000036960} PE=4	K19026 spatacsin	(RefSeq) spg11; spastic paraplegia 11 (autosomal recessive)	GO:0008017(microtubule binding);GO:0005524(ATP binding);GO:0003777(microtubule motor activity);	GO:0007018(microtubule-based movement);	*
augustus-scaffold_11-processed-gene-23.8-mRNA-1	AAC33526.2	pol polyprotein, partial [Takifugu rubripes]	sp|P0CT41|TF212_SCHPO	Tranoson Tf2-12 polyprotein OS=Schizosaccharomyces pombe (strain 972 / ATCC 24843) OX=284812 GN=Tf2-12 PE=3 SV=1	tr|O93284|O93284_TAKRU	Pol polyprotein {ECO:0000313|EMBL:AAC33526.2} Fragment OS=Takifugu rubripes (Japanese pufferfish) (Fugu rubripes) Name=pol {ECO:0000313|EMBL:AAC33526.2} PE=4	no KO assigned	(RefSeq) uncharacterized LOC105419161	*	*	*
augustus-scaffold_11-processed-gene-23.9-mRNA-1	AAC33526.2	pol polyprotein, partial [Takifugu rubripes]	*	*	tr|O93284|O93284_TAKRU	Pol polyprotein {ECO:0000313|EMBL:AAC33526.2} Fragment OS=Takifugu rubripes (Japanese pufferfish) (Fugu rubripes) Name=pol {ECO:0000313|EMBL:AAC33526.2} PE=4	no KO assigned	(RefSeq) uncharacterized LOC105356601	*	GO:0015074(DNA integration);	*
augustus-scaffold_11-processed-gene-24.12-mRNA-1	XP_011605511.1	PREDICTED: diacylglycerol kinase zeta isoform X1 [Takifugu rubripes]	sp|Q13574|DGKZ_HUMAN	Diacylglycerol kinase zeta OS=Homo sapiens OX=9606 GN=DGKZ PE=1 SV=3	tr|H2UA89|H2UA89_TAKRU	Diacylglycerol kinase {ECO:0000256|RuleBase:RU361128} Short=DAG kinase {ECO:0000256|RuleBase:RU361128} EC=2.7.1.107 {ECO:0000256|RuleBase:RU361128} OS=Takifugu rubripes (Japanese pufferfish) (Fugu rubripes) PE=3	K00901 diacylglycerol kinase (ATP) [EC:2.7.1.107]	(RefSeq) dgkz; diacylglycerol kinase zeta	GO:0016301(kinase activity);GO:0008083(growth factor activity);GO:0005515(protein binding);GO:0004143(diacylglycerol kinase activity);	GO:0035556(intracellular signal transduction);GO:0007205(protein kinase C-activating G-protein coupled receptor signaling pathway);	*
augustus-scaffold_11-processed-gene-24.17-mRNA-1	CAF89754.1	unnamed protein product [Tetraodon nigroviridis]	sp|Q15004|PAF15_HUMAN	PCNA-associated factor OS=Homo sapiens OX=9606 GN=PCLAF PE=1 SV=1	tr|Q4TBH8|Q4TBH8_TETNG	Chromosome 13 SCAF7124, whole genome shotgun sequence {ECO:0000313|EMBL:CAF89754.1} OS=nigroviridis) ORFNames=GSTENG00003753001 {ECO:0000313|EMBL:CAF89754.1} PE=4	no KO assigned	(GenBank) unnamed protein product	*	GO:0051726(regulation of cell cycle);GO:0006974(cellular response to DNA damage stimulus);	*
augustus-scaffold_11-processed-gene-24.3-mRNA-1	XP_018597421.1	PREDICTED: uncharacterized protein LOC108928125 [Scleropages formosus]	*	*	tr|A0A0S7J470|A0A0S7J470_9TELE	RTJK {ECO:0000313|EMBL:JAO60052.1} OS=Poeciliopsis prolifica (blacksipe livebearer) Name=RTJK {ECO:0000313|EMBL:JAO60052.1} PE=4	no KO assigned	(RefSeq) RNA-directed DNA polymerase from mobile element jockey-like	*	*	*
augustus-scaffold_11-processed-gene-24.4-mRNA-1	XP_013771076.1	PREDICTED: receptor-type tyrosine-protein phosphatase gamma-like [Pundamilia nyererei]	*	*	tr|A0A0S7J470|A0A0S7J470_9TELE	RTJK {ECO:0000313|EMBL:JAO60052.1} OS=Poeciliopsis prolifica (blacksipe livebearer) Name=RTJK {ECO:0000313|EMBL:JAO60052.1} PE=4	no KO assigned	(RefSeq) RNA-directed DNA polymerase from mobile element jockey-like	*	*	*
augustus-scaffold_11-processed-gene-24.7-mRNA-1	KKF20397.1	Transposon TX1 hypothetical protein [Larimichthys crocea]	*	*	tr|A0A146SQ82|A0A146SQ82_FUNHE	Reverse anscriptase {ECO:0000313|EMBL:JAQ82755.1} OS=Fundulus heteroclitus (Killifish) (Mummichog) PE=4	no KO assigned	(RefSeq) uncharacterized LOC109141725	*	*	*
augustus-scaffold_11-processed-gene-24.8-mRNA-1	KKF20397.1	Transposon TX1 hypothetical protein [Larimichthys crocea]	sp|P16423|POLR_DROME	Retrovirus-related Pol polyprotein from type-2 retrotranosable element R2DM OS=Drosophila melanogaster OX=7227 GN=pol PE=4 SV=1	tr|A0A1A8Q4C1|A0A1A8Q4C1_9TELE	Uncharacterized protein {ECO:0000313|EMBL:SBR88635.1} OS=Nothobranchius pienaari Name=Nfu_g_1_002267 {ECO:0000313|EMBL:SBR88635.1} PE=4	no KO assigned	(RefSeq) uncharacterized LOC108281047	*	*	*
augustus-scaffold_11-processed-gene-25.15-mRNA-1	XP_003967363.2	PREDICTED: kelch domain-containing protein 10-like isoform X1 [Takifugu rubripes]	sp|Q5U3Y0|KLD10_RAT	Kelch domain-containing protein 10 OS=Rattus norvegicus OX=10116 GN=Klhdc10 PE=2 SV=1	tr|H2TIJ6|H2TIJ6_TAKRU	Uncharacterized protein {ECO:0000313|Ensembl:ENSTRUP00000024498} OS=Takifugu rubripes (Japanese pufferfish) (Fugu rubripes) Name=KLHDC10 (1 of many) {ECO:0000313|Ensembl:ENSTRUP00000024498} PE=4	no KO assigned	(RefSeq) kelch domain-containing protein 10-like	*	*	*
augustus-scaffold_11-processed-gene-25.19-mRNA-1	XP_011602062.1	PREDICTED: histone acetyltransferase p300 [Takifugu rubripes]	*	*	*	*	K04498 E1A/CREB-binding protein [EC:2.3.1.48]	(RefSeq) ep300; histone acetyltransferase p300	*	*	*
augustus-scaffold_11-processed-gene-25.27-mRNA-1	XP_003967339.1	PREDICTED: guanine nucleotide-binding protein G(i) subunit alpha-1 [Takifugu rubripes]	sp|P87383|GNAI1_ORYLA	Guanine nucleotide-binding protein G(i) subunit alpha-1 OS=Oryzias latipes OX=8090 GN=gnai1 PE=2 SV=3	tr|H2TNL3|H2TNL3_TAKRU	Uncharacterized protein {ECO:0000313|Ensembl:ENSTRUP00000026269} OS=Takifugu rubripes (Japanese pufferfish) (Fugu rubripes) Name=LOC101080197 {ECO:0000313|Ensembl:ENSTRUP00000026269} PE=4	K04630 guanine nucleotide-binding protein G(i) subunit alpha	(RefSeq) guanine nucleotide-binding protein G(i) subunit alpha-1	GO:0031683(G-protein beta/gamma-subunit complex binding);GO:0019001(guanyl nucleotide binding);GO:0005525(GTP binding);GO:0004871(signal transducer activity);GO:0003924(GTPase activity);	GO:0007188(adenylate cyclase-modulating G-protein coupled receptor signaling pathway);GO:0007186(G-protein coupled receptor signaling pathway);	*
augustus-scaffold_11-processed-gene-25.29-mRNA-1	XP_011605474.1	PREDICTED: putative cation exchanger C521.04c [Takifugu rubripes]	sp|P42839|VNX1_YEAST	Low affinity vacuolar monovalent cation/H(+) antiporter OS=Saccharomyces cerevisiae (strain ATCC 204508 / S288c) OX=559292 GN=VNX1 PE=1 SV=1	tr|H2THQ9|H2THQ9_TAKRU	Uncharacterized protein {ECO:0000313|Ensembl:ENSTRUP00000024209} Fragment OS=Takifugu rubripes (Japanese pufferfish) (Fugu rubripes) Name=LOC101066577 {ECO:0000313|Ensembl:ENSTRUP00000024209} PE=3	no KO assigned	(RefSeq) putative cation exchanger C521.04c	*	GO:0055085(transmembrane transport);	GO:0016021(integral component of membrane);
augustus-scaffold_11-processed-gene-25.3-mRNA-1	XP_003967341.1	PREDICTED: F-box/LRR-repeat protein 14 [Takifugu rubripes]	sp|Q17R01|FXL14_BOVIN	F-box/LRR-repeat protein 14 OS=Bos taurus OX=9913 GN=FBXL14 PE=2 SV=1	tr|H2U3Z4|H2U3Z4_TAKRU	Uncharacterized protein {ECO:0000313|Ensembl:ENSTRUP00000031656} OS=Takifugu rubripes (Japanese pufferfish) (Fugu rubripes) Name=fbxl14 {ECO:0000313|Ensembl:ENSTRUP00000031656} PE=4	K10280 F-box and leucine-rich repeat protein 14	(RefSeq) fbxl14; F-box and leucine rich repeat protein 14	GO:0005515(protein binding);	*	*
augustus-scaffold_11-processed-gene-25.4-mRNA-1	*	*	*	*	*	*	no KO assigned	(RefSeq) thrombospondin-type laminin G domain and EAR repeat-containing protein-like	*	*	*
augustus-scaffold_11-processed-gene-26.12-mRNA-1	XP_003967356.1	PREDICTED: complement C1q tumor necrosis factor-related protein 4-like [Takifugu rubripes]	sp|Q8R066|C1QT4_MOUSE	Complement C1q tumor necrosis factor-related protein 4 OS=Mus musculus OX=10090 GN=C1qtnf4 PE=1 SV=1	tr|H2T024|H2T024_TAKRU	Uncharacterized protein {ECO:0000313|Ensembl:ENSTRUP00000018012} OS=Takifugu rubripes (Japanese pufferfish) (Fugu rubripes) PE=4	no KO assigned	(RefSeq) complement C1q tumor necrosis factor-related protein 4-like	*	*	*
augustus-scaffold_11-processed-gene-26.4-mRNA-1	*	*	*	*	*	*	*	*	*	*	*
augustus-scaffold_11-processed-gene-26.7-mRNA-1	XP_011605455.1	PREDICTED: inositol 1,4,5-trisphosphate receptor type 2 [Takifugu rubripes]	sp|Q14571|ITPR2_HUMAN	Inositol 1,4,5-trihohate receptor type 2 OS=Homo sapiens OX=9606 GN=ITPR2 PE=1 SV=2	tr|H2SPX2|H2SPX2_TAKRU	Uncharacterized protein {ECO:0000313|Ensembl:ENSTRUP00000014459} OS=Takifugu rubripes (Japanese pufferfish) (Fugu rubripes) Name=itpr2 {ECO:0000313|Ensembl:ENSTRUP00000014459} PE=4	K04959 inositol 1,4,5-triphosphate receptor type 2	(RefSeq) itpr2; inositol 1,4,5-trisphosphate receptor type 2	GO:0005262(calcium channel activity);GO:0005220(inositol 1,4,5-trisphosphate-sensitive calcium-release channel activity);GO:0005216(ion channel activity);	GO:0070588(calcium ion transmembrane transport);GO:0055085(transmembrane transport);GO:0006816(calcium ion transport);GO:0006811(ion transport);	GO:0016020(membrane);GO:0005783(endoplasmic reticulum);
augustus-scaffold_11-processed-gene-27.1-mRNA-1	*	*	*	*	*	*	*	*	*	*	*
augustus-scaffold_11-processed-gene-27.2-mRNA-1	KKF20397.1	Transposon TX1 hypothetical protein [Larimichthys crocea]	*	*	tr|A0A146PA50|A0A146PA50_FUNHE	Reverse anscriptase-like protein {ECO:0000313|EMBL:JAQ40446.1} OS=Fundulus heteroclitus (Killifish) (Mummichog) PE=4	no KO assigned	(GenBank) endonuclease-reverse transcriptase HmRTE-e01	*	*	*
augustus-scaffold_11-processed-gene-27.7-mRNA-1	XP_008303569.1	PREDICTED: uncharacterized protein LOC103375141 [Stegastes partitus]	*	*	tr|H2SWG1|H2SWG1_TAKRU	Uncharacterized protein {ECO:0000313|Ensembl:ENSTRUP00000016749} Fragment OS=Takifugu rubripes (Japanese pufferfish) (Fugu rubripes) PE=4	no KO assigned	(RefSeq) uncharacterized LOC105357561	*	*	*
augustus-scaffold_11-processed-gene-27.8-mRNA-1	XP_003967465.2	PREDICTED: titin-like [Takifugu rubripes]	sp|A2ASS6|TITIN_MOUSE	Titin OS=Mus musculus OX=10090 GN=Ttn PE=1 SV=1	tr|Q4S7D7|Q4S7D7_TETNG	Chromosome 13 SCAF14715, whole genome shotgun sequence {ECO:0000313|EMBL:CAG03445.1} Fragment OS=nigroviridis) ORFNames=GSTENG00022831001 {ECO:0000313|EMBL:CAG03445.1} PE=4	K12567 titin [EC:2.7.11.1]	(RefSeq) titin-like	GO:0005515(protein binding);GO:0005509(calcium ion binding);	*	*
augustus-scaffold_11-processed-gene-28.1-mRNA-1	XP_003967418.1	PREDICTED: V(D)J recombination-activating protein 2 [Takifugu rubripes]	sp|Q91193|RAG2_ONCMY	V(D)J recombination-activating protein 2 OS=Oncorhynchus mykiss OX=8022 GN=rag2 PE=2 SV=1	tr|Q9W6A0|Q9W6A0_TAKRU	Recombination-activating protein 2 {ECO:0000313|EMBL:AAD20562.1} OS=Takifugu rubripes (Japanese pufferfish) (Fugu rubripes) Name=RAG2 {ECO:0000313|EMBL:AAD20562.1} PE=4	K10988 recombination-activating protein 2	(RefSeq) rag2; recombination activating 2	GO:0003677(DNA binding);	GO:0006310(DNA recombination);	GO:0005634(nucleus);
augustus-scaffold_11-processed-gene-29.1-mRNA-1	XP_011616348.1	PREDICTED: LOW QUALITY PROTEIN: RNA-directed DNA polymerase from mobile element jockey-like, partial [Takifugu rubripes]	*	*	tr|Q9YGS2|Q9YGS2_TAKRU	Reverse anscriptase-like protein {ECO:0000313|EMBL:AAD19348.1} OS=Takifugu rubripes (Japanese pufferfish) (Fugu rubripes) PE=4	no KO assigned	(RefSeq) RNA-directed DNA polymerase from mobile element jockey-like	*	*	*
augustus-scaffold_11-processed-gene-29.3-mRNA-1	XP_003967457.1	PREDICTED: CD44 antigen [Takifugu rubripes]	*	*	tr|M3ZEZ9|M3ZEZ9_XIPMA	Uncharacterized protein {ECO:0000313|Ensembl:ENSXMAP00000000791} OS=Xiphophorus maculatus (Southern platyfish) (Platypoecilus maculatus) PE=4	K06256 CD44 antigen	(RefSeq) cd44; CD44 molecule (Indian blood group)	GO:0005540(hyaluronic acid binding);	GO:0007155(cell adhesion);	GO:0016021(integral component of membrane);
augustus-scaffold_11-processed-gene-30.6-mRNA-1	XP_003440453.1	PREDICTED: GTPase HRas [Oreochromis niloticus]	sp|P08642|RASH_CHICK	GTPase HRas OS=Gallus gallus OX=9031 GN=HRAS PE=1 SV=1	tr|X5D945|X5D945_HUMAN	Harvey rat sarcoma viral oncoprotein isoform A {ECO:0000313|EMBL:AHW56508.1} V-Ha-ras Harvey rat sarcoma viral oncogene homolog, isoform CRA_a {ECO:0000313|EMBL:EAX02339.1} Fragment OS=Homo sapiens (Human) ORFNames=hCG_18616 {ECO:0000313|EMBL:EAX02339.1} PE=2	K02833 GTPase HRas	(RefSeq) HRAS; HRas proto-oncogene, GTPase	GO:0005525(GTP binding);GO:0003924(GTPase activity);	GO:0007165(signal transduction);	GO:0016020(membrane);
augustus-scaffold_11-processed-gene-32.12-mRNA-1	XP_003967437.1	PREDICTED: ATP-sensitive inward rectifier potassium channel 11 [Takifugu rubripes]	sp|Q61743|KCJ11_MOUSE	ATP-sensitive inward rectifier potassium channel 11 OS=Mus musculus OX=10090 GN=Kcnj11 PE=1 SV=1	tr|H2SZ34|H2SZ34_TAKRU	Uncharacterized protein {ECO:0000313|Ensembl:ENSTRUP00000017672} OS=Takifugu rubripes (Japanese pufferfish) (Fugu rubripes) Name=kcnj11 {ECO:0000313|Ensembl:ENSTRUP00000017672} PE=3	K05004 potassium inwardly-rectifying channel subfamily J member 11	(RefSeq) kcnj11; potassium voltage-gated channel subfamily J member 11	GO:0015272(ATP-activated inward rectifier potassium channel activity);GO:0005242(inward rectifier potassium channel activity);	GO:0006813(potassium ion transport);	GO:0016021(integral component of membrane);GO:0016020(membrane);
augustus-scaffold_11-processed-gene-32.13-mRNA-1	XP_003967403.1	PREDICTED: LOW QUALITY PROTEIN: ATP-binding cassette sub-family C member 8 [Takifugu rubripes]	sp|Q09429|ABCC8_RAT	ATP-binding cassette sub-family C member 8 OS=Rattus norvegicus OX=10116 GN=Abcc8 PE=1 SV=4	tr|H2SQ55|H2SQ55_TAKRU	Uncharacterized protein {ECO:0000313|Ensembl:ENSTRUP00000014542} OS=Takifugu rubripes (Japanese pufferfish) (Fugu rubripes) Name=abcc8 {ECO:0000313|Ensembl:ENSTRUP00000014542} PE=4	K05032 ATP-binding cassette subfamily C (CFTR/MRP) member 8	(RefSeq) abcc8; ATP binding cassette subfamily C member 8	GO:0042626(ATPase activity, coupled to transmembrane movement of substances);GO:0016887(ATPase activity);GO:0008281(sulfonylurea receptor activity);GO:0005524(ATP binding);	GO:0055085(transmembrane transport);GO:0006813(potassium ion transport);GO:0006810(transport);	GO:0016021(integral component of membrane);GO:0016020(membrane);
augustus-scaffold_11-processed-gene-32.14-mRNA-1	XP_003967403.1	PREDICTED: LOW QUALITY PROTEIN: ATP-binding cassette sub-family C member 8 [Takifugu rubripes]	sp|Q09427|ABCC8_CRICR	ATP-binding cassette sub-family C member 8 OS=Cricetus cricetus OX=10034 GN=ABCC8 PE=1 SV=3	tr|H2SQ55|H2SQ55_TAKRU	Uncharacterized protein {ECO:0000313|Ensembl:ENSTRUP00000014542} OS=Takifugu rubripes (Japanese pufferfish) (Fugu rubripes) Name=abcc8 {ECO:0000313|Ensembl:ENSTRUP00000014542} PE=4	K05032 ATP-binding cassette subfamily C (CFTR/MRP) member 8	(RefSeq) abcc8; ATP binding cassette subfamily C member 8	GO:0016887(ATPase activity);GO:0008281(sulfonylurea receptor activity);GO:0005524(ATP binding);	GO:0006813(potassium ion transport);	GO:0016020(membrane);
augustus-scaffold_11-processed-gene-32.16-mRNA-1	XP_003967403.1	PREDICTED: LOW QUALITY PROTEIN: ATP-binding cassette sub-family C member 8 [Takifugu rubripes]	sp|Q09429|ABCC8_RAT	ATP-binding cassette sub-family C member 8 OS=Rattus norvegicus OX=10116 GN=Abcc8 PE=1 SV=4	tr|H2SQ55|H2SQ55_TAKRU	Uncharacterized protein {ECO:0000313|Ensembl:ENSTRUP00000014542} OS=Takifugu rubripes (Japanese pufferfish) (Fugu rubripes) Name=abcc8 {ECO:0000313|Ensembl:ENSTRUP00000014542} PE=4	K05032 ATP-binding cassette subfamily C (CFTR/MRP) member 8	(RefSeq) abcc8; ATP binding cassette subfamily C member 8	GO:0042626(ATPase activity, coupled to transmembrane movement of substances);GO:0016887(ATPase activity);GO:0008281(sulfonylurea receptor activity);GO:0005524(ATP binding);	GO:0055085(transmembrane transport);GO:0006813(potassium ion transport);GO:0006810(transport);	GO:0016021(integral component of membrane);GO:0016020(membrane);
augustus-scaffold_11-processed-gene-32.1-mRNA-1	XP_003967438.1	PREDICTED: dual specificity protein phosphatase 8 isoform X1 [Takifugu rubripes]	sp|Q13202|DUS8_HUMAN	Dual ecificity protein phohatase 8 OS=Homo sapiens OX=9606 GN=DUSP8 PE=1 SV=2	tr|H2SZX1|H2SZX1_TAKRU	Uncharacterized protein {ECO:0000313|Ensembl:ENSTRUP00000017959} OS=Takifugu rubripes (Japanese pufferfish) (Fugu rubripes) Name=dusp8 {ECO:0000313|Ensembl:ENSTRUP00000017959} PE=4	K04459 dual specificity MAP kinase phosphatase [EC:3.1.3.16 3.1.3.48]	(RefSeq) dusp8; dual specificity phosphatase 8	GO:0016791(phosphatase activity);GO:0008138(protein tyrosine/serine/threonine phosphatase activity);GO:0004725(protein tyrosine phosphatase activity);	GO:0016311(dephosphorylation);GO:0006470(protein dephosphorylation);	*
augustus-scaffold_11-processed-gene-32.20-mRNA-1	XP_011605553.1	PREDICTED: formin-binding protein 4 isoform X1 [Takifugu rubripes]	sp|Q6ZQ03|FNBP4_MOUSE	Formin-binding protein 4 OS=Mus musculus OX=10090 GN=Fnbp4 PE=1 SV=2	tr|H2S7I7|H2S7I7_TAKRU	Uncharacterized protein {ECO:0000313|Ensembl:ENSTRUP00000008359} Fragment OS=Takifugu rubripes (Japanese pufferfish) (Fugu rubripes) PE=4	no KO assigned	(RefSeq) fnbp4; formin binding protein 4	GO:0005515(protein binding);	*	*
augustus-scaffold_11-processed-gene-33.2-mRNA-1	XP_003967471.1	PREDICTED: carbohydrate sulfotransferase 1-like [Takifugu rubripes]	sp|Q6DBY9|CHST1_DANRE	Carbohydrate sulfotransferase 1 OS=Danio rerio OX=7955 GN=chst1 PE=2 SV=2	tr|H2S5X2|H2S5X2_TAKRU	Sulfoansferase {ECO:0000256|RuleBase:RU361155} EC=2.8.2.- {ECO:0000256|RuleBase:RU361155} OS=Takifugu rubripes (Japanese pufferfish) (Fugu rubripes) Name=LOC101077034 {ECO:0000313|Ensembl:ENSTRUP00000007794} PE=3	K01022 keratan sulfate 6-sulfotransferase 1 [EC:2.8.2.21]	(RefSeq) carbohydrate sulfotransferase 1-like	GO:0008146(sulfotransferase activity);	*	*
augustus-scaffold_11-processed-gene-33.4-mRNA-1	XP_003967582.1	PREDICTED: mitogen-activated protein kinase 12 isoform X2 [Takifugu rubripes]	sp|O42376|MK12_DANRE	Mitogen-activated protein kinase 12 OS=Danio rerio OX=7955 GN=mapk12 PE=2 SV=1	tr|H2SIN4|H2SIN4_TAKRU	Mitogen-activated protein kinase {ECO:0000256|SAAS:SAAS00373405} EC=2.7.11.24 {ECO:0000256|SAAS:SAAS00373405} OS=Takifugu rubripes (Japanese pufferfish) (Fugu rubripes) Name=mapk12 {ECO:0000313|Ensembl:ENSTRUP00000012266} PE=4	K04441 p38 MAP kinase [EC:2.7.11.24]	(RefSeq) mapk12; mitogen-activated protein kinase 12	GO:0005524(ATP binding);GO:0004672(protein kinase activity);	GO:0006468(protein phosphorylation);	*
augustus-scaffold_11-processed-gene-34.8-mRNA-1	XP_003967484.1	PREDICTED: electron transfer flavoprotein subunit alpha, mitochondrial [Takifugu rubripes]	sp|Q99LC5|ETFA_MOUSE	Electron transfer flavoprotein subunit alpha, mitochondrial OS=Mus musculus OX=10090 GN=Etfa PE=1 SV=2	tr|H2TC40|H2TC40_TAKRU	Uncharacterized protein {ECO:0000313|Ensembl:ENSTRUP00000022232} OS=Takifugu rubripes (Japanese pufferfish) (Fugu rubripes) Name=ETFA {ECO:0000313|Ensembl:ENSTRUP00000022232} PE=4	K03522 electron transfer flavoprotein alpha subunit	(RefSeq) etfa; electron transfer flavoprotein alpha subunit	*	*	*
augustus-scaffold_11-processed-gene-35.8-mRNA-1	XP_003967602.1	PREDICTED: beta-1,3-galactosyl-O-glycosyl-glycoprotein beta-1,6-N-acetylglucosaminyltransferase 3 [Takifugu rubripes]	sp|Q80RC7|GCNT3_BHV4	Beta-1,3-galactosyl-O-glycosyl-glycoprotein beta-1,6-N-acetylglucosaminyltransferase OS=Bovine herpesvirus 4 OX=10385 GN=Bo17 PE=1 SV=1	tr|H2TX75|H2TX75_TAKRU	Uncharacterized protein {ECO:0000313|Ensembl:ENSTRUP00000029284} OS=Takifugu rubripes (Japanese pufferfish) (Fugu rubripes) PE=4	K09662 N-acetylglucosaminyltransferase 3, mucin type [EC:2.4.1.-]	(RefSeq) gcnt3; glucosaminyl (N-acetyl) transferase 3, mucin type	GO:0008375(acetylglucosaminyltransferase activity);	*	GO:0016020(membrane);
augustus-scaffold_11-processed-gene-36.11-mRNA-1	XP_011605689.1	PREDICTED: endonuclease 8-like 1 [Takifugu rubripes]	sp|Q8K4Q6|NEIL1_MOUSE	Endonuclease 8-like 1 OS=Mus musculus OX=10090 GN=Neil1 PE=2 SV=3	tr|H2UBV7|H2UBV7_TAKRU	Uncharacterized protein {ECO:0000313|Ensembl:ENSTRUP00000034425} OS=Takifugu rubripes (Japanese pufferfish) (Fugu rubripes) PE=4	K10567 endonuclease VIII-like 1 [EC:3.2.2.- 4.2.99.18]	(RefSeq) neil1; nei like DNA glycosylase 1	GO:0016799(hydrolase activity, hydrolyzing N-glycosyl compounds);GO:0008270(zinc ion binding);GO:0003906(DNA-(apurinic or apyrimidinic site) lyase activity);GO:0003684(damaged DNA binding);	GO:0006289(nucleotide-excision repair);GO:0006284(base-excision repair);	*
augustus-scaffold_11-processed-gene-39.0-mRNA-1	XP_011605725.1	PREDICTED: sorting nexin-1-like [Takifugu rubripes]	sp|Q9WV80|SNX1_MOUSE	Sorting nexin-1 OS=Mus musculus OX=10090 GN=Snx1 PE=1 SV=1	tr|H2UUE9|H2UUE9_TAKRU	Uncharacterized protein {ECO:0000313|Ensembl:ENSTRUP00000040574} OS=Takifugu rubripes (Japanese pufferfish) (Fugu rubripes) PE=4	K17917 sorting nexin-1/2	(RefSeq) sorting nexin-1-like	GO:0035091(phosphatidylinositol binding);	GO:0042147(retrograde transport, endosome to Golgi);GO:0006886(intracellular protein transport);	GO:0030904(retromer complex);
augustus-scaffold_11-processed-gene-39.2-mRNA-1	XP_003967518.1	PREDICTED: cellular retinoic acid-binding protein 1 [Takifugu rubripes]	sp|O42386|RABP1_TAKRU	Cellular retinoic acid-binding protein 1 OS=Takifugu rubripes OX=31033 GN=crabp1 PE=3 SV=3	tr|H2UV67|H2UV67_TAKRU	Cellular retinoic acid-binding protein 1 {ECO:0000313|Ensembl:ENSTRUP00000040843} OS=Takifugu rubripes (Japanese pufferfish) (Fugu rubripes) Name=crabp1 {ECO:0000313|Ensembl:ENSTRUP00000040843} PE=3	K17337 cellular retinoic acid-binding protein 1	(RefSeq) crabp1, CRABP-I; cellular retinoic acid binding protein 1	GO:0008289(lipid binding);GO:0005215(transporter activity);GO:0001972(retinoic acid binding);	GO:0034653(retinoic acid catabolic process);GO:0006810(transport);	GO:0005737(cytoplasm);
augustus-scaffold_11-processed-gene-39.4-mRNA-1	XP_011605727.1	PREDICTED: iron-responsive element-binding protein 2 [Takifugu rubripes]	sp|Q5ZLQ4|IREB2_CHICK	Iron-reonsive element-binding protein 2 OS=Gallus gallus OX=9031 GN=IREB2 PE=2 SV=1	tr|H2UUN6|H2UUN6_TAKRU	Uncharacterized protein {ECO:0000313|Ensembl:ENSTRUP00000040661} OS=Takifugu rubripes (Japanese pufferfish) (Fugu rubripes) Name=ireb2 {ECO:0000313|Ensembl:ENSTRUP00000040661} PE=4	no KO assigned	(RefSeq) ireb2; iron responsive element binding protein 2	GO:0030371(translation repressor activity);GO:0030350(iron-responsive element binding);	GO:0017148(negative regulation of translation);GO:0008152(metabolic process);GO:0006879(cellular iron ion homeostasis);GO:0006826(iron ion transport);	GO:0005737(cytoplasm);
augustus-scaffold_11-processed-gene-40.4-mRNA-1	XP_011605735.1	PREDICTED: pseudopodium-enriched atypical kinase 1 isoform X1 [Takifugu rubripes]	sp|Q9H792|PEAK1_HUMAN	Inactive tyrosine-protein kinase PEAK1 OS=Homo sapiens OX=9606 GN=PEAK1 PE=1 SV=4	tr|H2UWE7|H2UWE7_TAKRU	Uncharacterized protein {ECO:0000313|Ensembl:ENSTRUP00000041275} OS=Takifugu rubripes (Japanese pufferfish) (Fugu rubripes) PE=4	K17538 pseudopodium-enriched atypical kinase 1 [EC:2.7.10.2]	(RefSeq) peak1; pseudopodium enriched atypical kinase 1	GO:0005524(ATP binding);GO:0004672(protein kinase activity);	GO:0006468(protein phosphorylation);	*
augustus-scaffold_11-processed-gene-5.31-mRNA-1	XP_011605102.1	PREDICTED: protein spire homolog 2 [Takifugu rubripes]	sp|Q5U3H9|SPIR2_DANRE	Protein ire homolog 2 OS=Danio rerio OX=7955 GN=ire2 PE=2 SV=1	tr|H2RYF9|H2RYF9_TAKRU	Uncharacterized protein {ECO:0000313|Ensembl:ENSTRUP00000005180} OS=Takifugu rubripes (Japanese pufferfish) (Fugu rubripes) PE=4	K02098 spire	(RefSeq) spire2; spire type actin nucleation factor 2	GO:0003779(actin binding);	GO:0045010(actin nucleation);GO:0016192(vesicle-mediated transport);	*
augustus-scaffold_11-processed-gene-5.33-mRNA-1	XP_011605143.1	PREDICTED: zinc finger protein 592 [Takifugu rubripes]	sp|Q8BHZ4|ZN592_MOUSE	Zinc finger protein 592 OS=Mus musculus OX=10090 GN=Znf592 PE=1 SV=3	tr|H2S636|H2S636_TAKRU	Uncharacterized protein {ECO:0000313|Ensembl:ENSTRUP00000007858} OS=Takifugu rubripes (Japanese pufferfish) (Fugu rubripes) Name=znf592 {ECO:0000313|Ensembl:ENSTRUP00000007858} PE=4	K19325 zinc finger protein 592	(RefSeq) znf592; zinc finger protein 592	*	*	*
augustus-scaffold_11-processed-gene-6.1-mRNA-1	CDQ70812.1	unnamed protein product [Oncorhynchus mykiss]	sp|Q6P5H6|FRMD5_MOUSE	FERM domain-containing protein 5 OS=Mus musculus OX=10090 GN=Frmd5 PE=1 SV=1	tr|A0A060WUX2|A0A060WUX2_ONCMY	Uncharacterized protein {ECO:0000313|EMBL:CDQ70812.1} OS=Oncorhynchus mykiss (Rainbow out) (Salmo gairdneri) ORFNames=GSONMT00054264001 {ECO:0000313|EMBL:CDQ70812.1} PE=4	no KO assigned	(GenBank) unnamed protein product	*	*	GO:0005856(cytoskeleton);
augustus-scaffold_11-processed-gene-6.20-mRNA-1	XP_003967081.1	PREDICTED: peroxisomal membrane protein 11A [Takifugu rubripes]	*	*	tr|H2T2P0|H2T2P0_TAKRU	Uncharacterized protein {ECO:0000313|Ensembl:ENSTRUP00000018928} OS=Takifugu rubripes (Japanese pufferfish) (Fugu rubripes) Name=pex11a {ECO:0000313|Ensembl:ENSTRUP00000018928} PE=4	K13351 peroxin-11A	(RefSeq) pex11a; peroxisomal biogenesis factor 11 alpha	*	GO:0016559(peroxisome fission);	GO:0005779(integral component of peroxisomal membrane);
augustus-scaffold_11-processed-gene-6.2-mRNA-1	KTF93238.1	hypothetical protein cypCar_00042112, partial [Cyprinus carpio]	sp|Q7Z6J6|FRMD5_HUMAN	FERM domain-containing protein 5 OS=Homo sapiens OX=9606 GN=FRMD5 PE=1 SV=1	tr|Q4RER8|Q4RER8_TETNG	Chromosome 13 SCAF15122, whole genome shotgun sequence {ECO:0000313|EMBL:CAG13114.1} Fragment OS=nigroviridis) ORFNames=GSTENG00035645001 {ECO:0000313|EMBL:CAG13114.1} PE=4	no KO assigned	(GenBank) unnamed protein product	*	*	*
augustus-scaffold_11-processed-gene-6.4-mRNA-1	XP_003967092.1	PREDICTED: ankyrin repeat domain-containing protein 34C [Takifugu rubripes]	sp|Q8BLB8|AN34C_MOUSE	Ankyrin repeat domain-containing protein 34C OS=Mus musculus OX=10090 GN=Ankrd34c PE=1 SV=1	tr|H3DPJ4|H3DPJ4_TETNG	Uncharacterized protein {ECO:0000313|Ensembl:ENSTNIP00000022443} OS=nigroviridis) Name=ANKRD34C {ECO:0000313|Ensembl:ENSTNIP00000022443} PE=4	no KO assigned	(RefSeq) ankrd34c; ankyrin repeat domain 34C	GO:0005515(protein binding);	*	*
augustus-scaffold_11-processed-gene-6.6-mRNA-1	*	*	*	*	*	*	*	*	*	*	*
augustus-scaffold_11-processed-gene-6.8-mRNA-1	XP_011605153.1	PREDICTED: ras and EF-hand domain-containing protein-like [Takifugu rubripes]	sp|A5WW21|RASEF_DANRE	Ras and EF-hand domain-containing protein OS=Danio rerio OX=7955 GN=rasef PE=2 SV=1	tr|H2SWX5|H2SWX5_TAKRU	Uncharacterized protein {ECO:0000313|Ensembl:ENSTRUP00000016913} Fragment OS=Takifugu rubripes (Japanese pufferfish) (Fugu rubripes) PE=4	K17199 Ras and EF-hand domain-containing protein	(RefSeq) ras and EF-hand domain-containing protein-like	GO:0005525(GTP binding);GO:0005509(calcium ion binding);GO:0003924(GTPase activity);	*	*
augustus-scaffold_11-processed-gene-7.1-mRNA-1	XP_011605159.1	PREDICTED: LOW QUALITY PROTEIN: chromodomain-helicase-DNA-binding protein 2-like [Takifugu rubripes]	sp|E9PZM4|CHD2_MOUSE	Chromodomain-helicase-DNA-binding protein 2 OS=Mus musculus OX=10090 GN=Chd2 PE=1 SV=1	tr|H2TC19|H2TC19_TAKRU	Uncharacterized protein {ECO:0000313|Ensembl:ENSTRUP00000022211} Fragment OS=Takifugu rubripes (Japanese pufferfish) (Fugu rubripes) PE=4	K20091 chromodomain-helicase-DNA-binding protein 2 [EC:3.6.4.12]	(RefSeq) chromodomain-helicase-DNA-binding protein 2-like	GO:0005524(ATP binding);	*	*
augustus-scaffold_11-processed-gene-7.9-mRNA-1	XP_011605160.1	PREDICTED: repulsive guidance molecule A [Takifugu rubripes]	sp|Q8JG54|RGMA_CHICK	Repulsive guidance molecule A OS=Gallus gallus OX=9031 GN=RGMA PE=1 SV=1	tr|H2TFH0|H2TFH0_TAKRU	Uncharacterized protein {ECO:0000313|Ensembl:ENSTRUP00000023416} OS=Takifugu rubripes (Japanese pufferfish) (Fugu rubripes) Name=rgma {ECO:0000313|Ensembl:ENSTRUP00000023416} PE=4	K06847 RGM domain family	(RefSeq) rgma; repulsive guidance molecule family member a	GO:0015026(coreceptor activity);	GO:0048681(negative regulation of axon regeneration);GO:0030509(BMP signaling pathway);GO:0010975(regulation of neuron projection development);	*
augustus-scaffold_11-processed-gene-9.25-mRNA-1	XP_015782748.1	PREDICTED: RNA polymerase II subunit A C-terminal domain phosphatase-like [Tetranychus urticae]	sp|Q95QG8|FCP1_CAEEL	RNA polymerase II subunit A C-terminal domain phohatase OS=Caenorhabditis elegans OX=6239 GN=fcp-1 PE=1 SV=2	tr|T1K4P5|T1K4P5_TETUR	Uncharacterized protein {ECO:0000313|EnsemblMetazoa:tetur05g03340.1} OS=Teanychus urticae (Two-spotted spider mite) PE=4	K15732 RNA polymerase II subunit A C-terminal domain phosphatase [EC:3.1.3.16]	(GenBank) unnamed protein product	*	*	*
augustus-scaffold_11-processed-gene-9.2-mRNA-1	XP_018519425.1	PREDICTED: synaptotagmin-1-like [Lates calcarifer]	sp|P24505|SY61_DIPOM	Synaptotagmin-A OS=Diplobatis ommata OX=1870830 GN=P65-A PE=2 SV=1	tr|H2RSS3|H2RSS3_TAKRU	Uncharacterized protein {ECO:0000313|Ensembl:ENSTRUP00000003190} OS=Takifugu rubripes (Japanese pufferfish) (Fugu rubripes) PE=4	K15290 synaptotagmin-1	(RefSeq) synaptotagmin-1-like	GO:0005544(calcium-dependent phospholipid binding);	GO:0007269(neurotransmitter secretion);	GO:0016020(membrane);GO:0008021(synaptic vesicle);
augustus-scaffold_11-processed-gene-9.6-mRNA-1	XP_003976813.1	PREDICTED: synaptotagmin-1-like, partial [Takifugu rubripes]	sp|P48018|SYT1_BOVIN	Synaptotagmin-1 OS=Bos taurus OX=9913 GN=SYT1 PE=1 SV=1	tr|H2S0Y0|H2S0Y0_TAKRU	Uncharacterized protein {ECO:0000313|Ensembl:ENSTRUP00000006051} OS=Takifugu rubripes (Japanese pufferfish) (Fugu rubripes) Name=LOC101077751 {ECO:0000313|Ensembl:ENSTRUP00000006051} PE=4	K15290 synaptotagmin-1	(RefSeq) synaptotagmin-1-like	GO:0005544(calcium-dependent phospholipid binding);	GO:0007269(neurotransmitter secretion);	GO:0016020(membrane);GO:0008021(synaptic vesicle);
augustus-scaffold_11-processed-gene-9.8-mRNA-1	XP_020516007.1	piggyBac transposable element-derived protein 3-like [Labrus bergylta]	*	*	tr|H2TUM9|H2TUM9_TAKRU	Uncharacterized protein {ECO:0000313|Ensembl:ENSTRUP00000028388} Fragment OS=Takifugu rubripes (Japanese pufferfish) (Fugu rubripes) PE=4	no KO assigned	(RefSeq) piggyBac transposable element-derived protein 3	*	*	*
augustus-scaffold_13-processed-gene-0.8-mRNA-1	CBN81175.1	Pol polyprotein [Dicentrarchus labrax]	sp|Q7LHG5|YI31B_YEAST	Tranoson Ty3-I Gag-Pol polyprotein OS=Saccharomyces cerevisiae (strain ATCC 204508 / S288c) OX=559292 GN=TY3B-I PE=3 SV=2	tr|E6ZGJ1|E6ZGJ1_DICLA	Pol polyprotein {ECO:0000313|EMBL:CBN81175.1} OS=Dicenarchus labrax (European seabass) (Morone labrax) ORFNames=DLA_Ib00170 {ECO:0000313|EMBL:CBN81175.1} PE=4	K14297 nuclear pore complex protein Nup98-Nup96	(RefSeq) uncharacterized LOC101162063	*	*	*
augustus-scaffold_13-processed-gene-10.11-mRNA-1	XP_003972788.1	PREDICTED: N-acetylglucosamine-6-sulfatase [Takifugu rubripes]	sp|P15586|GNS_HUMAN	N-acetylglucosamine-6-sulfatase OS=Homo sapiens OX=9606 GN=GNS PE=1 SV=3	tr|H2U3M7|H2U3M7_TAKRU	N-acetylglucosamine-6-sulfatase {ECO:0000256|PIRNR:PIRNR036666} EC=3.1.6.14 {ECO:0000256|PIRNR:PIRNR036666} Glucosamine-6-sulfatase {ECO:0000256|PIRNR:PIRNR036666} OS=Takifugu rubripes (Japanese pufferfish) (Fugu rubripes) Name=gns {ECO:0000313|Ensembl:ENSTRUP00000031538} PE=3	K01137 N-acetylglucosamine-6-sulfatase [EC:3.1.6.14]	(RefSeq) gns; glucosamine (N-acetyl)-6-sulfatase	GO:0008484(sulfuric ester hydrolase activity);GO:0008449(N-acetylglucosamine-6-sulfatase activity);	GO:0030203(glycosaminoglycan metabolic process);GO:0008152(metabolic process);	GO:0005764(lysosome);
augustus-scaffold_13-processed-gene-10.5-mRNA-1	KKF20397.1	Transposon TX1 hypothetical protein [Larimichthys crocea]	*	*	tr|A0A1A8Q4C1|A0A1A8Q4C1_9TELE	Uncharacterized protein {ECO:0000313|EMBL:SBR88635.1} OS=Nothobranchius pienaari Name=Nfu_g_1_002267 {ECO:0000313|EMBL:SBR88635.1} PE=4	no KO assigned	(RefSeq) uncharacterized LOC108281047	*	*	*
augustus-scaffold_13-processed-gene-10.9-mRNA-1	XP_011611524.1	PREDICTED: inter-alpha-trypsin inhibitor heavy chain H5 [Takifugu rubripes]	sp|Q8BJD1|ITIH5_MOUSE	Inter-alpha-trypsin inhibitor heavy chain H5 OS=Mus musculus OX=10090 GN=Itih5 PE=1 SV=1	tr|H2TUG6|H2TUG6_TAKRU	Uncharacterized protein {ECO:0000313|Ensembl:ENSTRUP00000028325} OS=Takifugu rubripes (Japanese pufferfish) (Fugu rubripes) Name=itih5 {ECO:0000313|Ensembl:ENSTRUP00000028325} PE=4	no KO assigned	(RefSeq) itih5; inter-alpha-trypsin inhibitor heavy chain family member 5	GO:0004867(serine-type endopeptidase inhibitor activity);	GO:0030212(hyaluronan metabolic process);	*
augustus-scaffold_13-processed-gene-11.20-mRNA-1	XP_011611532.1	PREDICTED: cyclic AMP-responsive element-binding protein 3-like protein 2 isoform X1 [Takifugu rubripes]	sp|A1L224|CR3L2_DANRE	Cyclic AMP-reonsive element-binding protein 3-like protein 2 OS=Danio rerio OX=7955 GN=creb3l2 PE=2 SV=1	tr|H2U8S5|H2U8S5_TAKRU	Uncharacterized protein {ECO:0000313|Ensembl:ENSTRUP00000033341} OS=Takifugu rubripes (Japanese pufferfish) (Fugu rubripes) Name=creb3l2 {ECO:0000313|Ensembl:ENSTRUP00000033341} PE=4	K09048 cyclic AMP-responsive element-binding protein 3	(RefSeq) creb3l2; cAMP responsive element binding protein 3 like 2	GO:0035497(cAMP response element binding);GO:0003700(transcription factor activity, sequence-specific DNA binding);	GO:0045944(positive regulation of transcription from RNA polymerase II promoter);GO:0030968(endoplasmic reticulum unfolded protein response);GO:0006355(regulation of transcription, DNA-templated);	*
augustus-scaffold_13-processed-gene-11.23-mRNA-1	XP_020565154.1	uncharacterized protein LOC110016520 [Oryzias latipes]	*	*	tr|H2SWG1|H2SWG1_TAKRU	Uncharacterized protein {ECO:0000313|Ensembl:ENSTRUP00000016749} Fragment OS=Takifugu rubripes (Japanese pufferfish) (Fugu rubripes) PE=4	no KO assigned	(RefSeq) uncharacterized LOC105357561	GO:0016706(oxidoreductase activity, acting on paired donors, with incorporation or reduction of molecular oxygen, 2-oxoglutarate as one donor, and incorporation of one atom each of oxygen into both donors);GO:0008168(methyltransferase activity);	GO:0055114(oxidation-reduction process);	*
augustus-scaffold_13-processed-gene-11.27-mRNA-1	*	*	*	*	*	*	*	*	*	*	*
augustus-scaffold_13-processed-gene-1.15-mRNA-1	CBN81178.1	Pol polyprotein [Dicentrarchus labrax]	sp|P14381|YTX2_XENLA	Tranoson TX1 uncharacterized 149 kDa protein OS=Xenopus laevis OX=8355 PE=4 SV=1	tr|E6ZGJ4|E6ZGJ4_DICLA	Pol polyprotein {ECO:0000313|EMBL:CBN81178.1} OS=Dicenarchus labrax (European seabass) (Morone labrax) ORFNames=DLA_Ib00200 {ECO:0000313|EMBL:CBN81178.1} PE=4	no KO assigned	(RefSeq) rtl1; retrotransposon-like 1	*	*	*
augustus-scaffold_13-processed-gene-1.16-mRNA-1	CBN81175.1	Pol polyprotein [Dicentrarchus labrax]	*	*	tr|A0A146TBY9|A0A146TBY9_FUNHE	Pol polyprotein {ECO:0000313|EMBL:JAQ90200.1} Fragment OS=Fundulus heteroclitus (Killifish) (Mummichog) PE=4	no KO assigned	(RefSeq) uncharacterized LOC105358309	*	*	*
augustus-scaffold_13-processed-gene-1.17-mRNA-1	XP_003972664.1	PREDICTED: metallophosphoesterase domain-containing protein 1 [Takifugu rubripes]	sp|O15442|MPPD1_HUMAN	Metallophohoesterase domain-containing protein 1 OS=Homo sapiens OX=9606 GN=MPPED1 PE=2 SV=3	tr|H2TGM8|H2TGM8_TAKRU	Uncharacterized protein {ECO:0000313|Ensembl:ENSTRUP00000023826} OS=Takifugu rubripes (Japanese pufferfish) (Fugu rubripes) Name=mpped1 {ECO:0000313|Ensembl:ENSTRUP00000023826} PE=4	no KO assigned	(RefSeq) mpped1; metallophosphoesterase domain containing 1	*	*	*
augustus-scaffold_13-processed-gene-1.18-mRNA-1	KKF20858.1	Retrotransposable element Tf2 protein type 1 [Larimichthys crocea]	sp|O15442|MPPD1_HUMAN	Metallophohoesterase domain-containing protein 1 OS=Homo sapiens OX=9606 GN=MPPED1 PE=2 SV=3	tr|Q4SYB0|Q4SYB0_TETNG	Chromosome undetermined SCAF12119, whole genome shotgun sequence {ECO:0000313|EMBL:CAF94372.1} Fragment OS=nigroviridis) ORFNames=GSTENG00010417001 {ECO:0000313|EMBL:CAF94372.1} PE=4	no KO assigned	(GenBank) unnamed protein product	*	*	*
augustus-scaffold_13-processed-gene-12.21-mRNA-1	NP_001027874.1	tyrosine hydroxylase 2 [Takifugu rubripes]	sp|P11982|TY3H_PHASP	Tyrosine 3-monooxygenase OS=Phasianidae . OX=9006 GN=TH PE=3 SV=1	tr|Q6IVY6|Q6IVY6_TAKRU	Tyrosine hydroxylase 2 {ECO:0000313|EMBL:AAT39425.1} OS=Takifugu rubripes (Japanese pufferfish) (Fugu rubripes) Name=LOC446095 {ECO:0000313|Ensembl:ENSTRUP00000036996} PE=2	K00501 tyrosine 3-monooxygenase [EC:1.14.16.2]	(RefSeq) 2nd_copy; tyrosine hydroxylase 2	GO:0016714(oxidoreductase activity, acting on paired donors, with incorporation or reduction of molecular oxygen, reduced pteridine as one donor, and incorporation of one atom of oxygen);GO:0005506(iron ion binding);GO:0004497(monooxygenase activity);	GO:0055114(oxidation-reduction process);GO:0009072(aromatic amino acid family metabolic process);	*
augustus-scaffold_13-processed-gene-12.22-mRNA-1	NP_001027850.1	phenylalanine-4-hydroxylase [Takifugu rubripes]	sp|P04176|PH4H_RAT	Phenylalanine-4-hydroxylase OS=Rattus norvegicus OX=10116 GN=Pah PE=1 SV=3	tr|H2UJM9|H2UJM9_TAKRU	Uncharacterized protein {ECO:0000313|Ensembl:ENSTRUP00000037150} OS=Takifugu rubripes (Japanese pufferfish) (Fugu rubripes) Name=pah {ECO:0000313|Ensembl:ENSTRUP00000037150} PE=4	K00500 phenylalanine-4-hydroxylase [EC:1.14.16.1]	(RefSeq) pah; phenylalanine hydroxylase	GO:0016714(oxidoreductase activity, acting on paired donors, with incorporation or reduction of molecular oxygen, reduced pteridine as one donor, and incorporation of one atom of oxygen);GO:0005506(iron ion binding);GO:0004497(monooxygenase activity);	GO:0055114(oxidation-reduction process);GO:0009072(aromatic amino acid family metabolic process);	*
augustus-scaffold_13-processed-gene-12.24-mRNA-1	XP_003979728.1	PREDICTED: achaete-scute homolog 1 [Takifugu rubripes]	sp|Q90259|ASL1A_DANRE	Achaete-scute homolog 1a OS=Danio rerio OX=7955 GN=ascl1a PE=2 SV=1	tr|H2U633|H2U633_TAKRU	Uncharacterized protein {ECO:0000313|Ensembl:ENSTRUP00000032399} OS=Takifugu rubripes (Japanese pufferfish) (Fugu rubripes) Name=ascl1 {ECO:0000313|Ensembl:ENSTRUP00000032399} PE=4	K09067 achaete-scute complex protein	(RefSeq) ascl1; achaete-scute family bHLH transcription factor 1	GO:0046983(protein dimerization activity);GO:0003677(DNA binding);	*	*
augustus-scaffold_13-processed-gene-1.26-mRNA-1	BAC82605.1	pol-like protein [Tetraodon nigroviridis]	sp|P14381|YTX2_XENLA	Tranoson TX1 uncharacterized 149 kDa protein OS=Xenopus laevis OX=8355 PE=4 SV=1	tr|A0A146QKE3|A0A146QKE3_FUNHE	Pol-like protein {ECO:0000313|EMBL:JAQ56715.1} OS=Fundulus heteroclitus (Killifish) (Mummichog) PE=4	no KO assigned	(RefSeq) uncharacterized LOC105357773	*	*	*
augustus-scaffold_13-processed-gene-13.13-mRNA-1	XP_011611583.1	PREDICTED: pleiotrophin [Takifugu rubripes]	sp|P79281|PTN_PIG	Pleiotrophin OS=Sus scrofa OX=9823 GN=PTN PE=2 SV=1	tr|H2UUT1|H2UUT1_TAKRU	Uncharacterized protein {ECO:0000313|Ensembl:ENSTRUP00000040706} OS=Takifugu rubripes (Japanese pufferfish) (Fugu rubripes) PE=4	K16642 pleiotrophin	(RefSeq) ptn; pleiotrophin	GO:0008083(growth factor activity);	*	*
augustus-scaffold_13-processed-gene-1.31-mRNA-1	XP_003964360.1	PREDICTED: uncharacterized protein LOC101065967 [Takifugu rubripes]	*	*	tr|H2MX39|H2MX39_ORYLA	Uncharacterized protein {ECO:0000313|Ensembl:ENSORLP00000023480} OS=Oryzias latipes (Japanese rice fish) (Japanese killifish) PE=4	no KO assigned	(RefSeq) uncharacterized LOC105357773	*	*	*
augustus-scaffold_13-processed-gene-13.22-mRNA-1	XP_011611585.1	PREDICTED: muscarinic acetylcholine receptor M2 [Takifugu rubripes]	sp|P30372|ACM2_CHICK	Muscarinic acetylcholine receptor M2 OS=Gallus gallus OX=9031 GN=CHRM2 PE=3 SV=1	tr|Q66LI8|Q66LI8_TAKRU	Muscarinic acetylcholine receptor {ECO:0000256|RuleBase:RU361191} OS=Takifugu rubripes (Japanese pufferfish) (Fugu rubripes) Name=M2 {ECO:0000313|EMBL:AAU09270.1} PE=3	K04130 muscarinic acetylcholine receptor M2	(RefSeq) chrm2; cholinergic receptor muscarinic 2	GO:0016907(G-protein coupled acetylcholine receptor activity);GO:0004930(G-protein coupled receptor activity);	GO:0008016(regulation of heart contraction);GO:0007186(G-protein coupled receptor signaling pathway);	GO:0016021(integral component of membrane);GO:0005887(integral component of plasma membrane);
augustus-scaffold_13-processed-gene-13.5-mRNA-1	XP_011611599.1	PREDICTED: uncharacterized protein C12orf56 homolog [Takifugu rubripes]	sp|Q8IXR9|CL056_HUMAN	Uncharacterized protein C12orf56 OS=Homo sapiens OX=9606 GN=C12orf56 PE=2 SV=3	tr|H2UR31|H2UR31_TAKRU	Uncharacterized protein {ECO:0000313|Ensembl:ENSTRUP00000039404} OS=Takifugu rubripes (Japanese pufferfish) (Fugu rubripes) PE=4	no KO assigned	(RefSeq) c18h12orf56; chromosome 18 open reading frame, human C12orf56	*	*	*
augustus-scaffold_13-processed-gene-14.24-mRNA-1	*	*	*	*	*	*	*	*	*	*	*
augustus-scaffold_13-processed-gene-14.45-mRNA-1	XP_020565154.1	uncharacterized protein LOC110016520 [Oryzias latipes]	*	*	tr|H2SWG1|H2SWG1_TAKRU	Uncharacterized protein {ECO:0000313|Ensembl:ENSTRUP00000016749} Fragment OS=Takifugu rubripes (Japanese pufferfish) (Fugu rubripes) PE=4	no KO assigned	(RefSeq) uncharacterized LOC105357561	GO:0016706(oxidoreductase activity, acting on paired donors, with incorporation or reduction of molecular oxygen, 2-oxoglutarate as one donor, and incorporation of one atom each of oxygen into both donors);GO:0008168(methyltransferase activity);	GO:0055114(oxidation-reduction process);	*
augustus-scaffold_13-processed-gene-15.13-mRNA-1	XP_017266996.1	PREDICTED: tetraspanin-7-like [Kryptolebias marmoratus]	*	*	tr|A0A0F8AGI7|A0A0F8AGI7_LARCR	Teaspanin {ECO:0000256|RuleBase:RU361218} OS=Larimichthys crocea (Large yellow croaker) (Pseudosciaena crocea) ORFNames=EH28_02181 {ECO:0000313|EMBL:KKF15560.1} PE=3	K06571 tetraspanin-7	(RefSeq) tetraspanin-7-like	*	*	GO:0016021(integral component of membrane);
augustus-scaffold_13-processed-gene-15.8-mRNA-1	KKF15569.1	hypothetical protein EH28_02190 [Larimichthys crocea]	*	*	tr|A0A0F8CB17|A0A0F8CB17_LARCR	Uncharacterized protein {ECO:0000313|EMBL:KKF15569.1} OS=Larimichthys crocea (Large yellow croaker) (Pseudosciaena crocea) ORFNames=EH28_02190 {ECO:0000313|EMBL:KKF15569.1} PE=4	no KO assigned	(RefSeq) bcl-2-like protein 13	*	*	*
augustus-scaffold_13-processed-gene-16.11-mRNA-1	KKF17361.1	Inosine-5'-monophosphate dehydrogenase 1b [Larimichthys crocea]	sp|Q6GMG5|IMDH1_DANRE	Inosine-5'-monophohate dehydrogenase 1a OS=Danio rerio OX=7955 GN=impdh1a PE=2 SV=1	tr|A0A1W5ADX2|A0A1W5ADX2_9TELE	Inosine-5'-monophosphate dehydrogenase {ECO:0000256|HAMAP-Rule:MF_03156, ECO:0000256|RuleBase:RU003928} Short=IMP dehydrogenase {ECO:0000256|HAMAP-Rule:MF_03156} Short=IMPD {ECO:0000256|HAMAP-Rule:MF_03156} Short=IMPDH {ECO:0000256|HAMAP-Rule:MF_03156} EC=1.1.1.205 {ECO:0000256|HAMAP-Rule:MF_03156, ECO:0000256|RuleBase:RU003928} OS=Scleropages formosus (Asian bonytongue) Synonyms=IMPDH {ECO:00002…	K00088 IMP dehydrogenase [EC:1.1.1.205]	(RefSeq) inosine-5'-monophosphate dehydrogenase 1b	GO:0003824(catalytic activity);	GO:0055114(oxidation-reduction process);	*
augustus-scaffold_13-processed-gene-16.1-mRNA-1	XP_011611630.1	PREDICTED: UHRF1-binding protein 1-like isoform X2 [Takifugu rubripes]	sp|Q6NRZ1|UH1BL_XENLA	UHRF1-binding protein 1-like OS=Xenopus laevis OX=8355 GN=uhrf1bp1l PE=2 SV=1	tr|H2U786|H2U786_TAKRU	Uncharacterized protein {ECO:0000313|Ensembl:ENSTRUP00000032802} Fragment OS=Takifugu rubripes (Japanese pufferfish) (Fugu rubripes) PE=4	no KO assigned	(RefSeq) uhrf1bp1l; UHRF1 binding protein 1 like	*	*	*
augustus-scaffold_13-processed-gene-16.20-mRNA-1	XP_011611743.1	PREDICTED: proline-rich transmembrane protein 4 [Takifugu rubripes]	sp|D4A9R4|PRRT4_RAT	Proline-rich transmembrane protein 4 OS=Rattus norvegicus OX=10116 GN=Prrt4 PE=3 SV=1	tr|A0A1A7Y2D4|A0A1A7Y2D4_9TELE	Proline-rich ansmembrane protein 4 {ECO:0000313|EMBL:SBP24150.1} OS=Aphyosemion siatum Name=PRRT4 {ECO:0000313|EMBL:SBP24150.1} PE=4	no KO assigned	(RefSeq) prrt4; proline rich transmembrane protein 4	*	*	*
augustus-scaffold_13-processed-gene-17.12-mRNA-1	NP_001027905.1	staphylococcal nuclease domain-containing protein 1 [Takifugu rubripes]	sp|Q7ZT42|SND1_DANRE	Staphylococcal nuclease domain-containing protein 1 OS=Danio rerio OX=7955 GN=snd1 PE=2 SV=1	tr|Q6BCK3|Q6BCK3_TAKRU	4SNc-Tudor domain protein {ECO:0000313|EMBL:BAD32627.1} 4SNc-Tudor domain protein short form {ECO:0000313|EMBL:FAA00377.1} OS=Takifugu rubripes (Japanese pufferfish) (Fugu rubripes) Name=SN4TDR {ECO:0000313|EMBL:BAD32627.1} PE=2	K15979 staphylococcal nuclease domain-containing protein 1	(RefSeq) snd1, sn4tdr; staphylococcal nuclease and tudor domain containing 1	*	*	*
augustus-scaffold_13-processed-gene-17.13-mRNA-1	CAG01894.1	unnamed protein product, partial [Tetraodon nigroviridis]	sp|Q863B3|SND1_BOVIN	Staphylococcal nuclease domain-containing protein 1 OS=Bos taurus OX=9913 GN=SND1 PE=1 SV=1	tr|Q4SBT8|Q4SBT8_TETNG	Chromosome 19 SCAF14664, whole genome shotgun sequence {ECO:0000313|EMBL:CAG01894.1} Fragment OS=nigroviridis) ORFNames=GSTENG00020819001 {ECO:0000313|EMBL:CAG01894.1} PE=4	K15979 staphylococcal nuclease domain-containing protein 1	(GenBank) unnamed protein product	*	*	*
augustus-scaffold_13-processed-gene-17.14-mRNA-1	NP_001027905.1	staphylococcal nuclease domain-containing protein 1 [Takifugu rubripes]	sp|Q7ZT42|SND1_DANRE	Staphylococcal nuclease domain-containing protein 1 OS=Danio rerio OX=7955 GN=snd1 PE=2 SV=1	tr|Q6BCK3|Q6BCK3_TAKRU	4SNc-Tudor domain protein {ECO:0000313|EMBL:BAD32627.1} 4SNc-Tudor domain protein short form {ECO:0000313|EMBL:FAA00377.1} OS=Takifugu rubripes (Japanese pufferfish) (Fugu rubripes) Name=SN4TDR {ECO:0000313|EMBL:BAD32627.1} PE=2	K15979 staphylococcal nuclease domain-containing protein 1	(RefSeq) snd1, sn4tdr; staphylococcal nuclease and tudor domain containing 1	*	*	*
augustus-scaffold_13-processed-gene-17.5-mRNA-1	XP_011611645.1	PREDICTED: leucine-rich repeat-containing protein 4-like [Takifugu rubripes]	sp|Q99PH1|LRRC4_MOUSE	Leucine-rich repeat-containing protein 4 OS=Mus musculus OX=10090 GN=Lrrc4 PE=1 SV=2	tr|Q4SBT7|Q4SBT7_TETNG	Chromosome 19 SCAF14664, whole genome shotgun sequence {ECO:0000313|EMBL:CAG01895.1} OS=nigroviridis) ORFNames=GSTENG00020820001 {ECO:0000313|EMBL:CAG01895.1} PE=4	K16351 netrin-G2 ligand	(RefSeq) leucine-rich repeat-containing protein 4-like	GO:0005515(protein binding);	*	*
augustus-scaffold_13-processed-gene-17.8-mRNA-1	XP_008290992.1	PREDICTED: paired box protein Pax-4-like [Stegastes partitus]	sp|O88436|PAX4_RAT	Paired box protein Pax-4 OS=Rattus norvegicus OX=10116 GN=Pax4 PE=2 SV=1	tr|H2UIT1|H2UIT1_TAKRU	Uncharacterized protein {ECO:0000313|Ensembl:ENSTRUP00000036852} Fragment OS=Takifugu rubripes (Japanese pufferfish) (Fugu rubripes) PE=4	K08032 paired box protein 4	(RefSeq) pax4; paired box 4	GO:0003677(DNA binding);	GO:0006355(regulation of transcription, DNA-templated);	*
augustus-scaffold_13-processed-gene-18.15-mRNA-1	XP_011611664.1	PREDICTED: plasma membrane calcium-transporting ATPase 1-like isoform X1 [Takifugu rubripes]	sp|P20020|AT2B1_HUMAN	Plasma membrane calcium-tranorting ATPase 1 OS=Homo sapiens OX=9606 GN=ATP2B1 PE=1 SV=4	tr|H2USS9|H2USS9_TAKRU	Calcium-ansporting ATPase {ECO:0000256|RuleBase:RU361146} EC=3.6.3.8 {ECO:0000256|RuleBase:RU361146} OS=Takifugu rubripes (Japanese pufferfish) (Fugu rubripes) Name=LOC101062121 {ECO:0000313|Ensembl:ENSTRUP00000040002} PE=3	K05850 Ca2+ transporting ATPase, plasma membrane [EC:3.6.3.8]	(RefSeq) plasma membrane calcium-transporting ATPase 1-like	GO:0005524(ATP binding);GO:0005388(calcium-transporting ATPase activity);	GO:0070588(calcium ion transmembrane transport);	GO:0016021(integral component of membrane);
augustus-scaffold_13-processed-gene-18.16-mRNA-1	XP_011611664.1	PREDICTED: plasma membrane calcium-transporting ATPase 1-like isoform X1 [Takifugu rubripes]	sp|Q98SH2|AT2B1_CHICK	Plasma membrane calcium-tranorting ATPase 1 (Fragment) OS=Gallus gallus OX=9031 GN=ATP2B1 PE=2 SV=1	tr|H2USS8|H2USS8_TAKRU	Calcium-ansporting ATPase {ECO:0000256|RuleBase:RU361146} EC=3.6.3.8 {ECO:0000256|RuleBase:RU361146} OS=Takifugu rubripes (Japanese pufferfish) (Fugu rubripes) Name=LOC101062121 {ECO:0000313|Ensembl:ENSTRUP00000040001} PE=3	K05850 Ca2+ transporting ATPase, plasma membrane [EC:3.6.3.8]	(RefSeq) plasma membrane calcium-transporting ATPase 1-like	GO:0005388(calcium-transporting ATPase activity);	*	*
augustus-scaffold_13-processed-gene-18.17-mRNA-1	XP_003972848.1	PREDICTED: mesoderm-specific transcript homolog protein [Takifugu rubripes]	sp|Q5EB52|MEST_HUMAN	Mesoderm-ecific transcript homolog protein OS=Homo sapiens OX=9606 GN=MEST PE=2 SV=2	tr|H2UTL0|H2UTL0_TAKRU	Uncharacterized protein {ECO:0000313|Ensembl:ENSTRUP00000040284} Fragment OS=Takifugu rubripes (Japanese pufferfish) (Fugu rubripes) Name=mest {ECO:0000313|Ensembl:ENSTRUP00000040284} PE=4	no KO assigned	(RefSeq) mest; mesoderm specific transcript	GO:0003824(catalytic activity);	*	*
augustus-scaffold_13-processed-gene-18.19-mRNA-1	XP_003972913.1	PREDICTED: poly [ADP-ribose] polymerase 11 isoform X2 [Takifugu rubripes]	sp|Q9NR21|PAR11_HUMAN	Protein mono-ADP-ribosyltransferase PARP11 OS=Homo sapiens OX=9606 GN=PARP11 PE=1 SV=2	tr|H2UQ12|H2UQ12_TAKRU	Poly [ADP-ribose] polymerase {ECO:0000256|RuleBase:RU362114} Short=PARP {ECO:0000256|RuleBase:RU362114} EC=2.4.2.30 {ECO:0000256|RuleBase:RU362114} Fragment OS=Takifugu rubripes (Japanese pufferfish) (Fugu rubripes) Name=PARP11 {ECO:0000313|Ensembl:ENSTRUP00000039033} PE=4	K15259 poly [ADP-ribose] polymerase 7/11/12/13 [EC:2.4.2.30]	(RefSeq) parp11; poly(ADP-ribose) polymerase family member 11	GO:0003950(NAD+ ADP-ribosyltransferase activity);	*	*
augustus-scaffold_13-processed-gene-18.3-mRNA-1	XP_008291043.1	PREDICTED: E3 ubiquitin-protein ligase TRIM39-like [Stegastes partitus]	sp|Q61510|TRI25_MOUSE	E3 ubiquitin/ISG15 ligase TRIM25 OS=Mus musculus OX=10090 GN=Trim25 PE=1 SV=2	tr|H2MTV0|H2MTV0_ORYLA	Uncharacterized protein {ECO:0000313|Ensembl:ENSORLP00000022209} OS=Oryzias latipes (Japanese rice fish) (Japanese killifish) PE=4	no KO assigned	(RefSeq) E3 ubiquitin/ISG15 ligase TRIM25-like	*	*	*
augustus-scaffold_13-processed-gene-18.7-mRNA-1	XP_003972844.1	PREDICTED: tetraspanin-11 isoform X2 [Takifugu rubripes]	sp|Q0VC33|TSN11_BOVIN	Tetraanin-11 OS=Bos taurus OX=9913 GN=TSPAN11 PE=2 SV=1	tr|H2UNM2|H2UNM2_TAKRU	Teaspanin {ECO:0000256|RuleBase:RU361218} OS=Takifugu rubripes (Japanese pufferfish) (Fugu rubripes) Name=tspan11 {ECO:0000313|Ensembl:ENSTRUP00000038543} PE=3	K17352 tetraspanin-11	(RefSeq) tspan11; tetraspanin 11	*	*	GO:0016021(integral component of membrane);
augustus-scaffold_13-processed-gene-19.0-mRNA-1	XP_011619008.1	PREDICTED: zinc finger protein with KRAB and SCAN domains 2-like [Takifugu rubripes]	*	*	tr|H2RR59|H2RR59_TAKRU	Uncharacterized protein {ECO:0000313|Ensembl:ENSTRUP00000002625} OS=Takifugu rubripes (Japanese pufferfish) (Fugu rubripes) Name=LOC105419252 {ECO:0000313|Ensembl:ENSTRUP00000002625} PE=4	no KO assigned	(RefSeq) zinc finger protein with KRAB and SCAN domains 2-like	*	*	*
augustus-scaffold_13-processed-gene-19.2-mRNA-1	XP_019947966.1	PREDICTED: collagen alpha-1(VII) chain-like [Paralichthys olivaceus]	sp|Q08E66|WFKN2_BOVIN	WAP, Kazal, immunoglobulin, Kunitz and NTR domain-containing protein 2 OS=Bos taurus OX=9913 GN=WFIKKN2 PE=2 SV=1	tr|H2UUD1|H2UUD1_TAKRU	Uncharacterized protein {ECO:0000313|Ensembl:ENSTRUP00000040556} Fragment OS=Takifugu rubripes (Japanese pufferfish) (Fugu rubripes) PE=4	K16628 collagen, type VII, alpha	(RefSeq) collagen alpha-2(VI) chain-like	GO:0004867(serine-type endopeptidase inhibitor activity);	*	*
augustus-scaffold_13-processed-gene-20.10-mRNA-1	XP_021165279.1	voltage-dependent L-type calcium channel subunit alpha-1C isoform X1 [Fundulus heteroclitus]	sp|Q01815|CAC1C_MOUSE	Voltage-dependent L-type calcium channel subunit alpha-1C OS=Mus musculus OX=10090 GN=Cacna1c PE=1 SV=1	tr|H2UWT3|H2UWT3_TAKRU	Voltage-dependent L-type calcium channel subunit alpha {ECO:0000256|RuleBase:RU003808} Fragment OS=Takifugu rubripes (Japanese pufferfish) (Fugu rubripes) Name=LOC101064574 {ECO:0000313|Ensembl:ENSTRUP00000041411} PE=3	K04850 voltage-dependent calcium channel L type alpha-1C	(RefSeq) cacna1c; calcium voltage-gated channel subunit alpha1 C	GO:0005245(voltage-gated calcium channel activity);GO:0005216(ion channel activity);	GO:0070588(calcium ion transmembrane transport);GO:0055085(transmembrane transport);GO:0006811(ion transport);	GO:0016020(membrane);GO:0005891(voltage-gated calcium channel complex);
augustus-scaffold_13-processed-gene-20.7-mRNA-1	XP_011611689.1	PREDICTED: smoothened homolog [Takifugu rubripes]	sp|O42224|SMO_CHICK	Smoothened homolog (Fragment) OS=Gallus gallus OX=9031 GN=SMO PE=2 SV=1	tr|H2UWC8|H2UWC8_TAKRU	Uncharacterized protein {ECO:0000313|Ensembl:ENSTRUP00000041256} OS=Takifugu rubripes (Japanese pufferfish) (Fugu rubripes) Name=smo {ECO:0000313|Ensembl:ENSTRUP00000041256} PE=3	K06226 smoothened	(RefSeq) smo; smoothened, frizzled class receptor	GO:0005515(protein binding);GO:0004888(transmembrane signaling receptor activity);	GO:0007224(smoothened signaling pathway);GO:0007166(cell surface receptor signaling pathway);	GO:0016021(integral component of membrane);GO:0016020(membrane);
augustus-scaffold_13-processed-gene-20.9-mRNA-1	XP_011611685.1	PREDICTED: LOW QUALITY PROTEIN: voltage-dependent L-type calcium channel subunit alpha-1C-like [Takifugu rubripes]	sp|Q01815|CAC1C_MOUSE	Voltage-dependent L-type calcium channel subunit alpha-1C OS=Mus musculus OX=10090 GN=Cacna1c PE=1 SV=1	tr|H2UWT5|H2UWT5_TAKRU	Voltage-dependent L-type calcium channel subunit alpha {ECO:0000256|RuleBase:RU003808} Fragment OS=Takifugu rubripes (Japanese pufferfish) (Fugu rubripes) Name=LOC101064574 {ECO:0000313|Ensembl:ENSTRUP00000041413} PE=3	K04850 voltage-dependent calcium channel L type alpha-1C	(RefSeq) voltage-dependent L-type calcium channel subunit alpha-1C-like	GO:0005245(voltage-gated calcium channel activity);GO:0005216(ion channel activity);	GO:0070588(calcium ion transmembrane transport);GO:0055085(transmembrane transport);GO:0006811(ion transport);	GO:0016020(membrane);GO:0005891(voltage-gated calcium channel complex);
augustus-scaffold_13-processed-gene-2.0-mRNA-1	XP_003972682.1	PREDICTED: patatin-like phospholipase domain-containing protein 2 [Takifugu rubripes]	sp|A1A4L0|SNX4_BOVIN	Sorting nexin-4 OS=Bos taurus OX=9913 GN=SNX4 PE=2 SV=1	tr|H2TIB8|H2TIB8_TAKRU	Uncharacterized protein {ECO:0000313|Ensembl:ENSTRUP00000024420} OS=Takifugu rubripes (Japanese pufferfish) (Fugu rubripes) Name=LOC101063598 {ECO:0000313|Ensembl:ENSTRUP00000024420} PE=4	K16816 patatin-like phospholipase domain-containing protein 2 [EC:3.1.1.3]	(RefSeq) patatin-like phospholipase domain-containing protein 2	GO:0035091(phosphatidylinositol binding);	GO:0006629(lipid metabolic process);	*
augustus-scaffold_13-processed-gene-2.10-mRNA-1	XP_019955515.1	PREDICTED: uncharacterized protein LOC109637526 isoform X4 [Paralichthys olivaceus]	sp|Q9HAU0|PKHA5_HUMAN	Pleckstrin homology domain-containing family A member 5 OS=Homo sapiens OX=9606 GN=PLEKHA5 PE=1 SV=1	tr|H2TNH0|H2TNH0_TAKRU	Uncharacterized protein {ECO:0000313|Ensembl:ENSTRUP00000026226} OS=Takifugu rubripes (Japanese pufferfish) (Fugu rubripes) PE=4	no KO assigned	(RefSeq) pleckstrin homology domain-containing family A member 5-like	GO:0005515(protein binding);	*	*
augustus-scaffold_13-processed-gene-21.10-mRNA-1	XP_004548251.1	PREDICTED: F-box/LRR-repeat protein 14 [Maylandia zebra]	sp|Q17R01|FXL14_BOVIN	F-box/LRR-repeat protein 14 OS=Bos taurus OX=9913 GN=FBXL14 PE=2 SV=1	tr|A0A147B540|A0A147B540_FUNHE	F-box/LRR-repeat protein 14 {ECO:0000313|EMBL:JAR85904.1} Leucine-rich repeat-containing protein 29 {ECO:0000313|EMBL:JAQ55726.1} OS=Fundulus heteroclitus (Killifish) (Mummichog) PE=4	K10280 F-box and leucine-rich repeat protein 14	(RefSeq) F-box/LRR-repeat protein 14	GO:0005515(protein binding);	*	*
augustus-scaffold_13-processed-gene-21.3-mRNA-1	XP_011611679.1	PREDICTED: proline-rich protein 5-like [Takifugu rubripes]	sp|P85299|PRR5_HUMAN	Proline-rich protein 5 OS=Homo sapiens OX=9606 GN=PRR5 PE=1 SV=1	tr|H2UYV8|H2UYV8_TAKRU	Uncharacterized protein {ECO:0000313|Ensembl:ENSTRUP00000042137} OS=Takifugu rubripes (Japanese pufferfish) (Fugu rubripes) PE=4	no KO assigned	(RefSeq) proline-rich protein 5-like	*	*	*
augustus-scaffold_13-processed-gene-2.17-mRNA-1	XP_019121168.1	PREDICTED: uncharacterized protein LOC109140034 [Larimichthys crocea]	*	*	tr|A0A1A8ENJ3|A0A1A8ENJ3_9TELE	Uncharacterized protein {ECO:0000313|EMBL:SBQ47991.1} OS=Nothobranchius korthausae Name=Nfu_g_1_024822 {ECO:0000313|EMBL:SBQ47991.1} PE=4	no KO assigned	(RefSeq) uncharacterized LOC109140034	GO:0016706(oxidoreductase activity, acting on paired donors, with incorporation or reduction of molecular oxygen, 2-oxoglutarate as one donor, and incorporation of one atom each of oxygen into both donors);GO:0008168(methyltransferase activity);	GO:0055114(oxidation-reduction process);	*
augustus-scaffold_13-processed-gene-2.1-mRNA-1	XP_011611429.1	PREDICTED: conserved oligomeric Golgi complex subunit 5 [Takifugu rubripes]	sp|Q8C0L8|COG5_MOUSE	Conserved oligomeric Golgi complex subunit 5 OS=Mus musculus OX=10090 GN=Cog5 PE=1 SV=3	tr|H2TKW1|H2TKW1_TAKRU	Uncharacterized protein {ECO:0000313|Ensembl:ENSTRUP00000025316} OS=Takifugu rubripes (Japanese pufferfish) (Fugu rubripes) Name=cog5 {ECO:0000313|Ensembl:ENSTRUP00000025316} PE=4	K20292 conserved oligomeric Golgi complex subunit 5	(RefSeq) cog5; component of oligomeric golgi complex 5	*	GO:0006891(intra-Golgi vesicle-mediated transport);	GO:0017119(Golgi transport complex);
augustus-scaffold_13-processed-gene-22.1-mRNA-1	XP_011611670.1	PREDICTED: tyrosine-protein phosphatase non-receptor type 12 [Takifugu rubripes]	sp|P35831|PTN12_MOUSE	Tyrosine-protein phohatase non-receptor type 12 OS=Mus musculus OX=10090 GN=Ptpn12 PE=1 SV=3	tr|H2UZA2|H2UZA2_TAKRU	Uncharacterized protein {ECO:0000313|Ensembl:ENSTRUP00000042281} OS=Takifugu rubripes (Japanese pufferfish) (Fugu rubripes) Name=PTPN12 {ECO:0000313|Ensembl:ENSTRUP00000042281} PE=4	K18024 tyrosine-protein phosphatase non-receptor type 12/18/22 [EC:3.1.3.48]	(RefSeq) ptpn12; protein tyrosine phosphatase, non-receptor type 12	GO:0004725(protein tyrosine phosphatase activity);	GO:0006470(protein dephosphorylation);	*
augustus-scaffold_13-processed-gene-22.20-mRNA-1	XP_011611707.1	PREDICTED: endothelial zinc finger protein induced by tumor necrosis factor alpha-like isoform X1 [Takifugu rubripes]	*	*	tr|Q4RHQ7|Q4RHQ7_TETNG	Chromosome 19 SCAF15045, whole genome shotgun sequence {ECO:0000313|EMBL:CAG12075.1} Fragment OS=nigroviridis) ORFNames=GSTENG00034218001 {ECO:0000313|EMBL:CAG12075.1} PE=4	no KO assigned	(RefSeq) endothelial zinc finger protein induced by tumor necrosis factor alpha-like	GO:0003676(nucleic acid binding);	*	*
augustus-scaffold_13-processed-gene-2.23-mRNA-1	NP_001072050.1	probable E3 ubiquitin-protein ligase makorin-1 [Takifugu rubripes]	sp|Q5NU14|MKRN1_TAKRU	Probable E3 ubiquitin-protein ligase makorin-1 OS=Takifugu rubripes OX=31033 GN=mkrn1 PE=2 SV=1	tr|H2U0P4|H2U0P4_TAKRU	Probable E3 ubiquitin-protein ligase makorin-1 {ECO:0000313|Ensembl:ENSTRUP00000030504} OS=Takifugu rubripes (Japanese pufferfish) (Fugu rubripes) Name=mkrn1 {ECO:0000313|Ensembl:ENSTRUP00000030504} PE=4	K15687 E3 ubiquitin-protein ligase makorin [EC:2.3.2.27]	(RefSeq) mkrn1, Makorin-1; makorin ring finger protein 1	GO:0046872(metal ion binding);	*	*
augustus-scaffold_13-processed-gene-2.24-mRNA-1	BAD86842.1	makorin RING finger protein 1b [Takifugu rubripes]	sp|Q5NU14|MKRN1_TAKRU	Probable E3 ubiquitin-protein ligase makorin-1 OS=Takifugu rubripes OX=31033 GN=mkrn1 PE=2 SV=1	tr|H2U0P3|H2U0P3_TAKRU	Probable E3 ubiquitin-protein ligase makorin-1 {ECO:0000313|Ensembl:ENSTRUP00000030503} OS=Takifugu rubripes (Japanese pufferfish) (Fugu rubripes) Name=mkrn1 {ECO:0000313|Ensembl:ENSTRUP00000030503} PE=4	K15687 E3 ubiquitin-protein ligase makorin [EC:2.3.2.27]	(RefSeq) mkrn1, Makorin-1; makorin ring finger protein 1	*	*	*
augustus-scaffold_13-processed-gene-2.25-mRNA-1	XP_003972688.1	PREDICTED: cat eye syndrome critical region protein 6 [Takifugu rubripes]	sp|Q9BXQ6|T121B_HUMAN	Transmembrane protein 121B OS=Homo sapiens OX=9606 GN=TMEM121B PE=2 SV=1	tr|H2U1X0|H2U1X0_TAKRU	Uncharacterized protein {ECO:0000313|Ensembl:ENSTRUP00000030931} Fragment OS=Takifugu rubripes (Japanese pufferfish) (Fugu rubripes) Name=cecr6 {ECO:0000313|Ensembl:ENSTRUP00000030931} PE=4	no KO assigned	(RefSeq) cecr6; cat eye syndrome chromosome region, candidate 6	*	*	*
augustus-scaffold_13-processed-gene-22.5-mRNA-1	XP_011611667.1	PREDICTED: putative homeodomain transcription factor 2 isoform X1 [Takifugu rubripes]	sp|Q8N3S3|PHTF2_HUMAN	Putative homeodomain transcription factor 2 OS=Homo sapiens OX=9606 GN=PHTF2 PE=2 SV=2	tr|H2UZF7|H2UZF7_TAKRU	Uncharacterized protein {ECO:0000313|Ensembl:ENSTRUP00000042336} OS=Takifugu rubripes (Japanese pufferfish) (Fugu rubripes) Name=phtf2 {ECO:0000313|Ensembl:ENSTRUP00000042336} PE=4	no KO assigned	(RefSeq) phtf2; putative homeodomain transcription factor 2	*	*	*
augustus-scaffold_13-processed-gene-2.29-mRNA-1	XP_003972667.1	PREDICTED: glycogen [starch] synthase, liver [Takifugu rubripes]	sp|P54840|GYS2_HUMAN	Glycogen [starch] synthase, liver OS=Homo sapiens OX=9606 GN=GYS2 PE=1 SV=2	tr|H2TQ05|H2TQ05_TAKRU	Glycogen [starch] synthase {ECO:0000256|RuleBase:RU363104} EC=2.4.1.11 {ECO:0000256|RuleBase:RU363104} OS=Takifugu rubripes (Japanese pufferfish) (Fugu rubripes) Name=gys2 {ECO:0000313|Ensembl:ENSTRUP00000026762} PE=3	K00693 glycogen synthase [EC:2.4.1.11]	(RefSeq) gys2; glycogen synthase 2	GO:0004373(glycogen (starch) synthase activity);	GO:0005978(glycogen biosynthetic process);	*
augustus-scaffold_13-processed-gene-2.30-mRNA-1	XP_003972667.1	PREDICTED: glycogen [starch] synthase, liver [Takifugu rubripes]	sp|P54840|GYS2_HUMAN	Glycogen [starch] synthase, liver OS=Homo sapiens OX=9606 GN=GYS2 PE=1 SV=2	tr|H2TQ05|H2TQ05_TAKRU	Glycogen [starch] synthase {ECO:0000256|RuleBase:RU363104} EC=2.4.1.11 {ECO:0000256|RuleBase:RU363104} OS=Takifugu rubripes (Japanese pufferfish) (Fugu rubripes) Name=gys2 {ECO:0000313|Ensembl:ENSTRUP00000026762} PE=3	K00693 glycogen synthase [EC:2.4.1.11]	(RefSeq) gys2; glycogen synthase 2	GO:0004373(glycogen (starch) synthase activity);	GO:0005978(glycogen biosynthetic process);	*
augustus-scaffold_13-processed-gene-23.4-mRNA-1	XP_003972953.2	PREDICTED: gamma-secretase-activating protein isoform X2 [Takifugu rubripes]	sp|A4D1B5|GSAP_HUMAN	Gamma-secretase-activating protein OS=Homo sapiens OX=9606 GN=GSAP PE=1 SV=2	tr|H2V0M5|H2V0M5_TAKRU	Uncharacterized protein {ECO:0000313|Ensembl:ENSTRUP00000042755} OS=Takifugu rubripes (Japanese pufferfish) (Fugu rubripes) PE=4	no KO assigned	(RefSeq) gsap; gamma-secretase activating protein	GO:0016706(oxidoreductase activity, acting on paired donors, with incorporation or reduction of molecular oxygen, 2-oxoglutarate as one donor, and incorporation of one atom each of oxygen into both donors);GO:0008168(methyltransferase activity);	GO:0055114(oxidation-reduction process);	*
augustus-scaffold_13-processed-gene-23.7-mRNA-1	XP_003972951.1	PREDICTED: zinc finger protein 800 [Takifugu rubripes]	sp|Q2TB10|ZN800_HUMAN	Zinc finger protein 800 OS=Homo sapiens OX=9606 GN=ZNF800 PE=1 SV=1	tr|H3BVQ9|H3BVQ9_TETNG	Uncharacterized protein {ECO:0000313|Ensembl:ENSTNIP00000000071} OS=nigroviridis) Name=ZNF800 {ECO:0000313|Ensembl:ENSTNIP00000000071} PE=4	no KO assigned	(RefSeq) znf800; zinc finger protein 800	GO:0003676(nucleic acid binding);	*	*
augustus-scaffold_13-processed-gene-23.8-mRNA-1	XP_003972951.1	PREDICTED: zinc finger protein 800 [Takifugu rubripes]	sp|Q2TB10|ZN800_HUMAN	Zinc finger protein 800 OS=Homo sapiens OX=9606 GN=ZNF800 PE=1 SV=1	tr|A0A0F8B305|A0A0F8B305_LARCR	Zinc finger protein 800 {ECO:0000313|EMBL:KKF22316.1} OS=Larimichthys crocea (Large yellow croaker) (Pseudosciaena crocea) ORFNames=EH28_10618 {ECO:0000313|EMBL:KKF22316.1} PE=4	no KO assigned	(RefSeq) znf800; zinc finger protein 800	*	*	*
augustus-scaffold_13-processed-gene-24.11-mRNA-1	XP_003972960.1	PREDICTED: PDZ domain-containing RING finger protein 4-like [Takifugu rubripes]	sp|Q6ZMN7|PZRN4_HUMAN	PDZ domain-containing RING finger protein 4 OS=Homo sapiens OX=9606 GN=PDZRN4 PE=2 SV=3	tr|H2V168|H2V168_TAKRU	Uncharacterized protein {ECO:0000313|Ensembl:ENSTRUP00000042948} OS=Takifugu rubripes (Japanese pufferfish) (Fugu rubripes) PE=4	K15682 ligand of Numb protein X 3/4 [EC:2.3.2.27]	(RefSeq) PDZ domain-containing RING finger protein 4-like	GO:0005515(protein binding);	*	*
augustus-scaffold_13-processed-gene-24.12-mRNA-1	XP_003972961.1	PREDICTED: contactin-1 isoform X1 [Takifugu rubripes]	sp|Q12860|CNTN1_HUMAN	Contactin-1 OS=Homo sapiens OX=9606 GN=CNTN1 PE=1 SV=1	tr|H2V184|H2V184_TAKRU	Uncharacterized protein {ECO:0000313|Ensembl:ENSTRUP00000042964} OS=Takifugu rubripes (Japanese pufferfish) (Fugu rubripes) Name=cntn1 {ECO:0000313|Ensembl:ENSTRUP00000042964} PE=4	K06759 contactin 1	(RefSeq) cntn1; contactin 1	GO:0005515(protein binding);	*	*
augustus-scaffold_13-processed-gene-24.13-mRNA-1	XP_011611734.1	PREDICTED: neuronal cell adhesion molecule-like [Takifugu rubripes]	sp|P35331|NRCAM_CHICK	Neuronal cell adhesion molecule OS=Gallus gallus OX=9031 PE=1 SV=1	tr|H2V198|H2V198_TAKRU	Uncharacterized protein {ECO:0000313|Ensembl:ENSTRUP00000042978} Fragment OS=Takifugu rubripes (Japanese pufferfish) (Fugu rubripes) Name=LOC101072496 {ECO:0000313|Ensembl:ENSTRUP00000042978} PE=4	K06756 neuronal cell adhesion molecule	(RefSeq) neuronal cell adhesion molecule-like	GO:0005515(protein binding);	*	*
augustus-scaffold_13-processed-gene-24.5-mRNA-1	XP_019116040.1	PREDICTED: A-kinase anchor protein 14-like [Larimichthys crocea]	*	*	tr|A0A0F8AH53|A0A0F8AH53_LARCR	A-kinase anchor protein 14 {ECO:0000313|EMBL:KKF16269.1} OS=Larimichthys crocea (Large yellow croaker) (Pseudosciaena crocea) ORFNames=EH28_02460 {ECO:0000313|EMBL:KKF16269.1} PE=4	K16530 A-kinase anchor protein 14	(RefSeq) A-kinase anchor protein 14-like	*	*	*
augustus-scaffold_13-processed-gene-25.10-mRNA-1	XP_011606122.1	PREDICTED: uncharacterized protein LOC101071133 [Takifugu rubripes]	*	*	tr|A0A1A8U834|A0A1A8U834_NOTFU	Uncharacterized protein {ECO:0000313|EMBL:SBS44464.1} Fragment OS=Nothobranchius furzeri (Turquoise killifish) Name=Nfu_g_1_025097 {ECO:0000313|EMBL:SBS44464.1} PE=4	no KO assigned	(RefSeq) uncharacterized LOC101071133	*	GO:0015074(DNA integration);	*
augustus-scaffold_13-processed-gene-25.1-mRNA-1	XP_011616851.1	PREDICTED: uncharacterized protein LOC105418643 [Takifugu rubripes]	sp|Q00756|PPR3A_RABIT	Protein phohatase 1 regulatory subunit 3A OS=Oryctolagus cuniculus OX=9986 GN=PPP1R3A PE=1 SV=1	tr|A0A0F8B0E0|A0A0F8B0E0_LARCR	Protein phosphatase 1 regulatory subunit 3A {ECO:0000313|EMBL:KKF18776.1} OS=Larimichthys crocea (Large yellow croaker) (Pseudosciaena crocea) ORFNames=EH28_06736 {ECO:0000313|EMBL:KKF18776.1} PE=4	K07189 protein phosphatase 1 regulatory subunit 3A/B/C/D/E	(RefSeq) uncharacterized LOC105418643	GO:0005515(protein binding);	*	*
augustus-scaffold_13-processed-gene-25.2-mRNA-1	XP_003977435.1	PREDICTED: probable G-protein coupled receptor 85 [Takifugu rubripes]	sp|Q9I919|GPR85_DANRE	Probable G protein-coupled receptor 85 OS=Danio rerio OX=7955 GN=gpr85 PE=2 SV=1	tr|H2RYR1|H2RYR1_TAKRU	Uncharacterized protein {ECO:0000313|Ensembl:ENSTRUP00000005282} OS=Takifugu rubripes (Japanese pufferfish) (Fugu rubripes) Name=gpr85 {ECO:0000313|Ensembl:ENSTRUP00000005282} PE=4	K04302 G protein-coupled receptor 85	(RefSeq) gpr85; G protein-coupled receptor 85	GO:0004930(G-protein coupled receptor activity);	GO:0007186(G-protein coupled receptor signaling pathway);	GO:0016021(integral component of membrane);
augustus-scaffold_13-processed-gene-25.7-mRNA-1	XP_008291148.1	PREDICTED: myoD family inhibitor domain-containing protein [Stegastes partitus]	sp|Q9P1T7|MDFIC_HUMAN	MyoD family inhibitor domain-containing protein OS=Homo sapiens OX=9606 GN=MDFIC PE=1 SV=2	tr|H2V1P0|H2V1P0_TAKRU	Uncharacterized protein {ECO:0000313|Ensembl:ENSTRUP00000043120} OS=Takifugu rubripes (Japanese pufferfish) (Fugu rubripes) PE=4	no KO assigned	(RefSeq) mdfic; myoD family inhibitor domain-containing protein	*	*	*
augustus-scaffold_13-processed-gene-2.5-mRNA-1	XP_003979285.1	PREDICTED: vesicle transport protein GOT1B [Takifugu rubripes]	sp|Q2YDE3|GOT1B_BOVIN	Vesicle tranort protein GOT1B OS=Bos taurus OX=9913 GN=GOLT1B PE=2 SV=1	tr|H2RLY9|H2RLY9_TAKRU	Uncharacterized protein {ECO:0000313|Ensembl:ENSTRUP00000001152} OS=Takifugu rubripes (Japanese pufferfish) (Fugu rubripes) Name=golt1b {ECO:0000313|Ensembl:ENSTRUP00000001152} PE=4	no KO assigned	(RefSeq) golt1b; golgi transport 1B	*	GO:0016192(vesicle-mediated transport);	*
augustus-scaffold_13-processed-gene-26.12-mRNA-1	XP_003977439.1	PREDICTED: leucine-rich repeat neuronal protein 3 [Takifugu rubripes]	sp|Q9H3W5|LRRN3_HUMAN	Leucine-rich repeat neuronal protein 3 OS=Homo sapiens OX=9606 GN=LRRN3 PE=2 SV=1	tr|H3DMF0|H3DMF0_TETNG	Uncharacterized protein {ECO:0000313|Ensembl:ENSTNIP00000021698} OS=nigroviridis) Name=LRRN3 {ECO:0000313|Ensembl:ENSTNIP00000021698} PE=4	no KO assigned	(RefSeq) lrrn3; leucine rich repeat neuronal 3	GO:0005515(protein binding);	*	*
augustus-scaffold_13-processed-gene-2.6-mRNA-1	*	*	*	*	*	*	*	*	*	*	*
augustus-scaffold_13-processed-gene-27.1-mRNA-1	XP_003972984.1	PREDICTED: cyclin-dependent kinase inhibitor 1B-like [Takifugu rubripes]	sp|P46527|CDN1B_HUMAN	Cyclin-dependent kinase inhibitor 1B OS=Homo sapiens OX=9606 GN=CDKN1B PE=1 SV=1	tr|I3KIX2|I3KIX2_ORENI	Uncharacterized protein {ECO:0000313|Ensembl:ENSONIP00000021067} OS=Oreochromis niloticus (Nile tilapia) (Tilapia nilotica) Name=LOC100698501 {ECO:0000313|Ensembl:ENSONIP00000021067} PE=4	no KO assigned	(RefSeq) cyclin-dependent kinase inhibitor 1B-like	GO:0004861(cyclin-dependent protein serine/threonine kinase inhibitor activity);	GO:0072331(signal transduction by p53 class mediator);GO:0007346(regulation of mitotic cell cycle);GO:0007050(cell cycle arrest);	GO:0005634(nucleus);
augustus-scaffold_13-processed-gene-2.7-mRNA-1	ABV31711.1	transposase [Salmo salar]	sp|I7C2V3|SPXN_CARAU	Spexin OS=Carassius auratus OX=7957 GN=x PE=1 SV=2	tr|A0A1A7YAS8|A0A1A7YAS8_9TELE	Uncharacterized protein {ECO:0000313|EMBL:SBP27607.1} OS=Aphyosemion siatum Synonyms=Nfu_g_1_025897 {ECO:0000313|EMBL:SBP28808.1} PE=4	no KO assigned	(RefSeq) spx; spexin hormone	GO:0005184(neuropeptide hormone activity);GO:0003677(DNA binding);	GO:0015074(DNA integration);GO:0006313(transposition, DNA-mediated);	*
augustus-scaffold_13-processed-gene-28.24-mRNA-1	XP_008278848.1	PREDICTED: protein FAM19A5-like [Stegastes partitus]	sp|Q3ZBS2|F19A5_BOVIN	Protein FAM19A5 OS=Bos taurus OX=9913 GN=FAM19A5 PE=2 SV=2	tr|G3Q5H7|G3Q5H7_GASAC	Uncharacterized protein {ECO:0000313|Ensembl:ENSGACP00000025133} Fragment OS=Gasterosteus aculeatus (Three-spined stickleback) PE=4	no KO assigned	(RefSeq) fam19a5; family with sequence similarity 19 member A5, C-C motif chemokine like	*	*	*
augustus-scaffold_13-processed-gene-28.27-mRNA-1	KFO65803.1	Protein FAM19A5, partial [Corvus brachyrhynchos]	sp|Q3ZBS2|F19A5_BOVIN	Protein FAM19A5 OS=Bos taurus OX=9913 GN=FAM19A5 PE=2 SV=2	tr|G3Q5H8|G3Q5H8_GASAC	Uncharacterized protein {ECO:0000313|Ensembl:ENSGACP00000025134} Fragment OS=Gasterosteus aculeatus (Three-spined stickleback) PE=4	no KO assigned	(RefSeq) FAM19A5; family with sequence similarity 19 member A5, C-C motif chemokine like	*	*	*
augustus-scaffold_13-processed-gene-2.8-mRNA-1	XP_011611453.1	PREDICTED: pleckstrin homology domain-containing family A member 5-like [Takifugu rubripes]	sp|Q9HAU0|PKHA5_HUMAN	Pleckstrin homology domain-containing family A member 5 OS=Homo sapiens OX=9606 GN=PLEKHA5 PE=1 SV=1	tr|H2TNH1|H2TNH1_TAKRU	Uncharacterized protein {ECO:0000313|Ensembl:ENSTRUP00000026227} Fragment OS=Takifugu rubripes (Japanese pufferfish) (Fugu rubripes) PE=4	no KO assigned	(RefSeq) pleckstrin homology domain-containing family A member 5-like	*	*	*
augustus-scaffold_13-processed-gene-29.18-mRNA-1	XP_011617029.1	PREDICTED: kinesin-like protein KIF21A isoform X3 [Takifugu rubripes]	sp|Q9QXL2|KI21A_MOUSE	Kinesin-like protein KIF21A OS=Mus musculus OX=10090 GN=Kif21a PE=1 SV=2	tr|H2SW67|H2SW67_TAKRU	Uncharacterized protein {ECO:0000313|Ensembl:ENSTRUP00000016655} OS=Takifugu rubripes (Japanese pufferfish) (Fugu rubripes) Name=KIF21A (1 of many) {ECO:0000313|Ensembl:ENSTRUP00000016655} PE=3	K10395 kinesin family member 4/21/27	(RefSeq) kinesin-like protein KIF21A	GO:0005515(protein binding);	*	*
augustus-scaffold_13-processed-gene-29.20-mRNA-1	XP_003977584.1	PREDICTED: proton myo-inositol cotransporter-like [Takifugu rubripes]	sp|Q96QE2|MYCT_HUMAN	Proton myo-inositol cotranorter OS=Homo sapiens OX=9606 GN=SLC2A13 PE=1 SV=3	tr|H2SRS6|H2SRS6_TAKRU	Uncharacterized protein {ECO:0000313|Ensembl:ENSTRUP00000015113} OS=Takifugu rubripes (Japanese pufferfish) (Fugu rubripes) Name=SLC2A13 (1 of many) {ECO:0000313|Ensembl:ENSTRUP00000015113} PE=4	K08150 MFS transporter, SP family, solute carrier family 2 (myo-inositol transporter), member 13	(RefSeq) proton myo-inositol cotransporter-like	*	*	*
augustus-scaffold_13-processed-gene-29.21-mRNA-1	XP_003977584.1	PREDICTED: proton myo-inositol cotransporter-like [Takifugu rubripes]	sp|Q921A2|MYCT_RAT	Proton myo-inositol cotranorter OS=Rattus norvegicus OX=10116 GN=Slc2a13 PE=1 SV=2	tr|H2SRS3|H2SRS3_TAKRU	Uncharacterized protein {ECO:0000313|Ensembl:ENSTRUP00000015110} OS=Takifugu rubripes (Japanese pufferfish) (Fugu rubripes) Name=SLC2A13 (1 of many) {ECO:0000313|Ensembl:ENSTRUP00000015110} PE=3	K08150 MFS transporter, SP family, solute carrier family 2 (myo-inositol transporter), member 13	(RefSeq) proton myo-inositol cotransporter-like	GO:0022891(substrate-specific transmembrane transporter activity);GO:0022857(transmembrane transporter activity);	GO:0055085(transmembrane transport);	GO:0016021(integral component of membrane);GO:0016020(membrane);
augustus-scaffold_13-processed-gene-3.0-mRNA-1	XP_011611446.1	PREDICTED: methionine-R-sulfoxide reductase B3 [Takifugu rubripes]	sp|Q8BU85|MSRB3_MOUSE	Methionine-R-sulfoxide reductase B3, mitochondrial OS=Mus musculus OX=10090 GN=Msrb3 PE=1 SV=2	tr|H2U6Y9|H2U6Y9_TAKRU	Uncharacterized protein {ECO:0000313|Ensembl:ENSTRUP00000032705} OS=Takifugu rubripes (Japanese pufferfish) (Fugu rubripes) Name=msrb3 {ECO:0000313|Ensembl:ENSTRUP00000032705} PE=3	K07305 peptide-methionine (R)-S-oxide reductase [EC:1.8.4.12]	(RefSeq) msrb3; methionine sulfoxide reductase B3	GO:0016671(oxidoreductase activity, acting on a sulfur group of donors, disulfide as acceptor);	GO:0030091(protein repair);GO:0006979(response to oxidative stress);	*
augustus-scaffold_13-processed-gene-3.2-mRNA-1	XP_011618637.1	PREDICTED: uncharacterized protein LOC105419029 [Takifugu rubripes]	*	*	tr|A0A146XLC7|A0A146XLC7_FUNHE	Uncharacterized protein {ECO:0000313|EMBL:JAR42386.1} OS=Fundulus heteroclitus (Killifish) (Mummichog) PE=4	no KO assigned	(RefSeq) uncharacterized LOC105419029	*	*	*
augustus-scaffold_13-processed-gene-3.36-mRNA-1	XP_013857881.1	PREDICTED: uncharacterized protein LOC106513546 [Austrofundulus limnaeus]	*	*	tr|A0A096MEM6|A0A096MEM6_POEFO	Uncharacterized protein {ECO:0000313|Ensembl:ENSPFOP00000029867} OS=Poecilia formosa (Amazon molly) (Limia formosa) PE=4	no KO assigned	(RefSeq) NACHT, LRR and PYD domains-containing protein 12-like	*	*	*
augustus-scaffold_13-processed-gene-3.37-mRNA-1	XP_012674889.1	PREDICTED: uncharacterized protein LOC105893089 [Clupea harengus]	*	*	tr|A0A1W4ZVB1|A0A1W4ZVB1_9TELE	uncharacterized protein LOC108932730 {ECO:0000313|RefSeq:XP_018604813.1} OS=Scleropages formosus (Asian bonytongue) Name=LOC108932730 {ECO:0000313|RefSeq:XP_018604813.1} PE=4	no KO assigned	(RefSeq) uncharacterized LOC105355092	*	*	*
augustus-scaffold_13-processed-gene-3.55-mRNA-1	KRX38344.1	hypothetical protein T06_5173, partial [Trichinella sp. T6]	*	*	tr|A0A0V0TH39|A0A0V0TH39_9BILA	Uncharacterized protein {ECO:0000313|EMBL:KRX38344.1} Fragment OS=Trichinella sp. T6 ORFNames=T06_5173 {ECO:0000313|EMBL:KRX38344.1} PE=4	no KO assigned	(RefSeq) COL18A1; collagen type XVIII alpha 1 chain	*	*	*
augustus-scaffold_13-processed-gene-3.58-mRNA-1	XP_020473182.1	LOW QUALITY PROTEIN: piggyBac transposable element-derived protein 4-like [Monopterus albus]	*	*	*	*	*	*	*	*	*
augustus-scaffold_13-processed-gene-3.62-mRNA-1	*	*	*	*	*	*	*	*	*	*	*
augustus-scaffold_13-processed-gene-3.66-mRNA-1	XP_020043850.1	LOW QUALITY PROTEIN: basic proline-rich protein-like [Castor canadensis]	*	*	tr|A0A077ZKX3|A0A077ZKX3_TRITR	Uncharacterized protein {ECO:0000313|EMBL:CDW60997.1} OS=Trichuris ichiura (Whipworm) (Trichocephalus ichiurus) ORFNames=TTRE_0000940701 {ECO:0000313|EMBL:CDW60997.1} PE=4	K06236 collagen, type I, alpha	(RefSeq) basic proline-rich protein-like	*	*	*
augustus-scaffold_13-processed-gene-3.67-mRNA-1	XP_020564216.1	uncharacterized protein LOC110016273 [Oryzias latipes]	*	*	tr|A0A1A8PFW7|A0A1A8PFW7_9TELE	Uncharacterized protein {ECO:0000313|EMBL:SBR79927.1} OS=Nothobranchius pienaari Name=Nfu_g_1_025807 {ECO:0000313|EMBL:SBR79927.1} PE=4	no KO assigned	(RefSeq) uncharacterized LOC109140034	GO:0016706(oxidoreductase activity, acting on paired donors, with incorporation or reduction of molecular oxygen, 2-oxoglutarate as one donor, and incorporation of one atom each of oxygen into both donors);GO:0008168(methyltransferase activity);	GO:0055114(oxidation-reduction process);	*
augustus-scaffold_13-processed-gene-4.10-mRNA-1	XP_018964015.1	PREDICTED: uncharacterized protein LOC109094764 [Cyprinus carpio]	*	*	tr|A0A146QHE0|A0A146QHE0_FUNHE	Integrase core domain {ECO:0000313|EMBL:JAQ55642.1} OS=Fundulus heteroclitus (Killifish) (Mummichog) PE=4	no KO assigned	(RefSeq) uncharacterized LOC106676217	*	*	*
augustus-scaffold_13-processed-gene-4.18-mRNA-1	XP_013868639.1	PREDICTED: RNA-directed DNA polymerase from mobile element jockey-like [Austrofundulus limnaeus]	*	*	tr|M4B123|M4B123_XIPMA	Uncharacterized protein {ECO:0000313|Ensembl:ENSXMAP00000020420} OS=Xiphophorus maculatus (Southern platyfish) (Platypoecilus maculatus) PE=4	K06058 deltex [EC:2.3.2.27]	(RefSeq) uncharacterized LOC102233506	GO:0016706(oxidoreductase activity, acting on paired donors, with incorporation or reduction of molecular oxygen, 2-oxoglutarate as one donor, and incorporation of one atom each of oxygen into both donors);GO:0008168(methyltransferase activity);	GO:0055114(oxidation-reduction process);	*
augustus-scaffold_13-processed-gene-4.20-mRNA-1	XP_003978567.1	PREDICTED: mitochondrial-processing peptidase subunit beta [Takifugu rubripes]	sp|Q5REK3|MPPB_PONAB	Mitochondrial-processing peptidase subunit beta OS=Pongo abelii OX=9601 GN=PMPCB PE=2 SV=1	tr|H2RXU9|H2RXU9_TAKRU	Uncharacterized protein {ECO:0000313|Ensembl:ENSTRUP00000004969} OS=Takifugu rubripes (Japanese pufferfish) (Fugu rubripes) Name=pmpcb {ECO:0000313|Ensembl:ENSTRUP00000004969} PE=3	K17732 mitochondrial-processing peptidase subunit beta [EC:3.4.24.64]	(RefSeq) pmpcb; peptidase, mitochondrial processing beta subunit	*	*	*
augustus-scaffold_13-processed-gene-4.22-mRNA-1	XP_021331267.1	uncharacterized protein LOC110439519 [Danio rerio]	*	*	tr|W5LT48|W5LT48_ASTMX	Uncharacterized protein {ECO:0000313|Ensembl:ENSAMXP00000026259} OS=Astyanax mexicanus (Blind cave fish) (Astyanax fasciatus mexicanus) PE=4	no KO assigned	(RefSeq) uncharacterized protein LOC108183999 isoform X1	GO:0016706(oxidoreductase activity, acting on paired donors, with incorporation or reduction of molecular oxygen, 2-oxoglutarate as one donor, and incorporation of one atom each of oxygen into both donors);GO:0008270(zinc ion binding);GO:0008168(methyltransferase activity);GO:0003700(transcription factor activity, sequence-specific DNA binding);GO:0003676(nucleic acid binding);	GO:0055114(oxidation-reduction process);GO:0006355(regulation of transcription, DNA-templated);	*
augustus-scaffold_13-processed-gene-4.27-mRNA-1	KKF20425.1	Retrovirus-related Pol polyprotein from type-1 retrotransposable element [Larimichthys crocea]	*	*	tr|A0A0S7ESG3|A0A0S7ESG3_9TELE	PO21 {ECO:0000313|EMBL:JAO07919.1} Fragment OS=Poeciliopsis prolifica (blacksipe livebearer) Name=PO21 {ECO:0000313|EMBL:JAO07919.1} PE=4	no KO assigned	(RefSeq) uncharacterized LOC107327609	*	*	*
augustus-scaffold_13-processed-gene-4.3-mRNA-1	XP_003978570.2	PREDICTED: serine/threonine-protein phosphatase 6 regulatory subunit 2-like [Takifugu rubripes]	sp|O75170|PP6R2_HUMAN	Serine/threonine-protein phohatase 6 regulatory subunit 2 OS=Homo sapiens OX=9606 GN=PPP6R2 PE=1 SV=2	tr|H2SX67|H2SX67_TAKRU	Uncharacterized protein {ECO:0000313|Ensembl:ENSTRUP00000017005} OS=Takifugu rubripes (Japanese pufferfish) (Fugu rubripes) Name=LOC101067363 {ECO:0000313|Ensembl:ENSTRUP00000017005} PE=4	K15500 serine/threonine-protein phosphatase 6 regulatory subunit 2	(RefSeq) serine/threonine-protein phosphatase 6 regulatory subunit 2-like	*	*	*
augustus-scaffold_13-processed-gene-4.7-mRNA-1	XP_003978566.1	PREDICTED: phosphorylated adapter RNA export protein [Takifugu rubripes]	sp|Q5ZLY0|PHAX_CHICK	Phohorylated adapter RNA export protein OS=Gallus gallus OX=9031 GN=PHAX PE=2 SV=1	tr|H2RXJ7|H2RXJ7_TAKRU	Uncharacterized protein {ECO:0000313|Ensembl:ENSTRUP00000004867} OS=Takifugu rubripes (Japanese pufferfish) (Fugu rubripes) Name=phax {ECO:0000313|Ensembl:ENSTRUP00000004867} PE=4	K14291 phosphorylated adapter RNA export protein	(RefSeq) phax; phosphorylated adaptor for RNA export	*	*	*
augustus-scaffold_13-processed-gene-4.8-mRNA-1	XP_013855991.1	PREDICTED: uncharacterized protein LOC106511803 [Austrofundulus limnaeus]	*	*	tr|A0A146U2H0|A0A146U2H0_FUNHE	Uncharacterized protein {ECO:0000313|EMBL:JAQ98656.1} Fragment OS=Fundulus heteroclitus (Killifish) (Mummichog) PE=4	no KO assigned	(RefSeq) uncharacterized LOC106676217	*	*	*
augustus-scaffold_13-processed-gene-4.9-mRNA-1	XP_018964015.1	PREDICTED: uncharacterized protein LOC109094764 [Cyprinus carpio]	*	*	tr|A0A146T6J7|A0A146T6J7_FUNHE	Uncharacterized protein {ECO:0000313|EMBL:JAQ88367.1} Fragment OS=Fundulus heteroclitus (Killifish) (Mummichog) PE=4	no KO assigned	(RefSeq) uncharacterized protein LOC108182908	*	*	*
augustus-scaffold_13-processed-gene-5.1-mRNA-1	KKF20397.1	Transposon TX1 hypothetical protein [Larimichthys crocea]	*	*	tr|A0A146PA50|A0A146PA50_FUNHE	Reverse anscriptase-like protein {ECO:0000313|EMBL:JAQ40446.1} OS=Fundulus heteroclitus (Killifish) (Mummichog) PE=4	no KO assigned	(RefSeq) uncharacterized LOC108281047	*	*	*
augustus-scaffold_13-processed-gene-5.4-mRNA-1	KKF20397.1	Transposon TX1 hypothetical protein [Larimichthys crocea]	sp|P14381|YTX2_XENLA	Tranoson TX1 uncharacterized 149 kDa protein OS=Xenopus laevis OX=8355 PE=4 SV=1	tr|A0A146SQ82|A0A146SQ82_FUNHE	Reverse anscriptase {ECO:0000313|EMBL:JAQ82755.1} OS=Fundulus heteroclitus (Killifish) (Mummichog) PE=4	no KO assigned	(RefSeq) RNA-directed DNA polymerase from mobile element jockey-like	*	*	*
augustus-scaffold_13-processed-gene-5.8-mRNA-1	XP_020565154.1	uncharacterized protein LOC110016520 [Oryzias latipes]	*	*	tr|H2SWG1|H2SWG1_TAKRU	Uncharacterized protein {ECO:0000313|Ensembl:ENSTRUP00000016749} Fragment OS=Takifugu rubripes (Japanese pufferfish) (Fugu rubripes) PE=4	no KO assigned	(RefSeq) uncharacterized LOC105357561	GO:0016706(oxidoreductase activity, acting on paired donors, with incorporation or reduction of molecular oxygen, 2-oxoglutarate as one donor, and incorporation of one atom each of oxygen into both donors);GO:0008168(methyltransferase activity);	GO:0055114(oxidation-reduction process);	*
augustus-scaffold_13-processed-gene-5.9-mRNA-1	BAB83841.1	ReO_6 [Oryzias latipes]	sp|P21329|RTJK_DROFU	RNA-directed DNA polymerase from mobile element jockey OS=Drosophila funebris OX=7221 GN=jockey\pol PE=1 SV=1	tr|A0A1A8UGM6|A0A1A8UGM6_NOTFU	Uncharacterized protein {ECO:0000313|EMBL:SBS46288.1} Fragment OS=Nothobranchius furzeri (Turquoise killifish) Name=Nfu_g_1_024469 {ECO:0000313|EMBL:SBS46288.1} PE=4	no KO assigned	(RefSeq) uncharacterized LOC109141784	*	*	*
augustus-scaffold_13-processed-gene-6.13-mRNA-1	XP_011611475.1	PREDICTED: NXPE family member 3-like isoform X2 [Takifugu rubripes]	sp|Q08BN9|NXPE3_DANRE	NXPE family member 3 OS=Danio rerio OX=7955 GN=nxpe3 PE=2 SV=1	tr|H2SDQ4|H2SDQ4_TAKRU	Uncharacterized protein {ECO:0000313|Ensembl:ENSTRUP00000010535} Fragment OS=Takifugu rubripes (Japanese pufferfish) (Fugu rubripes) Name=LOC101072352 {ECO:0000313|Ensembl:ENSTRUP00000010535} PE=4	no KO assigned	(RefSeq) NXPE family member 3-like	*	*	*
augustus-scaffold_13-processed-gene-6.15-mRNA-1	XP_011611484.1	PREDICTED: glutamate receptor-interacting protein 1 isoform X3 [Takifugu rubripes]	sp|Q925T6|GRIP1_MOUSE	Glutamate receptor-interacting protein 1 OS=Mus musculus OX=10090 GN=Grip1 PE=1 SV=1	tr|H2SJG7|H2SJG7_TAKRU	Uncharacterized protein {ECO:0000313|Ensembl:ENSTRUP00000012550} OS=Takifugu rubripes (Japanese pufferfish) (Fugu rubripes) Name=grip1 {ECO:0000313|Ensembl:ENSTRUP00000012550} PE=4	K20251 glutamate receptor-interacting protein	(RefSeq) grip1; glutamate receptor interacting protein 1	GO:0030159(receptor signaling complex scaffold activity);GO:0005515(protein binding);	GO:0016358(dendrite development);	*
augustus-scaffold_13-processed-gene-6.19-mRNA-1	XP_018604813.1	PREDICTED: uncharacterized protein LOC108932730 [Scleropages formosus]	*	*	tr|A0A1W4ZVB1|A0A1W4ZVB1_9TELE	uncharacterized protein LOC108932730 {ECO:0000313|RefSeq:XP_018604813.1} OS=Scleropages formosus (Asian bonytongue) Name=LOC108932730 {ECO:0000313|RefSeq:XP_018604813.1} PE=4	no KO assigned	(RefSeq) uncharacterized LOC105418110	*	*	*
augustus-scaffold_13-processed-gene-6.5-mRNA-1	AAD19348.1	reverse transcriptase-like protein [Takifugu rubripes]	*	*	tr|Q9YGS2|Q9YGS2_TAKRU	Reverse anscriptase-like protein {ECO:0000313|EMBL:AAD19348.1} OS=Takifugu rubripes (Japanese pufferfish) (Fugu rubripes) PE=4	no KO assigned	(RefSeq) RNA-directed DNA polymerase from mobile element jockey-like	*	*	*
augustus-scaffold_13-processed-gene-6.7-mRNA-1	XP_003964360.1	PREDICTED: uncharacterized protein LOC101065967 [Takifugu rubripes]	sp|P14380|YTX1_XENLA	Tranoson TX1 uncharacterized 82 kDa protein OS=Xenopus laevis OX=8355 PE=4 SV=1	tr|A0A146PBA8|A0A146PBA8_FUNHE	Gag-like protein {ECO:0000313|EMBL:JAQ41177.1} OS=Fundulus heteroclitus (Killifish) (Mummichog) PE=4	K01581 ornithine decarboxylase [EC:4.1.1.17]	(RefSeq) uncharacterized LOC101065967	GO:0008270(zinc ion binding);GO:0003676(nucleic acid binding);	*	*
augustus-scaffold_13-processed-gene-7.10-mRNA-1	*	*	*	*	*	*	*	*	*	*	*
augustus-scaffold_13-processed-gene-7.15-mRNA-1	KKF20397.1	Transposon TX1 hypothetical protein [Larimichthys crocea]	*	*	tr|A0A146PVD4|A0A146PVD4_FUNHE	Reverse anscriptase {ECO:0000313|EMBL:JAQ47667.1} OS=Fundulus heteroclitus (Killifish) (Mummichog) PE=4	no KO assigned	(RefSeq) hypothetical protein	*	*	*
augustus-scaffold_13-processed-gene-7.22-mRNA-1	XP_003972722.1	PREDICTED: dual specificity tyrosine-phosphorylation-regulated kinase 2 [Takifugu rubripes]	sp|Q5U4C9|DYRK2_MOUSE	Dual ecificity tyrosine-phohorylation-regulated kinase 2 OS=Mus musculus OX=10090 GN=Dyrk2 PE=2 SV=1	tr|H2SW46|H2SW46_TAKRU	Uncharacterized protein {ECO:0000313|Ensembl:ENSTRUP00000016634} OS=Takifugu rubripes (Japanese pufferfish) (Fugu rubripes) Name=dyrk2 {ECO:0000313|Ensembl:ENSTRUP00000016634} PE=4	K18669 dual specificity tyrosine-phosphorylation-regulated kinase 2/3/4 [EC:2.7.12.1]	(RefSeq) dyrk2; dual specificity tyrosine phosphorylation regulated kinase 2	GO:0005524(ATP binding);GO:0004672(protein kinase activity);	GO:0006468(protein phosphorylation);	*
augustus-scaffold_13-processed-gene-7.26-mRNA-1	*	*	*	*	tr|Q4RTI4|Q4RTI4_TETNG	Chromosome 1 SCAF14998, whole genome shotgun sequence {ECO:0000313|EMBL:CAG08298.1} OS=nigroviridis) ORFNames=GSTENG00029235001 {ECO:0000313|EMBL:CAG08298.1} PE=4	no KO assigned	(GenBank) unnamed protein product	*	*	*
augustus-scaffold_13-processed-gene-7.30-mRNA-1	*	*	*	*	*	*	*	*	*	*	*
augustus-scaffold_13-processed-gene-7.31-mRNA-1	XP_003972767.2	PREDICTED: E3 ubiquitin-protein ligase TRIM39-like [Takifugu rubripes]	sp|Q02084|A33_PLEWA	Zinc-binding protein A33 OS=Pleurodeles waltl OX=8319 PE=1 SV=2	tr|H2S3V3|H2S3V3_TAKRU	Uncharacterized protein {ECO:0000313|Ensembl:ENSTRUP00000007075} OS=Takifugu rubripes (Japanese pufferfish) (Fugu rubripes) Name=RNF39 {ECO:0000313|Ensembl:ENSTRUP00000007075} PE=4	no KO assigned	(RefSeq) E3 ubiquitin-protein ligase TRIM39-like	GO:0046872(metal ion binding);GO:0008270(zinc ion binding);GO:0005515(protein binding);	*	GO:0005622(intracellular);
augustus-scaffold_13-processed-gene-7.3-mRNA-1	KKF20397.1	Transposon TX1 hypothetical protein [Larimichthys crocea]	sp|O02751|CFDP2_BOVIN	Craniofacial development protein 2 OS=Bos taurus OX=9913 GN=CFDP2 PE=1 SV=2	tr|A0A146SQ82|A0A146SQ82_FUNHE	Reverse anscriptase {ECO:0000313|EMBL:JAQ82755.1} OS=Fundulus heteroclitus (Killifish) (Mummichog) PE=4	no KO assigned	(RefSeq) uncharacterized LOC102457228	*	*	*
augustus-scaffold_13-processed-gene-8.10-mRNA-1	XP_003972726.1	PREDICTED: transmembrane protein 19 [Takifugu rubripes]	sp|Q6IR76|TMM19_XENLA	Transmembrane protein 19 OS=Xenopus laevis OX=8355 GN=tmem19 PE=2 SV=1	tr|H2SWZ1|H2SWZ1_TAKRU	Uncharacterized protein {ECO:0000313|Ensembl:ENSTRUP00000016929} OS=Takifugu rubripes (Japanese pufferfish) (Fugu rubripes) Name=TMEM19 {ECO:0000313|Ensembl:ENSTRUP00000016929} PE=4	no KO assigned	(RefSeq) tmem19; transmembrane protein 19	*	*	GO:0016021(integral component of membrane);
augustus-scaffold_13-processed-gene-8.11-mRNA-1	XP_003972775.1	PREDICTED: proline and serine-rich protein 2 [Takifugu rubripes]	sp|Q8C5R2|PRSR2_MOUSE	Proline and serine-rich protein 2 OS=Mus musculus OX=10090 GN=Proser2 PE=1 SV=3	tr|Q4T3U5|Q4T3U5_TETNG	Chromosome undetermined SCAF9919, whole genome shotgun sequence {ECO:0000313|EMBL:CAF92437.1} Fragment OS=nigroviridis) ORFNames=GSTENG00007637001 {ECO:0000313|EMBL:CAF92437.1} PE=4	no KO assigned	(RefSeq) proser2; proline and serine rich 2	*	*	*
augustus-scaffold_15-processed-gene-45.11-mRNA-1	XP_011601842.1	PREDICTED: uncharacterized protein KIAA1467 homolog [Takifugu rubripes]	sp|Q5F3L3|F234B_CHICK	Protein FAM234B OS=Gallus gallus OX=9031 GN=FAM234B PE=2 SV=1	tr|H2SX72|H2SX72_TAKRU	Uncharacterized protein {ECO:0000313|Ensembl:ENSTRUP00000017010} OS=Takifugu rubripes (Japanese pufferfish) (Fugu rubripes) Name=fam234b {ECO:0000313|Ensembl:ENSTRUP00000017010} PE=4	no KO assigned	(RefSeq) fam234b, kiaa1467; family with sequence similarity 234 member B	*	GO:0051560(mitochondrial calcium ion homeostasis);GO:0036444(mitochondrial calcium uptake);	GO:1990246(uniplex complex);
augustus-scaffold_15-processed-gene-45.5-mRNA-1	XP_003964333.1	PREDICTED: TRIO and F-actin-binding protein [Takifugu rubripes]	sp|Q99KW3|TARA_MOUSE	TRIO and F-actin-binding protein OS=Mus musculus OX=10090 GN=Triobp PE=1 SV=3	tr|H2T081|H2T081_TAKRU	Uncharacterized protein {ECO:0000313|Ensembl:ENSTRUP00000018069} OS=Takifugu rubripes (Japanese pufferfish) (Fugu rubripes) Name=iobp {ECO:0000313|Ensembl:ENSTRUP00000018069} PE=4	no KO assigned	(RefSeq) triobp; TRIO and F-actin binding protein	GO:0051015(actin filament binding);	GO:0032956(regulation of actin cytoskeleton organization);	*
augustus-scaffold_15-processed-gene-46.14-mRNA-1	AAC33526.2	pol polyprotein, partial [Takifugu rubripes]	sp|P0CT41|TF212_SCHPO	Tranoson Tf2-12 polyprotein OS=Schizosaccharomyces pombe (strain 972 / ATCC 24843) OX=284812 GN=Tf2-12 PE=3 SV=1	tr|O93284|O93284_TAKRU	Pol polyprotein {ECO:0000313|EMBL:AAC33526.2} Fragment OS=Takifugu rubripes (Japanese pufferfish) (Fugu rubripes) Name=pol {ECO:0000313|EMBL:AAC33526.2} PE=4	no KO assigned	(RefSeq) uncharacterized LOC105416325	*	*	*
augustus-scaffold_15-processed-gene-46.26-mRNA-1	*	*	*	*	*	*	*	*	*	*	*
augustus-scaffold_15-processed-gene-46.27-mRNA-1	BAC82605.1	pol-like protein [Tetraodon nigroviridis]	sp|P14381|YTX2_XENLA	Tranoson TX1 uncharacterized 149 kDa protein OS=Xenopus laevis OX=8355 PE=4 SV=1	tr|Q76IM5|Q76IM5_TETNG	Pol-like protein {ECO:0000313|EMBL:BAC82605.1} OS=nigroviridis) Name=ORF2 {ECO:0000313|EMBL:BAC82605.1} PE=4	K01050 cholinesterase [EC:3.1.1.8]	(RefSeq) uncharacterized LOC101068568	*	*	*
augustus-scaffold_15-processed-gene-46.28-mRNA-1	XP_003977617.2	PREDICTED: plasma protease C1 inhibitor isoform X1 [Takifugu rubripes]	*	*	tr|H2RQ86|H2RQ86_TAKRU	Uncharacterized protein {ECO:0000313|Ensembl:ENSTRUP00000002301} Fragment OS=Takifugu rubripes (Japanese pufferfish) (Fugu rubripes) PE=4	K04001 C1 inhibitor	(RefSeq) serping1; serpin family G member 1	GO:0008270(zinc ion binding);GO:0003676(nucleic acid binding);	*	*
augustus-scaffold_15-processed-gene-46.29-mRNA-1	XP_014872004.1	PREDICTED: uncharacterized protein LOC106935824 [Poecilia latipinna]	*	*	tr|A0A146PBA8|A0A146PBA8_FUNHE	Gag-like protein {ECO:0000313|EMBL:JAQ41177.1} OS=Fundulus heteroclitus (Killifish) (Mummichog) PE=4	no KO assigned	(RefSeq) uncharacterized LOC105357773	*	*	*
augustus-scaffold_15-processed-gene-46.30-mRNA-1	XP_014185383.1	PREDICTED: uncharacterized protein LOC106632435 [Haplochromis burtoni]	*	*	tr|A0A1A8GEW3|A0A1A8GEW3_9TELE	Uncharacterized protein {ECO:0000313|EMBL:SBQ69737.1} Fragment OS=Nothobranchius korthausae Name=BX005380.2 {ECO:0000313|EMBL:SBQ69737.1} PE=4	no KO assigned	(RefSeq) uncharacterized LOC105355607	*	*	*
augustus-scaffold_15-processed-gene-47.11-mRNA-1	XP_003964394.1	PREDICTED: N-alpha-acetyltransferase 60 [Takifugu rubripes]	sp|A3KPA3|NAA60_DANRE	N-alpha-acetyltransferase 60 OS=Danio rerio OX=7955 GN=naa60 PE=2 SV=1	tr|H2UK02|H2UK02_TAKRU	Uncharacterized protein {ECO:0000313|Ensembl:ENSTRUP00000037273} OS=Takifugu rubripes (Japanese pufferfish) (Fugu rubripes) Name=naa60 {ECO:0000313|Ensembl:ENSTRUP00000037273} PE=4	K21121 N-alpha-acetyltransferase 60 [EC:2.3.1.259]	(GenBank) unnamed protein product	GO:0008080(N-acetyltransferase activity);	*	*
augustus-scaffold_15-processed-gene-47.6-mRNA-1	XP_003964436.1	PREDICTED: deoxyribonuclease-1-like 2 [Takifugu rubripes]	sp|O42446|DNAS1_OREMO	Deoxyribonuclease-1 OS=Oreochromis mossambicus OX=8127 GN=dnase1 PE=1 SV=2	tr|H2UJL4|H2UJL4_TAKRU	Deoxyribonuclease {ECO:0000256|PIRNR:PIRNR000988} OS=Takifugu rubripes (Japanese pufferfish) (Fugu rubripes) PE=3	K11994 deoxyribonuclease-1 [EC:3.1.21.1]	(RefSeq) dnase1l2; deoxyribonuclease 1 like 2	GO:0004536(deoxyribonuclease activity);	GO:0006308(DNA catabolic process);	*
augustus-scaffold_19-processed-gene-10.2-mRNA-1	XP_016894080.1	PREDICTED: homeodomain-interacting protein kinase 1-like [Cynoglossus semilaevis]	sp|Q86Z02|HIPK1_HUMAN	Homeodomain-interacting protein kinase 1 OS=Homo sapiens OX=9606 GN=HIPK1 PE=1 SV=1	tr|H2RWB4|H2RWB4_TAKRU	Uncharacterized protein {ECO:0000313|Ensembl:ENSTRUP00000004434} Fragment OS=Takifugu rubripes (Japanese pufferfish) (Fugu rubripes) PE=3	K08826 homeodomain interacting protein kinase [EC:2.7.11.1]	(RefSeq) homeodomain-interacting protein kinase 1-like	GO:0005524(ATP binding);GO:0004672(protein kinase activity);	GO:0006468(protein phosphorylation);	*
augustus-scaffold_19-processed-gene-11.0-mRNA-1	XP_011607298.1	PREDICTED: teashirt homolog 1-like [Takifugu rubripes]	sp|B3DJM5|TSH1_DANRE	Teashirt homolog 1 OS=Danio rerio OX=7955 GN=tshz1 PE=2 SV=1	tr|H2TQR4|H2TQR4_TAKRU	Uncharacterized protein {ECO:0000313|Ensembl:ENSTRUP00000027021} OS=Takifugu rubripes (Japanese pufferfish) (Fugu rubripes) Name=LOC101079525 {ECO:0000313|Ensembl:ENSTRUP00000027021} PE=4	K09236 teashirt	(RefSeq) teashirt homolog 1-like	GO:0003677(DNA binding);GO:0003676(nucleic acid binding);	GO:0010468(regulation of gene expression);	*
augustus-scaffold_19-processed-gene-11.10-mRNA-1	XP_011617042.1	PREDICTED: zinc finger transcription factor Trps1 isoform X1 [Takifugu rubripes]	sp|Q925H1|TRPS1_MOUSE	Zinc finger transcription factor Trps1 OS=Mus musculus OX=10090 GN=Trps1 PE=1 SV=1	tr|H2RSF8|H2RSF8_TAKRU	Uncharacterized protein {ECO:0000313|Ensembl:ENSTRUP00000003074} Fragment OS=Takifugu rubripes (Japanese pufferfish) (Fugu rubripes) PE=4	no KO assigned	(RefSeq) trps1; transcriptional repressor GATA binding 1	GO:0003700(transcription factor activity, sequence-specific DNA binding);GO:0003676(nucleic acid binding);	*	GO:0005634(nucleus);
augustus-scaffold_19-processed-gene-11.9-mRNA-1	XP_011617042.1	PREDICTED: zinc finger transcription factor Trps1 isoform X1 [Takifugu rubripes]	sp|Q925H1|TRPS1_MOUSE	Zinc finger transcription factor Trps1 OS=Mus musculus OX=10090 GN=Trps1 PE=1 SV=1	tr|H2RSF9|H2RSF9_TAKRU	Uncharacterized protein {ECO:0000313|Ensembl:ENSTRUP00000003075} Fragment OS=Takifugu rubripes (Japanese pufferfish) (Fugu rubripes) PE=4	no KO assigned	(RefSeq) trps1; transcriptional repressor GATA binding 1	GO:0043565(sequence-specific DNA binding);GO:0008270(zinc ion binding);GO:0003700(transcription factor activity, sequence-specific DNA binding);	GO:0006355(regulation of transcription, DNA-templated);	GO:0005634(nucleus);
augustus-scaffold_19-processed-gene-13.0-mRNA-1	XP_003969101.2	PREDICTED: TLR4 interactor with leucine rich repeats [Takifugu rubripes]	sp|Q496Z2|TRIL_RAT	TLR4 interactor with leucine rich repeats OS=Rattus norvegicus OX=10116 GN=Tril PE=1 SV=1	tr|Q1KL20|Q1KL20_TAKRU	Putative uncharacterized protein Kiaa0644 {ECO:0000313|EMBL:ABF22370.1} OS=Takifugu rubripes (Japanese pufferfish) (Fugu rubripes) Name=Kiaa0644 {ECO:0000313|EMBL:ABF22370.1} PE=4	no KO assigned	(RefSeq) tril; TLR4 interactor with leucine rich repeats	GO:0005515(protein binding);	*	*
augustus-scaffold_19-processed-gene-13.14-mRNA-1	XP_011607426.1	PREDICTED: WAS/WASL-interacting protein family member 3 [Takifugu rubripes]	sp|A6NGB9|WIPF3_HUMAN	WAS/WASL-interacting protein family member 3 OS=Homo sapiens OX=9606 GN=WIPF3 PE=1 SV=4	tr|H2UTV8|H2UTV8_TAKRU	Uncharacterized protein {ECO:0000313|Ensembl:ENSTRUP00000040382} OS=Takifugu rubripes (Japanese pufferfish) (Fugu rubripes) Name=WIPF3 {ECO:0000313|Ensembl:ENSTRUP00000040382} PE=4	K19475 WAS/WASL-interacting protein	(RefSeq) wipf3; WAS/WASL interacting protein family member 3	GO:0003779(actin binding);	*	*
augustus-scaffold_19-processed-gene-13.15-mRNA-1	XP_011607384.1	PREDICTED: proline-rich protein 15-like protein [Takifugu rubripes]	*	*	tr|Q4SIV3|Q4SIV3_TETNG	Chromosome 21 SCAF14577, whole genome shotgun sequence {ECO:0000313|EMBL:CAF99429.1} OS=nigroviridis) ORFNames=GSTENG00017493001 {ECO:0000313|EMBL:CAF99429.1} PE=4	no KO assigned	(RefSeq) proline-rich protein 15-like protein	*	*	*
augustus-scaffold_19-processed-gene-13.2-mRNA-1	XP_008299349.1	PREDICTED: LOW QUALITY PROTEIN: juxtaposed with another zinc finger protein 1-like, partial [Stegastes partitus]	sp|Q86VZ6|JAZF1_HUMAN	Juxtaposed with another zinc finger protein 1 OS=Homo sapiens OX=9606 GN=JAZF1 PE=1 SV=2	tr|Q1KL18|Q1KL18_TAKRU	Juxtaposed with another zinc finger protein 1 {ECO:0000313|EMBL:ABF22372.1} OS=Takifugu rubripes (Japanese pufferfish) (Fugu rubripes) Synonyms=LOC101064920 {ECO:0000313|Ensembl:ENSTRUP00000046631} PE=4	K19495 juxtaposed with another zinc finger protein 1	(RefSeq) juxtaposed with another zinc finger protein 1	GO:0003676(nucleic acid binding);	*	*
augustus-scaffold_19-processed-gene-14.4-mRNA-1	XP_018957230.1	PREDICTED: uncharacterized protein LOC109087496 [Cyprinus carpio]	*	*	tr|A0A146NT30|A0A146NT30_FUNHE	Uncharacterized protein {ECO:0000313|EMBL:JAQ34607.1} Fragment OS=Fundulus heteroclitus (Killifish) (Mummichog) PE=4	*	*	*	*	*
augustus-scaffold_19-processed-gene-15.2-mRNA-1	KKF20397.1	Transposon TX1 hypothetical protein [Larimichthys crocea]	*	*	tr|A0A1A8Q4C1|A0A1A8Q4C1_9TELE	Uncharacterized protein {ECO:0000313|EMBL:SBR88635.1} OS=Nothobranchius pienaari Name=Nfu_g_1_002267 {ECO:0000313|EMBL:SBR88635.1} PE=4	no KO assigned	(RefSeq) uncharacterized LOC108281047	*	*	*
augustus-scaffold_19-processed-gene-15.3-mRNA-1	AHN53411.1	transposase [Nuttalliella namaqua]	sp|P03934|TC1A_CAEEL	Tranosable element Tc1 tranosase OS=Caenorhabditis elegans OX=6239 GN=tc1a PE=3 SV=1	tr|A0A147B2M4|A0A147B2M4_FUNHE	Paired box protein 7b {ECO:0000313|EMBL:JAR85024.1} OS=Fundulus heteroclitus (Killifish) (Mummichog) PE=4	no KO assigned	(RefSeq) ppp1r12a; protein phosphatase 1 regulatory subunit 12A	GO:0003677(DNA binding);	GO:0015074(DNA integration);GO:0006313(transposition, DNA-mediated);	*
augustus-scaffold_19-processed-gene-15.5-mRNA-1	KKF20397.1	Transposon TX1 hypothetical protein [Larimichthys crocea]	*	*	tr|A0A146PA50|A0A146PA50_FUNHE	Reverse anscriptase-like protein {ECO:0000313|EMBL:JAQ40446.1} OS=Fundulus heteroclitus (Killifish) (Mummichog) PE=4	no KO assigned	(RefSeq) uncharacterized LOC109141725	*	*	*
augustus-scaffold_19-processed-gene-15.6-mRNA-1	KKF20397.1	Transposon TX1 hypothetical protein [Larimichthys crocea]	*	*	tr|A0A146SQ82|A0A146SQ82_FUNHE	Reverse anscriptase {ECO:0000313|EMBL:JAQ82755.1} OS=Fundulus heteroclitus (Killifish) (Mummichog) PE=4	no KO assigned	(RefSeq) craniofacial development protein 2-like	*	*	*
augustus-scaffold_19-processed-gene-17.13-mRNA-1	KKF15397.1	Sodium-dependent neutral amino acid transporter B(0)AT1 [Larimichthys crocea]	sp|Q9D687|S6A19_MOUSE	Sodium-dependent neutral amino acid tranorter B(0)AT1 OS=Mus musculus OX=10090 GN=Slc6a19 PE=1 SV=1	tr|H2UJW5|H2UJW5_TAKRU	Transporter {ECO:0000256|RuleBase:RU003732} Fragment OS=Takifugu rubripes (Japanese pufferfish) (Fugu rubripes) Name=LOC101078771 {ECO:0000313|Ensembl:ENSTRUP00000037236} PE=3	K05334 solute carrier family 6 (neurotransmitter transporter) member 19	(RefSeq) sodium-dependent neutral amino acid transporter B(0)AT1-like	GO:0005328(neurotransmitter:sodium symporter activity);	GO:0006836(neurotransmitter transport);	GO:0016021(integral component of membrane);
augustus-scaffold_19-processed-gene-17.14-mRNA-1	XP_011607358.1	PREDICTED: gap junction alpha-4 protein [Takifugu rubripes]	sp|Q0V990|CXA4_XENTR	Gap junction alpha-4 protein OS=Xenopus tropicalis OX=8364 GN=gja4 PE=2 SV=1	tr|H2UN58|H2UN58_TAKRU	Gap junction protein {ECO:0000256|RuleBase:RU000630} Fragment OS=Takifugu rubripes (Japanese pufferfish) (Fugu rubripes) PE=3	K07617 gap junction protein, alpha 8	(RefSeq) gja4; gap junction protein alpha 4	*	GO:0007154(cell communication);	GO:0005922(connexin complex);
augustus-scaffold_19-processed-gene-17.1-mRNA-1	XP_019115765.1	PREDICTED: RNA-directed DNA polymerase from mobile element jockey-like [Larimichthys crocea]	sp|Q95SX7|RTBS_DROME	Probable RNA-directed DNA polymerase from tranoson BS OS=Drosophila melanogaster OX=7227 GN=RTase PE=2 SV=1	tr|A0A1A8SG53|A0A1A8SG53_9TELE	Uncharacterized protein {ECO:0000313|EMBL:SBS16644.1} OS=Nothobranchius rachovii (bluefin notho) Name=Nfu_g_1_023603 {ECO:0000313|EMBL:SBS16644.1} PE=4	no KO assigned	(RefSeq) RNA-directed DNA polymerase from mobile element jockey-like	*	*	*
augustus-scaffold_19-processed-gene-17.2-mRNA-1	XP_011607363.1	PREDICTED: gap junction beta-4 protein-like [Takifugu rubripes]	sp|Q02738|CXB4_MOUSE	Gap junction beta-4 protein OS=Mus musculus OX=10090 GN=Gjb4 PE=2 SV=1	tr|H3CV02|H3CV02_TETNG	Gap junction protein {ECO:0000256|RuleBase:RU000630} OS=nigroviridis) PE=3	K07623 gap junction protein, beta 4	(RefSeq) gap junction beta-4 protein-like	*	GO:0007154(cell communication);	GO:0005922(connexin complex);
augustus-scaffold_19-processed-gene-18.23-mRNA-1	NP_001027926.1	60S ribosomal protein L14 [Takifugu rubripes]	sp|Q3T0U2|RL14_BOVIN	60S ribosomal protein L14 OS=Bos taurus OX=9913 GN=RPL14 PE=2 SV=3	tr|Q98SE0|Q98SE0_TAKRU	Putative ribosomal protein L14 {ECO:0000313|EMBL:CAC36099.1} OS=Takifugu rubripes (Japanese pufferfish) (Fugu rubripes) ECO:0000313|Ensembl:ENSTRUP00000033908} PE=2	K02875 large subunit ribosomal protein L14e	(RefSeq) rpl14; ribosomal protein L14	GO:0003735(structural constituent of ribosome);	GO:0006412(translation);	GO:0005840(ribosome);GO:0005622(intracellular);
augustus-scaffold_19-processed-gene-18.5-mRNA-1	XP_011607336.1	PREDICTED: SH3 domain-binding protein 5-like [Takifugu rubripes]	sp|O60239|3BP5_HUMAN	SH3 domain-binding protein 5 OS=Homo sapiens OX=9606 GN=SH3BP5 PE=1 SV=2	tr|H2UDV7|H2UDV7_TAKRU	Uncharacterized protein {ECO:0000313|Ensembl:ENSTRUP00000035126} Fragment OS=Takifugu rubripes (Japanese pufferfish) (Fugu rubripes) Name=LOC101076736 {ECO:0000313|Ensembl:ENSTRUP00000035126} PE=4	no KO assigned	(RefSeq) SH3 domain-binding protein 5-like	*	GO:0035556(intracellular signal transduction);	*
augustus-scaffold_19-processed-gene-19.15-mRNA-1	XP_011607321.1	PREDICTED: transcription factor SOX-4 [Takifugu rubripes]	sp|Q06831|SOX4_MOUSE	Transcription factor SOX-4 OS=Mus musculus OX=10090 GN=Sox4 PE=1 SV=2	tr|Q6WNT5|Q6WNT5_TAKRU	Transcription factor Sox4 {ECO:0000313|EMBL:AAQ18501.1} OS=Takifugu rubripes (Japanese pufferfish) (Fugu rubripes) Name=Sox4 {ECO:0000313|EMBL:AAQ18501.1} PE=4	K09268 transcription factor SOX4/11/12 (SOX group C)	(RefSeq) transcription factor SOX-4	*	*	*
augustus-scaffold_19-processed-gene-19.3-mRNA-1	XP_003969057.1	PREDICTED: tRNA (cytosine(34)-C(5))-methyltransferase isoform X2 [Takifugu rubripes]	sp|Q08J23|NSUN2_HUMAN	tRNA (cytosine(34)-C(5))-methyltransferase OS=Homo sapiens OX=9606 GN=NSUN2 PE=1 SV=2	tr|H2TYJ5|H2TYJ5_TAKRU	Uncharacterized protein {ECO:0000313|Ensembl:ENSTRUP00000029754} OS=Takifugu rubripes (Japanese pufferfish) (Fugu rubripes) Name=nsun2 {ECO:0000313|Ensembl:ENSTRUP00000029754} PE=3	K15335 tRNA (cytosine34-C5)-methyltransferase [EC:2.1.1.203]	(RefSeq) nsun2; NOP2/Sun RNA methyltransferase family member 2	GO:0016428(tRNA (cytosine-5-)-methyltransferase activity);GO:0008168(methyltransferase activity);	*	*
augustus-scaffold_19-processed-gene-20.6-mRNA-1	XP_017318403.1	PREDICTED: uncharacterized protein LOC108262470, partial [Ictalurus punctatus]	*	*	tr|A0A147AIT4|A0A147AIT4_FUNHE	Uncharacterized protein {ECO:0000313|EMBL:JAR78351.1} Fragment OS=Fundulus heteroclitus (Killifish) (Mummichog) PE=4	no KO assigned	(RefSeq) uncharacterized LOC108262470	GO:0008270(zinc ion binding);GO:0004190(aspartic-type endopeptidase activity);GO:0003676(nucleic acid binding);	GO:0006508(proteolysis);	*
augustus-scaffold_19-processed-gene-20.7-mRNA-1	XP_011607416.1	PREDICTED: uncharacterized protein LOC105417157 [Takifugu rubripes]	sp|Q9TTC1|POL_KORV	Gag-Pol polyprotein OS=Koala retrovirus OX=394239 GN=pro-pol PE=3 SV=2	tr|A0A146PAS1|A0A146PAS1_FUNHE	Polyprotein {ECO:0000313|EMBL:JAQ40696.1} OS=Fundulus heteroclitus (Killifish) (Mummichog) PE=4	no KO assigned	(RefSeq) uncharacterized LOC105417157	*	*	*
augustus-scaffold_19-processed-gene-21.1-mRNA-1	XP_003969043.1	PREDICTED: trafficking protein particle complex subunit 9 isoform X1 [Takifugu rubripes]	sp|Q96Q05|TPPC9_HUMAN	Trafficking protein particle complex subunit 9 OS=Homo sapiens OX=9606 GN=TRAPPC9 PE=1 SV=2	tr|H2TGI4|H2TGI4_TAKRU	Uncharacterized protein {ECO:0000313|Ensembl:ENSTRUP00000023782} OS=Takifugu rubripes (Japanese pufferfish) (Fugu rubripes) Name=TRAPPC9 {ECO:0000313|Ensembl:ENSTRUP00000023782} PE=4	K20306 trafficking protein particle complex subunit 9	(RefSeq) trappc9; trafficking protein particle complex 9	GO:0015035(protein disulfide oxidoreductase activity);GO:0009055(electron carrier activity);	GO:0045454(cell redox homeostasis);	*
augustus-scaffold_19-processed-gene-21.8-mRNA-1	XP_018556790.1	PREDICTED: collagen alpha-1(IX) chain-like isoform X2 [Lates calcarifer]	sp|P20849|CO9A1_HUMAN	Collagen alpha-1(IX) chain OS=Homo sapiens OX=9606 GN=COL9A1 PE=1 SV=3	tr|H2UD24|H2UD24_TAKRU	Uncharacterized protein {ECO:0000313|Ensembl:ENSTRUP00000034843} Fragment OS=Takifugu rubripes (Japanese pufferfish) (Fugu rubripes) PE=4	K08131 collagen, type IX, alpha	(RefSeq) collagen alpha-1(IX) chain-like	*	*	*
augustus-scaffold_19-processed-gene-22.17-mRNA-1	XP_003969173.2	PREDICTED: uncharacterized aarF domain-containing protein kinase 5 [Takifugu rubripes]	sp|Q3MIX3|ADCK5_HUMAN	Uncharacterized aarF domain-containing protein kinase 5 OS=Homo sapiens OX=9606 GN=ADCK5 PE=1 SV=3	tr|H2U866|H2U866_TAKRU	Uncharacterized protein {ECO:0000313|Ensembl:ENSTRUP00000033132} OS=Takifugu rubripes (Japanese pufferfish) (Fugu rubripes) Name=adck5 {ECO:0000313|Ensembl:ENSTRUP00000033132} PE=4	K08869 aarF domain-containing kinase	(RefSeq) adck5; aarF domain containing kinase 5	*	*	*
augustus-scaffold_19-processed-gene-22.23-mRNA-1	XP_003969164.1	PREDICTED: membrane progestin receptor alpha-B-like [Takifugu rubripes]	sp|Q801G2|MPRAB_DANRE	Membrane progestin receptor alpha-B OS=Danio rerio OX=7955 GN=paqr7b PE=1 SV=1	tr|H2U456|H2U456_TAKRU	Uncharacterized protein {ECO:0000313|Ensembl:ENSTRUP00000031718} OS=Takifugu rubripes (Japanese pufferfish) (Fugu rubripes) Name=LOC101061650 {ECO:0000313|Ensembl:ENSTRUP00000031718} PE=4	no KO assigned	(RefSeq) membrane progestin receptor alpha-B-like	*	*	GO:0016021(integral component of membrane);
augustus-scaffold_19-processed-gene-22.7-mRNA-1	XP_011607494.1	PREDICTED: RNA polymerase II subunit A C-terminal domain phosphatase isoform X1 [Takifugu rubripes]	sp|Q7TSG2|CTDP1_MOUSE	RNA polymerase II subunit A C-terminal domain phohatase OS=Mus musculus OX=10090 GN=Ctdp1 PE=1 SV=1	tr|H2U7R3|H2U7R3_TAKRU	Uncharacterized protein {ECO:0000313|Ensembl:ENSTRUP00000032979} OS=Takifugu rubripes (Japanese pufferfish) (Fugu rubripes) Name=ctdp1 {ECO:0000313|Ensembl:ENSTRUP00000032979} PE=4	K15732 RNA polymerase II subunit A C-terminal domain phosphatase [EC:3.1.3.16]	(RefSeq) ctdp1; CTD phosphatase subunit 1	*	*	*
augustus-scaffold_19-processed-gene-23.0-mRNA-1	XP_011616635.1	PREDICTED: transmembrane protein 222-like [Takifugu rubripes]	sp|Q9H0R3|TM222_HUMAN	Transmembrane protein 222 OS=Homo sapiens OX=9606 GN=TMEM222 PE=1 SV=2	tr|A0A146VVN6|A0A146VVN6_FUNHE	Transmembrane protein 222 {ECO:0000313|EMBL:JAR21421.1} OS=Fundulus heteroclitus (Killifish) (Mummichog) PE=4	K20726 transmembrane protein 222	(RefSeq) transmembrane protein 222-like	*	*	*
augustus-scaffold_19-processed-gene-23.30-mRNA-1	XP_011607468.1	PREDICTED: transcription factor HIVEP3-like isoform X1 [Takifugu rubripes]	sp|A2A884|ZEP3_MOUSE	Transcription factor HIVEP3 OS=Mus musculus OX=10090 GN=Hivep3 PE=1 SV=1	tr|H2TS72|H2TS72_TAKRU	Uncharacterized protein {ECO:0000313|Ensembl:ENSTRUP00000027530} Fragment OS=Takifugu rubripes (Japanese pufferfish) (Fugu rubripes) PE=4	K09239 human immunodeficiency virus type I enhancer-binding protein	(RefSeq) transcription factor HIVEP3-like	GO:0003676(nucleic acid binding);	*	*
augustus-scaffold_19-processed-gene-23.31-mRNA-1	XP_011607468.1	PREDICTED: transcription factor HIVEP3-like isoform X1 [Takifugu rubripes]	sp|Q867A9|EDN2_BOVIN	Endothelin-2 OS=Bos taurus OX=9913 GN=EDN2 PE=2 SV=1	tr|H2TS72|H2TS72_TAKRU	Uncharacterized protein {ECO:0000313|Ensembl:ENSTRUP00000027530} Fragment OS=Takifugu rubripes (Japanese pufferfish) (Fugu rubripes) PE=4	K09239 human immunodeficiency virus type I enhancer-binding protein	(RefSeq) transcription factor HIVEP3-like	*	GO:0019229(regulation of vasoconstriction);	GO:0005576(extracellular region);
augustus-scaffold_19-processed-gene-23.47-mRNA-1	XP_008419535.1	PREDICTED: cAMP-dependent protein kinase inhibitor beta isoform X1 [Poecilia reticulata]	*	*	tr|A0A146ZVL6|A0A146ZVL6_FUNHE	cAMP-dependent protein kinase inhibitor beta {ECO:0000313|EMBL:JAR70381.1} OS=Fundulus heteroclitus (Killifish) (Mummichog) PE=4	no KO assigned	(RefSeq) cAMP-dependent protein kinase inhibitor alpha-like	GO:0004862(cAMP-dependent protein kinase inhibitor activity);	GO:0006469(negative regulation of protein kinase activity);	*
augustus-scaffold_19-processed-gene-23.5-mRNA-1	XP_003969163.1	PREDICTED: nuclear receptor subfamily 0 group B member 2-like [Takifugu rubripes]	sp|Q15466|NR0B2_HUMAN	Nuclear receptor subfamily 0 group B member 2 OS=Homo sapiens OX=9606 GN=NR0B2 PE=1 SV=2	tr|H2U0C3|H2U0C3_TAKRU	Uncharacterized protein {ECO:0000313|Ensembl:ENSTRUP00000030382} Fragment OS=Takifugu rubripes (Japanese pufferfish) (Fugu rubripes) Name=LOC101061424 {ECO:0000313|Ensembl:ENSTRUP00000030382} PE=3	K08563 nuclear receptor subfamily 0 group B member 2	(RefSeq) nuclear receptor subfamily 0 group B member 2-like	*	*	*
augustus-scaffold_19-processed-gene-24.10-mRNA-1	XP_003969157.1	PREDICTED: delta-type opioid receptor-like [Takifugu rubripes]	sp|P41143|OPRD_HUMAN	Delta-type opioid receptor OS=Homo sapiens OX=9606 GN=OPRD1 PE=1 SV=4	tr|H2TN65|H2TN65_TAKRU	Uncharacterized protein {ECO:0000313|Ensembl:ENSTRUP00000026121} OS=Takifugu rubripes (Japanese pufferfish) (Fugu rubripes) Name=LOC101079075 {ECO:0000313|Ensembl:ENSTRUP00000026121} PE=3	K04213 delta-type opioid receptor	(RefSeq) delta-type opioid receptor-like	*	*	*
augustus-scaffold_19-processed-gene-24.11-mRNA-1	XP_011616556.1	PREDICTED: adenylate cyclase type 8-like, partial [Takifugu rubripes]	sp|P40145|ADCY8_HUMAN	Adenylate cyclase type 8 OS=Homo sapiens OX=9606 GN=ADCY8 PE=1 SV=1	tr|H2S3U1|H2S3U1_TAKRU	Uncharacterized protein {ECO:0000313|Ensembl:ENSTRUP00000007063} OS=Takifugu rubripes (Japanese pufferfish) (Fugu rubripes) PE=3	K08048 adenylate cyclase 8 [EC:4.6.1.1]	(RefSeq) adenylate cyclase type 8-like	GO:0016849(phosphorus-oxygen lyase activity);	GO:0035556(intracellular signal transduction);GO:0009190(cyclic nucleotide biosynthetic process);	*
augustus-scaffold_19-processed-gene-24.12-mRNA-1	XP_004569514.1	PREDICTED: adenylate cyclase type 8 isoform X1 [Maylandia zebra]	sp|P40146|ADCY8_RAT	Adenylate cyclase type 8 OS=Rattus norvegicus OX=10116 GN=Adcy8 PE=1 SV=1	tr|I3K3B0|I3K3B0_ORENI	Uncharacterized protein {ECO:0000313|Ensembl:ENSONIP00000015605} OS=Oreochromis niloticus (Nile tilapia) (Tilapia nilotica) Name=adcy8 {ECO:0000313|Ensembl:ENSONIP00000015605} PE=3	K08048 adenylate cyclase 8 [EC:4.6.1.1]	(RefSeq) adcy8; adenylate cyclase 8	*	*	*
augustus-scaffold_19-processed-gene-24.16-mRNA-1	XP_011607461.1	PREDICTED: phosphatase and actin regulator 4A-like isoform X1 [Takifugu rubripes]	sp|Q6PEI3|PHR4B_DANRE	Phohatase and actin regulator 4B OS=Danio rerio OX=7955 GN=phactr4b PE=1 SV=2	tr|H2TP18|H2TP18_TAKRU	Phosphatase and actin regulator {ECO:0000256|RuleBase:RU301113} OS=Takifugu rubripes (Japanese pufferfish) (Fugu rubripes) Name=PHACTR4 (1 of many) {ECO:0000313|Ensembl:ENSTRUP00000026424} PE=3	K17585 phosphatase and actin regulator 4	(RefSeq) phosphatase and actin regulator 4A-like	GO:0019888(protein phosphatase regulator activity);GO:0008157(protein phosphatase 1 binding);GO:0003779(actin binding);	*	*
augustus-scaffold_19-processed-gene-24.17-mRNA-1	XP_011607467.1	PREDICTED: phosphatase and actin regulator 4A-like isoform X5 [Takifugu rubripes]	sp|F1QIC4|PHR4A_DANRE	Phohatase and actin regulator 4A OS=Danio rerio OX=7955 GN=phactr4a PE=3 SV=2	tr|H2TP19|H2TP19_TAKRU	Phosphatase and actin regulator {ECO:0000256|RuleBase:RU301113} OS=Takifugu rubripes (Japanese pufferfish) (Fugu rubripes) Name=PHACTR4 (1 of many) {ECO:0000313|Ensembl:ENSTRUP00000026425} PE=3	K17585 phosphatase and actin regulator 4	(RefSeq) phosphatase and actin regulator 4A-like	GO:0019888(protein phosphatase regulator activity);GO:0008157(protein phosphatase 1 binding);GO:0003779(actin binding);	*	*
augustus-scaffold_19-processed-gene-24.18-mRNA-1	KTF94361.1	hypothetical protein cypCar_00014526 [Cyprinus carpio]	sp|F1QIC4|PHR4A_DANRE	Phohatase and actin regulator 4A OS=Danio rerio OX=7955 GN=phactr4a PE=3 SV=2	tr|A0A146MV80|A0A146MV80_FUNHE	Phosphatase and actin regulator {ECO:0000256|RuleBase:RU301113} OS=Fundulus heteroclitus (Killifish) (Mummichog) PE=3	K17585 phosphatase and actin regulator 4	(RefSeq) PHACTR4; phosphatase and actin regulator 4	GO:0019888(protein phosphatase regulator activity);GO:0008157(protein phosphatase 1 binding);GO:0003779(actin binding);	*	*
augustus-scaffold_19-processed-gene-24.39-mRNA-1	XP_003969157.1	PREDICTED: delta-type opioid receptor-like [Takifugu rubripes]	sp|P32300|OPRD_MOUSE	Delta-type opioid receptor OS=Mus musculus OX=10090 GN=Oprd1 PE=1 SV=1	tr|H2TN64|H2TN64_TAKRU	Uncharacterized protein {ECO:0000313|Ensembl:ENSTRUP00000026120} OS=Takifugu rubripes (Japanese pufferfish) (Fugu rubripes) Name=LOC101079075 {ECO:0000313|Ensembl:ENSTRUP00000026120} PE=3	K04213 delta-type opioid receptor	(RefSeq) delta-type opioid receptor-like	GO:0004985(opioid receptor activity);GO:0004930(G-protein coupled receptor activity);	GO:0007186(G-protein coupled receptor signaling pathway);	GO:0016021(integral component of membrane);
augustus-scaffold_19-processed-gene-24.40-mRNA-1	XP_003969157.1	PREDICTED: delta-type opioid receptor-like [Takifugu rubripes]	*	*	tr|H2TN65|H2TN65_TAKRU	Uncharacterized protein {ECO:0000313|Ensembl:ENSTRUP00000026121} OS=Takifugu rubripes (Japanese pufferfish) (Fugu rubripes) Name=LOC101079075 {ECO:0000313|Ensembl:ENSTRUP00000026121} PE=3	K04213 delta-type opioid receptor	(RefSeq) delta-type opioid receptor-like	*	*	*
augustus-scaffold_19-processed-gene-24.53-mRNA-1	XP_003969118.1	PREDICTED: forkhead box protein O6-like [Takifugu rubripes]	*	*	tr|A0A0F8CKH9|A0A0F8CKH9_LARCR	Forkhead box protein O3 {ECO:0000313|EMBL:KKF21771.1} OS=Larimichthys crocea (Large yellow croaker) (Pseudosciaena crocea) ORFNames=EH28_05334 {ECO:0000313|EMBL:KKF21771.1} PE=4	K09408 forkhead box protein O3	(RefSeq) forkhead box protein O6-like	*	*	*
augustus-scaffold_19-processed-gene-24.57-mRNA-1	XP_003969118.1	PREDICTED: forkhead box protein O6-like [Takifugu rubripes]	sp|A8MYZ6|FOXO6_HUMAN	Forkhead box protein O6 OS=Homo sapiens OX=9606 GN=FOXO6 PE=1 SV=1	tr|A0A0F8CKH9|A0A0F8CKH9_LARCR	Forkhead box protein O3 {ECO:0000313|EMBL:KKF21771.1} OS=Larimichthys crocea (Large yellow croaker) (Pseudosciaena crocea) ORFNames=EH28_05334 {ECO:0000313|EMBL:KKF21771.1} PE=4	K09408 forkhead box protein O3	(RefSeq) forkhead box protein O6-like	GO:0043565(sequence-specific DNA binding);GO:0003700(transcription factor activity, sequence-specific DNA binding);	GO:0006355(regulation of transcription, DNA-templated);	*
augustus-scaffold_19-processed-gene-24.6-mRNA-1	XP_003969159.2	PREDICTED: endothelin-2-like [Takifugu rubripes]	sp|Q867A9|EDN2_BOVIN	Endothelin-2 OS=Bos taurus OX=9913 GN=EDN2 PE=2 SV=1	tr|H3D954|H3D954_TETNG	Uncharacterized protein {ECO:0000313|Ensembl:ENSTNIP00000017045} OS=nigroviridis) PE=4	K16367 endothelin-2	(RefSeq) endothelin-2-like	*	GO:0042310(vasoconstriction);GO:0019229(regulation of vasoconstriction);	GO:0005576(extracellular region);
augustus-scaffold_19-processed-gene-24.7-mRNA-1	XP_003969157.1	PREDICTED: delta-type opioid receptor-like [Takifugu rubripes]	sp|P41143|OPRD_HUMAN	Delta-type opioid receptor OS=Homo sapiens OX=9606 GN=OPRD1 PE=1 SV=4	tr|H2TN64|H2TN64_TAKRU	Uncharacterized protein {ECO:0000313|Ensembl:ENSTRUP00000026120} OS=Takifugu rubripes (Japanese pufferfish) (Fugu rubripes) Name=LOC101079075 {ECO:0000313|Ensembl:ENSTRUP00000026120} PE=3	K04213 delta-type opioid receptor	(RefSeq) delta-type opioid receptor-like	GO:0004930(G-protein coupled receptor activity);	GO:0007186(G-protein coupled receptor signaling pathway);	GO:0016021(integral component of membrane);
augustus-scaffold_19-processed-gene-24.8-mRNA-1	XP_003969157.1	PREDICTED: delta-type opioid receptor-like [Takifugu rubripes]	sp|P32300|OPRD_MOUSE	Delta-type opioid receptor OS=Mus musculus OX=10090 GN=Oprd1 PE=1 SV=1	tr|H2TN64|H2TN64_TAKRU	Uncharacterized protein {ECO:0000313|Ensembl:ENSTRUP00000026120} OS=Takifugu rubripes (Japanese pufferfish) (Fugu rubripes) Name=LOC101079075 {ECO:0000313|Ensembl:ENSTRUP00000026120} PE=3	K04213 delta-type opioid receptor	(RefSeq) delta-type opioid receptor-like	GO:0004985(opioid receptor activity);GO:0004930(G-protein coupled receptor activity);	GO:0007186(G-protein coupled receptor signaling pathway);	GO:0016021(integral component of membrane);
augustus-scaffold_19-processed-gene-2.4-mRNA-1	XP_015256528.1	PREDICTED: arachidonate 15-lipoxygenase B-like [Cyprinodon variegatus]	sp|Q95SX7|RTBS_DROME	Probable RNA-directed DNA polymerase from tranoson BS OS=Drosophila melanogaster OX=7227 GN=RTase PE=2 SV=1	tr|A0A1A8BBW7|A0A1A8BBW7_9TELE	Uncharacterized protein {ECO:0000313|EMBL:SBP64136.1} OS=Nothobranchius kadleci Name=Nfu_g_1_025701 {ECO:0000313|EMBL:SBP64136.1} PE=4	no KO assigned	(RefSeq) RNA-directed DNA polymerase from mobile element jockey-like	*	*	*
augustus-scaffold_19-processed-gene-25.0-mRNA-1	XP_003969115.1	PREDICTED: ubiquitin-conjugating enzyme E2 E2 [Takifugu rubripes]	sp|Q96LR5|UB2E2_HUMAN	Ubiquitin-conjugating enzyme E2 E2 OS=Homo sapiens OX=9606 GN=UBE2E2 PE=1 SV=1	tr|H2TDD3|H2TDD3_TAKRU	Uncharacterized protein {ECO:0000313|Ensembl:ENSTRUP00000022675} OS=Takifugu rubripes (Japanese pufferfish) (Fugu rubripes) Name=LOC101069376 {ECO:0000313|Ensembl:ENSTRUP00000022675} PE=3	K20217 ubiquitin-conjugating enzyme E2 E [EC:2.3.2.23]	(RefSeq) ubiquitin-conjugating enzyme E2 E2	*	*	*
augustus-scaffold_19-processed-gene-25.12-mRNA-1	AAD19348.1	reverse transcriptase-like protein [Takifugu rubripes]	sp|Q9NBX4|RTXE_DROME	Probable RNA-directed DNA polymerase from tranoson X-element OS=Drosophila melanogaster OX=7227 GN=X-element\ORF2 PE=3 SV=1	tr|Q9YGS2|Q9YGS2_TAKRU	Reverse anscriptase-like protein {ECO:0000313|EMBL:AAD19348.1} OS=Takifugu rubripes (Japanese pufferfish) (Fugu rubripes) PE=4	no KO assigned	(RefSeq) RNA-directed DNA polymerase from mobile element jockey-like	*	*	*
augustus-scaffold_19-processed-gene-25.17-mRNA-1	XP_018537669.1	PREDICTED: germ cell-specific gene 1-like protein [Lates calcarifer]	sp|A4IIV4|GSG1L_XENTR	Germ cell-ecific gene 1-like protein OS=Xenopus tropicalis OX=8364 GN=gsg1l PE=2 SV=1	tr|A0A146ZVC4|A0A146ZVC4_FUNHE	Germ cell-specific gene 1-like protein {ECO:0000313|EMBL:JAR70256.1} OS=Fundulus heteroclitus (Killifish) (Mummichog) PE=4	no KO assigned	(RefSeq) germ cell-specific gene 1-like protein	*	*	*
augustus-scaffold_19-processed-gene-25.19-mRNA-1	XP_011607445.1	PREDICTED: LOW QUALITY PROTEIN: CCR4-NOT transcription complex subunit 3-like [Takifugu rubripes]	sp|O75175|CNOT3_HUMAN	CCR4-NOT transcription complex subunit 3 OS=Homo sapiens OX=9606 GN=CNOT3 PE=1 SV=1	tr|H2SZM8|H2SZM8_TAKRU	Uncharacterized protein {ECO:0000313|Ensembl:ENSTRUP00000017866} OS=Takifugu rubripes (Japanese pufferfish) (Fugu rubripes) Name=LOC101076133 {ECO:0000313|Ensembl:ENSTRUP00000017866} PE=4	K12580 CCR4-NOT transcription complex subunit 3	(RefSeq) CCR4-NOT transcription complex subunit 3-like	*	GO:0006355(regulation of transcription, DNA-templated);	GO:0005634(nucleus);
augustus-scaffold_19-processed-gene-25.22-mRNA-1	XP_011607509.1	PREDICTED: protein shisa-6 homolog [Takifugu rubripes]	sp|Q6ZSJ9|SHSA6_HUMAN	Protein shisa-6 OS=Homo sapiens OX=9606 GN=SHISA6 PE=1 SV=2	tr|Q4SYH0|Q4SYH0_TETNG	Chromosome undetermined SCAF12065, whole genome shotgun sequence {ECO:0000313|EMBL:CAF94312.1} OS=nigroviridis) ORFNames=GSTENG00010337001 {ECO:0000313|EMBL:CAF94312.1} PE=4	no KO assigned	(RefSeq) protein shisa-6 homolog	*	*	*
augustus-scaffold_19-processed-gene-25.27-mRNA-1	XP_003969113.1	PREDICTED: NF-kappa-B inhibitor-interacting Ras-like protein 1 [Takifugu rubripes]	sp|Q6DGQ1|KBRS1_DANRE	NF-kappa-B inhibitor-interacting Ras-like protein 1 OS=Danio rerio OX=7955 GN=nkiras1 PE=2 SV=2	tr|H2TCT2|H2TCT2_TAKRU	Uncharacterized protein {ECO:0000313|Ensembl:ENSTRUP00000022474} OS=Takifugu rubripes (Japanese pufferfish) (Fugu rubripes) Name=nkiras1 {ECO:0000313|Ensembl:ENSTRUP00000022474} PE=4	K17197 NF-kappa-B inhibitor-interacting Ras-like protein	(RefSeq) nkiras1; NFKB inhibitor interacting Ras like 1	GO:0005525(GTP binding);GO:0003924(GTPase activity);	GO:0007165(signal transduction);	GO:0016020(membrane);
augustus-scaffold_19-processed-gene-25.2-mRNA-1	XP_019958973.1	PREDICTED: ubiquitin-conjugating enzyme E2 E2-like [Paralichthys olivaceus]	sp|Q96LR5|UB2E2_HUMAN	Ubiquitin-conjugating enzyme E2 E2 OS=Homo sapiens OX=9606 GN=UBE2E2 PE=1 SV=1	tr|A0A1W4ZQA3|A0A1W4ZQA3_9TELE	ubiquitin-conjugating enzyme E2 E2-like isoform X4 {ECO:0000313|RefSeq:XP_018605864.1} OS=Scleropages formosus (Asian bonytongue) Name=LOC108933369 {ECO:0000313|RefSeq:XP_018605864.1} PE=3	K20217 ubiquitin-conjugating enzyme E2 E [EC:2.3.2.23]	(RefSeq) UBE2E2; ubiquitin conjugating enzyme E2 E2	*	*	*
augustus-scaffold_19-processed-gene-25.31-mRNA-1	XP_011607448.1	PREDICTED: adaptin ear-binding coat-associated protein 1-like isoform X1 [Takifugu rubripes]	sp|Q3T093|NECP1_BOVIN	Adaptin ear-binding coat-associated protein 1 OS=Bos taurus OX=9913 GN=NECAP1 PE=2 SV=1	tr|H2T359|H2T359_TAKRU	Uncharacterized protein {ECO:0000313|Ensembl:ENSTRUP00000019097} OS=Takifugu rubripes (Japanese pufferfish) (Fugu rubripes) Name=LOC101077043 {ECO:0000313|Ensembl:ENSTRUP00000019097} PE=4	K20069 adaptin ear-binding coat-associated protein 1/2	(RefSeq) adaptin ear-binding coat-associated protein 1-like	*	GO:0006897(endocytosis);	GO:0016020(membrane);
augustus-scaffold_19-processed-gene-25.5-mRNA-1	XP_003969112.1	PREDICTED: 60S ribosomal protein L15 [Takifugu rubripes]	sp|Q7T3N2|RL15_MONAL	60S ribosomal protein L15 OS=Monopterus albus OX=43700 GN=rpl15 PE=2 SV=3	tr|H2TCD8|H2TCD8_TAKRU	Ribosomal protein L15 {ECO:0000256|RuleBase:RU000663} OS=Takifugu rubripes (Japanese pufferfish) (Fugu rubripes) Name=rpl15 {ECO:0000313|Ensembl:ENSTRUP00000022330} PE=3	K02877 large subunit ribosomal protein L15e	(RefSeq) rpl15; ribosomal protein L15	GO:0003735(structural constituent of ribosome);	GO:0006412(translation);	GO:0005840(ribosome);
augustus-scaffold_19-processed-gene-26.17-mRNA-1	XP_003969138.1	PREDICTED: voltage-dependent calcium channel gamma-6 subunit-like isoform X1 [Takifugu rubripes]	sp|Q8VHW7|CCG6_RAT	Voltage-dependent calcium channel gamma-6 subunit OS=Rattus norvegicus OX=10116 GN=Cacng6 PE=2 SV=1	tr|H2SSQ1|H2SSQ1_TAKRU	Uncharacterized protein {ECO:0000313|Ensembl:ENSTRUP00000015438} OS=Takifugu rubripes (Japanese pufferfish) (Fugu rubripes) PE=4	K04871 voltage-dependent calcium channel gamma-6	(RefSeq) voltage-dependent calcium channel gamma-6 subunit-like	*	*	GO:0016021(integral component of membrane);
augustus-scaffold_19-processed-gene-2.7-mRNA-1	KKF20397.1	Transposon TX1 hypothetical protein [Larimichthys crocea]	*	*	tr|A0A146SQ82|A0A146SQ82_FUNHE	Reverse anscriptase {ECO:0000313|EMBL:JAQ82755.1} OS=Fundulus heteroclitus (Killifish) (Mummichog) PE=4	no KO assigned	(RefSeq) uncharacterized LOC105444720	*	*	*
augustus-scaffold_19-processed-gene-3.12-mRNA-1	XP_011607148.1	PREDICTED: transcription elongation factor B polypeptide 3 [Takifugu rubripes]	sp|Q63187|ELOA1_RAT	Elongin-A OS=Rattus norvegicus OX=10116 GN=Eloa PE=1 SV=1	tr|H2SBK4|H2SBK4_TAKRU	Uncharacterized protein {ECO:0000313|Ensembl:ENSTRUP00000009783} OS=Takifugu rubripes (Japanese pufferfish) (Fugu rubripes) Name=ELOA {ECO:0000313|Ensembl:ENSTRUP00000009783} PE=4	K15076 transcription elongation factor B, polypeptide 3	(RefSeq) eloa, tceb3; elongin A	*	GO:0006355(regulation of transcription, DNA-templated);	GO:0016021(integral component of membrane);GO:0005634(nucleus);
augustus-scaffold_19-processed-gene-3.5-mRNA-1	XP_011607142.1	PREDICTED: C-type lectin domain family 4 member E-like [Takifugu rubripes]	sp|P02707|LECH_CHICK	Hepatic lectin OS=Gallus gallus OX=9031 PE=1 SV=1	tr|A0A1A8J489|A0A1A8J489_NOTKU	Uncharacterized protein {ECO:0000313|EMBL:SBR04454.1} OS=Nothobranchius kuhntae (Beira killifish) Name=BX640584.1 {ECO:0000313|EMBL:SBR04454.1} PE=4	no KO assigned	(RefSeq) C-type lectin domain family 4 member E-like	*	GO:0015074(DNA integration);	*
augustus-scaffold_19-processed-gene-4.10-mRNA-1	XP_003968908.1	PREDICTED: transcription factor Sp8-like [Takifugu rubripes]	sp|Q6P0J3|SP8_DANRE	Transcription factor Sp8 OS=Danio rerio OX=7955 GN=8b PE=2 SV=1	tr|H2T6U8|H2T6U8_TAKRU	Uncharacterized protein {ECO:0000313|Ensembl:ENSTRUP00000020387} OS=Takifugu rubripes (Japanese pufferfish) (Fugu rubripes) Name=LOC101077946 {ECO:0000313|Ensembl:ENSTRUP00000020387} PE=4	K09198 transcription factor Sp8	(RefSeq) transcription factor Sp8-like	GO:0003676(nucleic acid binding);	*	*
augustus-scaffold_19-processed-gene-4.13-mRNA-1	XP_011607170.1	PREDICTED: protein asteroid homolog 1 [Takifugu rubripes]	sp|Q2TB18|ASTE1_HUMAN	Protein asteroid homolog 1 OS=Homo sapiens OX=9606 GN=ASTE1 PE=1 SV=1	tr|H2TFT9|H2TFT9_TAKRU	Uncharacterized protein {ECO:0000313|Ensembl:ENSTRUP00000023537} OS=Takifugu rubripes (Japanese pufferfish) (Fugu rubripes) Name=ASTE1 {ECO:0000313|Ensembl:ENSTRUP00000023537} PE=4	no KO assigned	(RefSeq) aste1; asteroid homolog 1 (Drosophila)	*	*	*
augustus-scaffold_19-processed-gene-4.7-mRNA-1	XP_011607177.1	PREDICTED: catenin beta-1-like isoform X2 [Takifugu rubripes]	sp|P26233|CTNB1_XENLA	Catenin beta-1 OS=Xenopus laevis OX=8355 GN=ctnnb1 PE=1 SV=1	tr|H2TLQ2|H2TLQ2_TAKRU	Uncharacterized protein {ECO:0000313|Ensembl:ENSTRUP00000025607} OS=Takifugu rubripes (Japanese pufferfish) (Fugu rubripes) Name=LOC101069214 {ECO:0000313|Ensembl:ENSTRUP00000025607} PE=4	K02105 catenin beta 1	(RefSeq) catenin beta-1-like	GO:0005515(protein binding);GO:0004871(signal transducer activity);	GO:0034333(adherens junction assembly);	*
augustus-scaffold_19-processed-gene-5.11-mRNA-1	XP_011607248.1	PREDICTED: G-protein coupled receptor 3 [Takifugu rubripes]	sp|P46089|GPR3_HUMAN	G-protein coupled receptor 3 OS=Homo sapiens OX=9606 GN=GPR3 PE=1 SV=1	tr|H2U3U5|H2U3U5_TAKRU	Uncharacterized protein {ECO:0000313|Ensembl:ENSTRUP00000031606} OS=Takifugu rubripes (Japanese pufferfish) (Fugu rubripes) PE=3	K04311 G protein-coupled receptor 3	(RefSeq) gpr3; G protein-coupled receptor 3	GO:0004930(G-protein coupled receptor activity);	GO:0007186(G-protein coupled receptor signaling pathway);	GO:0016021(integral component of membrane);
augustus-scaffold_19-processed-gene-5.12-mRNA-1	XP_008295301.1	PREDICTED: gamma-aminobutyric acid type B receptor subunit 2 [Stegastes partitus]	sp|O75899|GABR2_HUMAN	Gamma-aminobutyric acid type B receptor subunit 2 OS=Homo sapiens OX=9606 GN=GABBR2 PE=1 SV=1	tr|I3J1C0|I3J1C0_ORENI	Uncharacterized protein {ECO:0000313|Ensembl:ENSONIP00000002660} OS=Oreochromis niloticus (Nile tilapia) (Tilapia nilotica) Name=gabbr2 {ECO:0000313|Ensembl:ENSONIP00000002660} PE=3	K04615 gamma-aminobutyric acid type B receptor	(RefSeq) gabbr2; gamma-aminobutyric acid type B receptor subunit 2	GO:0004965(G-protein coupled GABA receptor activity);GO:0004930(G-protein coupled receptor activity);	GO:0007186(G-protein coupled receptor signaling pathway);	GO:0016021(integral component of membrane);
augustus-scaffold_19-processed-gene-5.13-mRNA-1	XP_019946346.1	PREDICTED: gamma-aminobutyric acid type B receptor subunit 2 isoform X1 [Paralichthys olivaceus]	*	*	tr|I3J1C0|I3J1C0_ORENI	Uncharacterized protein {ECO:0000313|Ensembl:ENSONIP00000002660} OS=Oreochromis niloticus (Nile tilapia) (Tilapia nilotica) Name=gabbr2 {ECO:0000313|Ensembl:ENSONIP00000002660} PE=3	K04615 gamma-aminobutyric acid type B receptor	(RefSeq) gabbr2; gamma-aminobutyric acid type B receptor subunit 2	*	*	*
augustus-scaffold_19-processed-gene-5.3-mRNA-1	AAF19344.1	unknown [Xiphophorus maculatus]	*	*	tr|A0A146SXF5|A0A146SXF5_FUNHE	Uncharacterized protein {ECO:0000313|EMBL:JAQ85188.1} Fragment OS=Fundulus heteroclitus (Killifish) (Mummichog) PE=4	*	*	*	*	*
augustus-scaffold_19-processed-gene-5.9-mRNA-1	XP_011607189.1	PREDICTED: RNA-binding protein 48 [Takifugu rubripes]	sp|A4FVJ7|RBM48_DANRE	RNA-binding protein 48 OS=Danio rerio OX=7955 GN=rbm48 PE=2 SV=1	tr|H2U2D5|H2U2D5_TAKRU	Uncharacterized protein {ECO:0000313|Ensembl:ENSTRUP00000031096} OS=Takifugu rubripes (Japanese pufferfish) (Fugu rubripes) Name=rbm48 {ECO:0000313|Ensembl:ENSTRUP00000031096} PE=4	no KO assigned	(RefSeq) rbm48; RNA binding motif protein 48	*	*	*
augustus-scaffold_19-processed-gene-6.7-mRNA-1	XP_003968942.1	PREDICTED: sushi domain-containing protein 5 [Takifugu rubripes]	sp|O60279|SUSD5_HUMAN	Sushi domain-containing protein 5 OS=Homo sapiens OX=9606 GN=SUSD5 PE=1 SV=3	tr|Q4RNM9|Q4RNM9_TETNG	Chromosome 21 SCAF15012, whole genome shotgun sequence {ECO:0000313|EMBL:CAG10003.1} Fragment OS=nigroviridis) ORFNames=GSTENG00031486001 {ECO:0000313|EMBL:CAG10003.1} PE=4	no KO assigned	(RefSeq) susd5; sushi domain containing 5	GO:0005540(hyaluronic acid binding);	GO:0007155(cell adhesion);	*
augustus-scaffold_19-processed-gene-7.11-mRNA-1	CAF93368.1	unnamed protein product [Tetraodon nigroviridis]	*	*	tr|Q4T164|Q4T164_TETNG	Chromosome 21 SCAF10714, whole genome shotgun sequence {ECO:0000313|EMBL:CAF93368.1} OS=nigroviridis) ORFNames=GSTENG00008982001 {ECO:0000313|EMBL:CAF93368.1} PE=4	no KO assigned	(GenBank) unnamed protein product	*	*	*
augustus-scaffold_19-processed-gene-7.13-mRNA-1	XP_011607253.1	PREDICTED: dysbindin [Takifugu rubripes]	sp|Q96EV8|DTBP1_HUMAN	Dysbindin OS=Homo sapiens OX=9606 GN=DTNBP1 PE=1 SV=1	tr|H2UL67|H2UL67_TAKRU	Uncharacterized protein {ECO:0000313|Ensembl:ENSTRUP00000037688} Fragment OS=Takifugu rubripes (Japanese pufferfish) (Fugu rubripes) PE=4	K20189 dysbindin	(RefSeq) dtnbp1; dystrobrevin binding protein 1	*	*	GO:0005737(cytoplasm);
augustus-scaffold_19-processed-gene-7.3-mRNA-1	XP_011607225.1	PREDICTED: tubulointerstitial nephritis antigen-like [Takifugu rubripes]	sp|Q99JR5|TINAL_MOUSE	Tubulointerstitial nephritis antigen-like OS=Mus musculus OX=10090 GN=Tinagl1 PE=1 SV=1	tr|H2UIY7|H2UIY7_TAKRU	Uncharacterized protein {ECO:0000313|Ensembl:ENSTRUP00000036908} OS=Takifugu rubripes (Japanese pufferfish) (Fugu rubripes) Name=tinagl1 {ECO:0000313|Ensembl:ENSTRUP00000036908} PE=3	no KO assigned	(RefSeq) tinagl1; tubulointerstitial nephritis antigen like 1	GO:0030247(polysaccharide binding);GO:0008234(cysteine-type peptidase activity);GO:0005044(scavenger receptor activity);	GO:0006955(immune response);GO:0006508(proteolysis);	*
augustus-scaffold_19-processed-gene-7.5-mRNA-1	XP_011607225.1	PREDICTED: tubulointerstitial nephritis antigen-like [Takifugu rubripes]	sp|Q99JR5|TINAL_MOUSE	Tubulointerstitial nephritis antigen-like OS=Mus musculus OX=10090 GN=Tinagl1 PE=1 SV=1	tr|H2UIY6|H2UIY6_TAKRU	Uncharacterized protein {ECO:0000313|Ensembl:ENSTRUP00000036907} OS=Takifugu rubripes (Japanese pufferfish) (Fugu rubripes) Name=tinagl1 {ECO:0000313|Ensembl:ENSTRUP00000036907} PE=3	no KO assigned	(RefSeq) tinagl1; tubulointerstitial nephritis antigen like 1	GO:0030247(polysaccharide binding);GO:0008234(cysteine-type peptidase activity);GO:0005044(scavenger receptor activity);	GO:0006955(immune response);GO:0006508(proteolysis);	*
augustus-scaffold_19-processed-gene-7.6-mRNA-1	XP_011607226.1	PREDICTED: ubiquilin-4 [Takifugu rubripes]	sp|Q9NRR5|UBQL4_HUMAN	Ubiquilin-4 OS=Homo sapiens OX=9606 GN=UBQLN4 PE=1 SV=2	tr|H2UJG6|H2UJG6_TAKRU	Uncharacterized protein {ECO:0000313|Ensembl:ENSTRUP00000037087} OS=Takifugu rubripes (Japanese pufferfish) (Fugu rubripes) Name=ubqln4 {ECO:0000313|Ensembl:ENSTRUP00000037087} PE=4	K04523 ubiquilin	(RefSeq) ubqln4; ubiquilin 4	GO:0005515(protein binding);	*	*
augustus-scaffold_19-processed-gene-8.14-mRNA-1	XP_003968974.1	PREDICTED: leucine-rich repeat and immunoglobulin-like domain-containing nogo receptor-interacting protein 1 [Takifugu rubripes]	sp|Q50L44|LIGO1_CHICK	Leucine-rich repeat and immunoglobulin-like domain-containing nogo receptor-interacting protein 1 OS=Gallus gallus OX=9031 GN=LINGO1 PE=2 SV=1	tr|A0A087YR25|A0A087YR25_POEFO	Uncharacterized protein {ECO:0000313|Ensembl:ENSPFOP00000020478} OS=Poecilia formosa (Amazon molly) (Limia formosa) PE=4	no KO assigned	(RefSeq) leucine-rich repeat and immunoglobulin-like domain-containing nogo receptor-interacting protein 1	GO:0005515(protein binding);	*	*
augustus-scaffold_19-processed-gene-8.16-mRNA-1	XP_003968893.1	PREDICTED: 60S ribosomal protein L30 [Takifugu rubripes]	sp|P58372|RL30_ICTPU	60S ribosomal protein L30 OS=Ictalurus punctatus OX=7998 GN=rpl30 PE=3 SV=2	tr|H2UMT1|H2UMT1_TAKRU	Uncharacterized protein {ECO:0000313|Ensembl:ENSTRUP00000038252} OS=Takifugu rubripes (Japanese pufferfish) (Fugu rubripes) Name=rpl30 {ECO:0000313|Ensembl:ENSTRUP00000038252} PE=3	K02908 large subunit ribosomal protein L30e	(RefSeq) rpl30; ribosomal protein L30	GO:0003735(structural constituent of ribosome);	GO:0006412(translation);	GO:0005840(ribosome);GO:0005622(intracellular);
augustus-scaffold_19-processed-gene-8.19-mRNA-1	KKF20397.1	Transposon TX1 hypothetical protein [Larimichthys crocea]	*	*	tr|A0A146XMS2|A0A146XMS2_FUNHE	Uncharacterized protein {ECO:0000313|EMBL:JAR42655.1} OS=Fundulus heteroclitus (Killifish) (Mummichog) PE=4	K04962 ryanodine receptor 2	(RefSeq) ryanodine receptor 2-like	*	*	*
augustus-scaffold_19-processed-gene-8.24-mRNA-1	XP_003968962.1	PREDICTED: type-4 ice-structuring protein LS-12-like [Takifugu rubripes]	*	*	tr|H2SCQ5|H2SCQ5_TAKRU	Uncharacterized protein {ECO:0000313|Ensembl:ENSTRUP00000010185} OS=Takifugu rubripes (Japanese pufferfish) (Fugu rubripes) Name=LOC101071446 {ECO:0000313|Ensembl:ENSTRUP00000010185} PE=4	no KO assigned	(RefSeq) type-4 ice-structuring protein LS-12-like	*	*	*
augustus-scaffold_19-processed-gene-9.0-mRNA-1	XP_003968976.1	PREDICTED: relaxin-3 receptor 1-like [Takifugu rubripes]	sp|Q9NSD7|RL3R1_HUMAN	Relaxin-3 receptor 1 OS=Homo sapiens OX=9606 GN=RXFP3 PE=1 SV=1	tr|H3CUT8|H3CUT8_TETNG	Uncharacterized protein {ECO:0000313|Ensembl:ENSTNIP00000012022} OS=nigroviridis) Name=RXFP4 {ECO:0000313|Ensembl:ENSTNIP00000012022} PE=4	K08397 relaxin family peptide receptor 3	(RefSeq) relaxin-3 receptor 1-like	GO:0004930(G-protein coupled receptor activity);	GO:0007186(G-protein coupled receptor signaling pathway);	GO:0016021(integral component of membrane);
augustus-scaffold_19-processed-gene-9.11-mRNA-1	XP_011607276.1	PREDICTED: protein FAM84B-like [Takifugu rubripes]	sp|Q96KN1|FA84B_HUMAN	Protein FAM84B OS=Homo sapiens OX=9606 GN=FAM84B PE=1 SV=1	tr|H2T3M1|H2T3M1_TAKRU	Uncharacterized protein {ECO:0000313|Ensembl:ENSTRUP00000019259} OS=Takifugu rubripes (Japanese pufferfish) (Fugu rubripes) Name=LOC101076132 {ECO:0000313|Ensembl:ENSTRUP00000019259} PE=4	no KO assigned	(RefSeq) protein FAM84B-like	*	*	*
augustus-scaffold_3-processed-gene-10.10-mRNA-1	XP_011610682.1	PREDICTED: coiled-coil domain-containing protein 149 isoform X1 [Takifugu rubripes]	sp|Q6DH86|C149B_DANRE	Coiled-coil domain-containing protein 149-B OS=Danio rerio OX=7955 GN=ccdc149b PE=2 SV=1	tr|Q4S6J5|Q4S6J5_TETNG	Chromosome undetermined SCAF14725, whole genome shotgun sequence {ECO:0000313|EMBL:CAG03737.1} OS=nigroviridis) ORFNames=GSTENG00023252001 {ECO:0000313|EMBL:CAG03737.1} PE=4	no KO assigned	(RefSeq) ccdc149; coiled-coil domain containing 149	*	*	*
augustus-scaffold_3-processed-gene-11.0-mRNA-1	KKF20397.1	Transposon TX1 hypothetical protein [Larimichthys crocea]	*	*	tr|A0A1A8E2C1|A0A1A8E2C1_9TELE	Uncharacterized protein {ECO:0000313|EMBL:SBQ40695.1} Fragment OS=Nothobranchius kadleci Name=Nfu_g_1_003002 {ECO:0000313|EMBL:SBQ40695.1} PE=4	no KO assigned	(RefSeq) uncharacterized LOC108281047	*	*	*
augustus-scaffold_3-processed-gene-12.0-mRNA-1	CAG03724.1	unnamed protein product, partial [Tetraodon nigroviridis]	*	*	tr|H2UBL1|H2UBL1_TAKRU	Uncharacterized protein {ECO:0000313|Ensembl:ENSTRUP00000034329} Fragment OS=Takifugu rubripes (Japanese pufferfish) (Fugu rubripes) PE=4	no KO assigned	(GenBank) unnamed protein product	*	*	*
augustus-scaffold_3-processed-gene-12.10-mRNA-1	XP_003972040.1	PREDICTED: netrin-1 [Takifugu rubripes]	sp|Q90922|NET1_CHICK	Netrin-1 OS=Gallus gallus OX=9031 GN=NTN1 PE=1 SV=1	tr|H2U9Y6|H2U9Y6_TAKRU	Uncharacterized protein {ECO:0000313|Ensembl:ENSTRUP00000033752} OS=Takifugu rubripes (Japanese pufferfish) (Fugu rubripes) Name=NTN1 (1 of many) {ECO:0000313|Ensembl:ENSTRUP00000033752} PE=4	K06843 netrin 1	(RefSeq) ntn1; netrin 1	*	*	*
augustus-scaffold_3-processed-gene-12.11-mRNA-1	XP_011610668.1	PREDICTED: melanin-concentrating hormone receptor 1-like, partial [Takifugu rubripes]	sp|P97639|MCHR1_RAT	Melanin-concentrating hormone receptor 1 OS=Rattus norvegicus OX=10116 GN=Mchr1 PE=2 SV=4	tr|Q801F3|Q801F3_TAKRU	Melanin-concenating hormone receptor 1 {ECO:0000313|EMBL:AAO24755.1} Fragment OS=Takifugu rubripes (Japanese pufferfish) (Fugu rubripes) Name=MCHR1 {ECO:0000313|EMBL:AAO24755.1} PE=4	K04320 melanin-concentrating hormone receptor 1	(RefSeq) melanin-concentrating hormone receptor 1-like	GO:0030273(melanin-concentrating hormone receptor activity);GO:0004930(G-protein coupled receptor activity);	GO:0007218(neuropeptide signaling pathway);GO:0007186(G-protein coupled receptor signaling pathway);	GO:0016021(integral component of membrane);
augustus-scaffold_3-processed-gene-12.3-mRNA-1	XP_003972038.2	PREDICTED: cilia- and flagella-associated protein 52 [Takifugu rubripes]	sp|Q8N1V2|CFA52_HUMAN	Cilia- and flagella-associated protein 52 OS=Homo sapiens OX=9606 GN=CFAP52 PE=1 SV=3	tr|H2U976|H2U976_TAKRU	Uncharacterized protein {ECO:0000313|Ensembl:ENSTRUP00000033492} OS=Takifugu rubripes (Japanese pufferfish) (Fugu rubripes) PE=4	no KO assigned	(RefSeq) cfap52; cilia and flagella associated protein 52	GO:0005515(protein binding);	*	*
augustus-scaffold_3-processed-gene-12.9-mRNA-1	XP_002186740.2	PREDICTED: netrin-1-like [Taeniopygia guttata]	sp|O95631|NET1_HUMAN	Netrin-1 OS=Homo sapiens OX=9606 GN=NTN1 PE=1 SV=2	tr|W5KQW5|W5KQW5_ASTMX	Uncharacterized protein {ECO:0000313|Ensembl:ENSAMXP00000009977} OS=Astyanax mexicanus (Blind cave fish) (Astyanax fasciatus mexicanus) PE=4	K06843 netrin 1	(RefSeq) netrin-1-like	*	*	*
augustus-scaffold_3-processed-gene-13.7-mRNA-1	XP_003972026.2	PREDICTED: polycomb protein SUZ12 [Takifugu rubripes]	sp|B0R1D5|SZ12B_DANRE	Polycomb protein suz12-B OS=Danio rerio OX=7955 GN=suz12b PE=2 SV=1	tr|H2U1A4|H2U1A4_TAKRU	Uncharacterized protein {ECO:0000313|Ensembl:ENSTRUP00000030715} OS=Takifugu rubripes (Japanese pufferfish) (Fugu rubripes) Name=suz12 {ECO:0000313|Ensembl:ENSTRUP00000030715} PE=4	K11463 polycomb protein SUZ12	(RefSeq) suz12; SUZ12 polycomb repressive complex 2 subunit	*	*	*
augustus-scaffold_3-processed-gene-14.13-mRNA-1	NP_001027724.1	SPARCL1 precursor [Takifugu rubripes]	sp|P20112|SPRC_PIG	SPARC OS=Sus scrofa OX=9823 GN=SPARC PE=1 SV=2	tr|H2TJ98|H2TJ98_TAKRU	Uncharacterized protein {ECO:0000313|Ensembl:ENSTRUP00000024752} OS=Takifugu rubripes (Japanese pufferfish) (Fugu rubripes) Name=LOC445896 {ECO:0000313|Ensembl:ENSTRUP00000024752} PE=4	no KO assigned	(RefSeq) SPARCL1	GO:0005515(protein binding);GO:0005509(calcium ion binding);	GO:0007165(signal transduction);	GO:0005578(proteinaceous extracellular matrix);
augustus-scaffold_3-processed-gene-14.17-mRNA-1	XP_011610634.1	PREDICTED: MYCBP-associated protein [Takifugu rubripes]	sp|P35900|K1C20_HUMAN	Keratin, type I cytoskeletal 20 OS=Homo sapiens OX=9606 GN=KRT20 PE=1 SV=1	tr|H2S5B5|H2S5B5_TAKRU	Uncharacterized protein {ECO:0000313|Ensembl:ENSTRUP00000007587} OS=Takifugu rubripes (Japanese pufferfish) (Fugu rubripes) Name=LOC101066241 {ECO:0000313|Ensembl:ENSTRUP00000007587} PE=3	no KO assigned	(RefSeq) mycbpap; MYCBP associated protein	GO:0005198(structural molecule activity);	*	GO:0005882(intermediate filament);
augustus-scaffold_3-processed-gene-14.18-mRNA-1	XP_011610634.1	PREDICTED: MYCBP-associated protein [Takifugu rubripes]	*	*	tr|H3CZ04|H3CZ04_TETNG	Uncharacterized protein {ECO:0000313|Ensembl:ENSTNIP00000013489} OS=nigroviridis) PE=4	no KO assigned	(RefSeq) mycbpap; MYCBP associated protein	*	*	*
augustus-scaffold_3-processed-gene-14.5-mRNA-1	XP_003972020.1	PREDICTED: perilipin-2-like isoform X1 [Takifugu rubripes]	*	*	tr|A0A1A8EP83|A0A1A8EP83_9TELE	Perilipin 1 {ECO:0000313|EMBL:SBQ48377.1} OS=Nothobranchius korthausae Name=PLIN1 {ECO:0000313|EMBL:SBQ48377.1} PE=4	K17284 perilipin-2	(RefSeq) perilipin-2-like	*	*	*
augustus-scaffold_3-processed-gene-15.0-mRNA-1	XP_011618674.1	PREDICTED: protein NLRC3-like isoform X1 [Takifugu rubripes]	sp|Q5DU56|NLRC3_MOUSE	Protein NLRC3 OS=Mus musculus OX=10090 GN=Nlrc3 PE=1 SV=2	tr|H2RZC4|H2RZC4_TAKRU	Uncharacterized protein {ECO:0000313|Ensembl:ENSTRUP00000005495} Fragment OS=Takifugu rubripes (Japanese pufferfish) (Fugu rubripes) PE=4	no KO assigned	(RefSeq) protein NLRC3-like	*	*	*
augustus-scaffold_3-processed-gene-15.14-mRNA-1	XP_011619141.1	PREDICTED: protein NLRC3-like [Takifugu rubripes]	*	*	tr|H2U8C4|H2U8C4_TAKRU	Uncharacterized protein {ECO:0000313|Ensembl:ENSTRUP00000033190} Fragment OS=Takifugu rubripes (Japanese pufferfish) (Fugu rubripes) PE=4	no KO assigned	(GenBank) unnamed protein product	*	*	*
augustus-scaffold_3-processed-gene-15.15-mRNA-1	XP_011604828.1	PREDICTED: protein NLRC3-like [Takifugu rubripes]	*	*	tr|H2S008|H2S008_TAKRU	Uncharacterized protein {ECO:0000313|Ensembl:ENSTRUP00000005729} Fragment OS=Takifugu rubripes (Japanese pufferfish) (Fugu rubripes) PE=4	no KO assigned	(RefSeq) protein NLRC3-like	GO:0005515(protein binding);	*	*
augustus-scaffold_3-processed-gene-15.16-mRNA-1	XP_011616175.1	PREDICTED: protein NLRC3-like [Takifugu rubripes]	sp|Q5DU56|NLRC3_MOUSE	Protein NLRC3 OS=Mus musculus OX=10090 GN=Nlrc3 PE=1 SV=2	tr|H2U8C4|H2U8C4_TAKRU	Uncharacterized protein {ECO:0000313|Ensembl:ENSTRUP00000033190} Fragment OS=Takifugu rubripes (Japanese pufferfish) (Fugu rubripes) PE=4	no KO assigned	(RefSeq) protein NLRC3-like	*	*	*
augustus-scaffold_3-processed-gene-15.17-mRNA-1	XP_019207853.1	PREDICTED: ribonuclease inhibitor isoform X3 [Oreochromis niloticus]	sp|P13489|RINI_HUMAN	Ribonuclease inhibitor OS=Homo sapiens OX=9606 GN=RNH1 PE=1 SV=2	tr|H2U8C5|H2U8C5_TAKRU	Uncharacterized protein {ECO:0000313|Ensembl:ENSTRUP00000033191} Fragment OS=Takifugu rubripes (Japanese pufferfish) (Fugu rubripes) PE=4	no KO assigned	(RefSeq) protein NLRC3-like	GO:0005515(protein binding);	*	*
augustus-scaffold_3-processed-gene-15.1-mRNA-1	XP_003978992.1	PREDICTED: NACHT, LRR and PYD domains-containing protein 12-like, partial [Takifugu rubripes]	sp|Q5DU56|NLRC3_MOUSE	Protein NLRC3 OS=Mus musculus OX=10090 GN=Nlrc3 PE=1 SV=2	tr|H2U8C5|H2U8C5_TAKRU	Uncharacterized protein {ECO:0000313|Ensembl:ENSTRUP00000033191} Fragment OS=Takifugu rubripes (Japanese pufferfish) (Fugu rubripes) PE=4	K20865 NACHT, LRR and PYD domains-containing protein 12	(RefSeq) NACHT, LRR and PYD domains-containing protein 12-like	GO:0005515(protein binding);	*	*
augustus-scaffold_3-processed-gene-15.24-mRNA-1	XP_011610631.1	PREDICTED: afadin- and alpha-actinin-binding protein-like isoform X4 [Takifugu rubripes]	*	*	tr|A0A0F8CZA2|A0A0F8CZA2_LARCR	Afadin-and alpha-actinin-binding protein {ECO:0000313|EMBL:KKF30958.1} OS=Larimichthys crocea (Large yellow croaker) (Pseudosciaena crocea) ORFNames=EH28_01076 {ECO:0000313|EMBL:KKF30958.1} PE=4	K06085 synovial sarcoma, X breakpoint 2 interacting protein	(RefSeq) afadin- and alpha-actinin-binding protein-like	*	*	*
augustus-scaffold_3-processed-gene-15.2-mRNA-1	KKF12211.1	Protein NLRC3 [Larimichthys crocea]	sp|P59046|NAL12_HUMAN	NACHT, LRR and PYD domains-containing protein 12 OS=Homo sapiens OX=9606 GN=NLRP12 PE=1 SV=2	tr|A0A0F8ACX8|A0A0F8ACX8_LARCR	Protein NLRC3 {ECO:0000313|EMBL:KKF12211.1} OS=Larimichthys crocea (Large yellow croaker) (Pseudosciaena crocea) ORFNames=EH28_07593 {ECO:0000313|EMBL:KKF12211.1} PE=4	no KO assigned	(RefSeq) NACHT, LRR and PYD domains-containing protein 12-like	GO:0005515(protein binding);	*	*
augustus-scaffold_3-processed-gene-15.33-mRNA-1	XP_011610634.1	PREDICTED: MYCBP-associated protein [Takifugu rubripes]	*	*	tr|Q4SDJ2|Q4SDJ2_TETNG	Chromosome 18 SCAF14637, whole genome shotgun sequence {ECO:0000313|EMBL:CAG01290.1} OS=nigroviridis) ORFNames=GSTENG00020009001 {ECO:0000313|EMBL:CAG01290.1} PE=4	no KO assigned	(RefSeq) mycbpap; MYCBP associated protein	*	*	*
augustus-scaffold_3-processed-gene-15.34-mRNA-1	XP_011610634.1	PREDICTED: MYCBP-associated protein [Takifugu rubripes]	*	*	tr|H3CZ04|H3CZ04_TETNG	Uncharacterized protein {ECO:0000313|Ensembl:ENSTNIP00000013489} OS=nigroviridis) PE=4	no KO assigned	(RefSeq) mycbpap; MYCBP associated protein	*	*	*
augustus-scaffold_3-processed-gene-15.36-mRNA-1	CAC87884.1	alpha2 a2 adrenergic receptor [Takifugu rubripes]	sp|Q90WY4|ADA2A_DANRE	Alpha-2A adrenergic receptor OS=Danio rerio OX=7955 GN=adra2a PE=3 SV=1	tr|Q8JG03|Q8JG03_TAKRU	Alpha2 a2 adrenergic receptor {ECO:0000313|EMBL:CAC87884.1} OS=Takifugu rubripes (Japanese pufferfish) (Fugu rubripes) Name=a2a2AR {ECO:0000313|EMBL:CAC87884.1} PE=3	K04138 adrenergic receptor alpha-2A	(RefSeq) adra2a; adrenoceptor alpha 2A	GO:0004935(adrenergic receptor activity);GO:0004930(G-protein coupled receptor activity);	GO:0007186(G-protein coupled receptor signaling pathway);	GO:0016021(integral component of membrane);
augustus-scaffold_3-processed-gene-15.3-mRNA-1	XP_019207946.1	PREDICTED: uncharacterized protein LOC106097450 [Oreochromis niloticus]	sp|Q5DU56|NLRC3_MOUSE	Protein NLRC3 OS=Mus musculus OX=10090 GN=Nlrc3 PE=1 SV=2	tr|A0A0F8ACX8|A0A0F8ACX8_LARCR	Protein NLRC3 {ECO:0000313|EMBL:KKF12211.1} OS=Larimichthys crocea (Large yellow croaker) (Pseudosciaena crocea) ORFNames=EH28_07593 {ECO:0000313|EMBL:KKF12211.1} PE=4	no KO assigned	(RefSeq) protein NLRC3-like	GO:0005515(protein binding);	*	*
augustus-scaffold_3-processed-gene-15.4-mRNA-1	CAF94706.1	unnamed protein product, partial [Tetraodon nigroviridis]	*	*	tr|H2RSQ2|H2RSQ2_TAKRU	Uncharacterized protein {ECO:0000313|Ensembl:ENSTRUP00000003169} OS=Takifugu rubripes (Japanese pufferfish) (Fugu rubripes) PE=4	no KO assigned	(GenBank) unnamed protein product	*	*	*
augustus-scaffold_3-processed-gene-15.5-mRNA-1	XP_018532011.1	PREDICTED: NACHT, LRR and PYD domains-containing protein 12-like isoform X1 [Lates calcarifer]	sp|P59046|NAL12_HUMAN	NACHT, LRR and PYD domains-containing protein 12 OS=Homo sapiens OX=9606 GN=NLRP12 PE=1 SV=2	tr|H2U8C3|H2U8C3_TAKRU	Uncharacterized protein {ECO:0000313|Ensembl:ENSTRUP00000033189} Fragment OS=Takifugu rubripes (Japanese pufferfish) (Fugu rubripes) PE=4	no KO assigned	(RefSeq) protein NLRC3-like	GO:0005515(protein binding);	*	*
augustus-scaffold_3-processed-gene-15.7-mRNA-1	KKF27988.1	Zinc finger protein AEBP2 [Larimichthys crocea]	sp|Q66X22|NLR9B_MOUSE	NACHT, LRR and PYD domains-containing protein 9B OS=Mus musculus OX=10090 GN=Nlrp9b PE=1 SV=1	tr|H2U8C3|H2U8C3_TAKRU	Uncharacterized protein {ECO:0000313|Ensembl:ENSTRUP00000033189} Fragment OS=Takifugu rubripes (Japanese pufferfish) (Fugu rubripes) PE=4	no KO assigned	(RefSeq) protein NLRC3	GO:0005515(protein binding);	*	*
augustus-scaffold_3-processed-gene-16.15-mRNA-1	XP_010780711.1	PREDICTED: uncharacterized protein LOC104955164 isoform X1 [Notothenia coriiceps]	*	*	tr|A0A0F8AC97|A0A0F8AC97_LARCR	Uncharacterized protein {ECO:0000313|EMBL:KKF10881.1} OS=Larimichthys crocea (Large yellow croaker) (Pseudosciaena crocea) ORFNames=EH28_04296 {ECO:0000313|EMBL:KKF10881.1} PE=4	no KO assigned	(RefSeq) si:dkey-246e1.3; uncharacterized protein si:dkey-246e1.3	*	*	*
augustus-scaffold_3-processed-gene-17.11-mRNA-1	XP_011610746.1	PREDICTED: lysine-rich nucleolar protein 1 [Takifugu rubripes]	*	*	tr|H2T3F4|H2T3F4_TAKRU	Uncharacterized protein {ECO:0000313|Ensembl:ENSTRUP00000019192} Fragment OS=Takifugu rubripes (Japanese pufferfish) (Fugu rubripes) PE=4	no KO assigned	(RefSeq) knop1; lysine rich nucleolar protein 1	*	*	*
augustus-scaffold_3-processed-gene-18.10-mRNA-1	XP_011618913.1	PREDICTED: protein CYR61-like [Takifugu rubripes]	sp|O00622|CYR61_HUMAN	Protein CYR61 OS=Homo sapiens OX=9606 GN=CYR61 PE=1 SV=1	tr|H2S9C4|H2S9C4_TAKRU	Uncharacterized protein {ECO:0000313|Ensembl:ENSTRUP00000009000} Fragment OS=Takifugu rubripes (Japanese pufferfish) (Fugu rubripes) Name=LOC101067432 {ECO:0000313|Ensembl:ENSTRUP00000009000} PE=4	K06829 cysteine rich protein 61	(RefSeq) protein CYR61-like	GO:0005520(insulin-like growth factor binding);GO:0005515(protein binding);	GO:0001558(regulation of cell growth);	GO:0005576(extracellular region);
augustus-scaffold_3-processed-gene-18.15-mRNA-1	XP_003972065.1	PREDICTED: GTP-binding protein Rhes [Takifugu rubripes]	sp|Q96D21|RHES_HUMAN	GTP-binding protein Rhes OS=Homo sapiens OX=9606 GN=RASD2 PE=1 SV=1	tr|Q2LIW7|Q2LIW7_TAKRU	Small GTPase Ras-dva-2 {ECO:0000313|EMBL:ABB84860.1} OS=Takifugu rubripes (Japanese pufferfish) (Fugu rubripes) PE=4	no KO assigned	(RefSeq) GTP-binding protein Rhes	GO:0005525(GTP binding);GO:0003924(GTPase activity);	GO:0007165(signal transduction);	GO:0016020(membrane);
augustus-scaffold_3-processed-gene-18.19-mRNA-1	XP_011610841.1	PREDICTED: ATP-dependent RNA helicase DDX39A-like, partial [Takifugu rubripes]	sp|Q8VDW0|DX39A_MOUSE	ATP-dependent RNA helicase DDX39A OS=Mus musculus OX=10090 GN=Ddx39a PE=1 SV=1	tr|H2UC31|H2UC31_TAKRU	Uncharacterized protein {ECO:0000313|Ensembl:ENSTRUP00000034499} OS=Takifugu rubripes (Japanese pufferfish) (Fugu rubripes) Name=DDX39A (1 of many) {ECO:0000313|Ensembl:ENSTRUP00000034499} PE=4	K13182 ATP-dependent RNA helicase DDX39 [EC:3.6.4.13]	(RefSeq) ATP-dependent RNA helicase DDX39A-like	GO:0005524(ATP binding);GO:0003676(nucleic acid binding);	*	*
augustus-scaffold_3-processed-gene-18.5-mRNA-1	CAG06072.1	unnamed protein product [Tetraodon nigroviridis]	sp|Q9NZ01|TECR_HUMAN	Very-long-chain enoyl-CoA reductase OS=Homo sapiens OX=9606 GN=TECR PE=1 SV=1	tr|H2SEP0|H2SEP0_TAKRU	Uncharacterized protein {ECO:0000313|Ensembl:ENSTRUP00000010871} OS=Takifugu rubripes (Japanese pufferfish) (Fugu rubripes) PE=4	K10258 very-long-chain enoyl-CoA reductase [EC:1.3.1.93]	(GenBank) unnamed protein product	GO:0016627(oxidoreductase activity, acting on the CH-CH group of donors);	GO:0006629(lipid metabolic process);	GO:0016021(integral component of membrane);GO:0005737(cytoplasm);
augustus-scaffold_3-processed-gene-18.7-mRNA-1	XP_011610732.1	PREDICTED: phosphoinositide 3-kinase regulatory subunit 6 isoform X1 [Takifugu rubripes]	sp|Q5UE93|PI3R6_HUMAN	Phohoinositide 3-kinase regulatory subunit 6 OS=Homo sapiens OX=9606 GN=PIK3R6 PE=1 SV=1	tr|H2SB89|H2SB89_TAKRU	Uncharacterized protein {ECO:0000313|Ensembl:ENSTRUP00000009667} Fragment OS=Takifugu rubripes (Japanese pufferfish) (Fugu rubripes) Name=PIK3R6 {ECO:0000313|Ensembl:ENSTRUP00000009667} PE=4	K21290 phosphoinositide-3-kinase regulatory subunit 5/6	(RefSeq) pik3r6; phosphoinositide-3-kinase regulatory subunit 6	GO:0046935(1-phosphatidylinositol-3-kinase regulator activity);	*	GO:0005944(phosphatidylinositol 3-kinase complex, class IB);
augustus-scaffold_3-processed-gene-19.10-mRNA-1	XP_003972134.1	PREDICTED: neuronal membrane glycoprotein M6-a-like [Takifugu rubripes]	sp|P35802|GPM6A_MOUSE	Neuronal membrane glycoprotein M6-a OS=Mus musculus OX=10090 GN=Gpm6a PE=1 SV=1	tr|H2TNT3|H2TNT3_TAKRU	Uncharacterized protein {ECO:0000313|Ensembl:ENSTRUP00000026339} OS=Takifugu rubripes (Japanese pufferfish) (Fugu rubripes) Name=LOC101066371 {ECO:0000313|Ensembl:ENSTRUP00000026339} PE=4	no KO assigned	(RefSeq) neuronal membrane glycoprotein M6-a-like	*	*	GO:0016021(integral component of membrane);
augustus-scaffold_3-processed-gene-19.19-mRNA-1	XP_011610819.1	PREDICTED: uncharacterized protein LOC105417646 [Takifugu rubripes]	*	*	tr|Q4RZU1|Q4RZU1_TETNG	Chromosome 18 SCAF14786, whole genome shotgun sequence {ECO:0000313|EMBL:CAG06091.1} OS=nigroviridis) ORFNames=GSTENG00026327001 {ECO:0000313|EMBL:CAG06091.1} PE=4	no KO assigned	(RefSeq) uncharacterized LOC105417646	*	*	*
augustus-scaffold_3-processed-gene-19.20-mRNA-1	XP_011610840.1	PREDICTED: latrophilin-1-like [Takifugu rubripes]	*	*	tr|A0A0F8CQX1|A0A0F8CQX1_LARCR	Laophilin-1 {ECO:0000313|EMBL:KKF25410.1} OS=Larimichthys crocea (Large yellow croaker) (Pseudosciaena crocea) ORFNames=EH28_05119 {ECO:0000313|EMBL:KKF25410.1} PE=3	K04592 latrophilin 1	(RefSeq) latrophilin-1-like	*	*	*
augustus-scaffold_3-processed-gene-19.26-mRNA-1	XP_003972160.1	PREDICTED: docking protein 3-like isoform X1 [Takifugu rubripes]	sp|Q7L591|DOK3_HUMAN	Docking protein 3 OS=Homo sapiens OX=9606 GN=DOK3 PE=1 SV=2	tr|Q4RZT4|Q4RZT4_TETNG	Chromosome 18 SCAF14786, whole genome shotgun sequence {ECO:0000313|EMBL:CAG06098.1} OS=nigroviridis) ORFNames=GSTENG00026335001 {ECO:0000313|EMBL:CAG06098.1} PE=4	K14752 docking protein 1	(RefSeq) docking protein 3-like	GO:0005158(insulin receptor binding);	*	*
augustus-scaffold_3-processed-gene-19.28-mRNA-1	XP_003972132.1	PREDICTED: high mobility group protein B2 [Takifugu rubripes]	sp|O54879|HMGB3_MOUSE	High mobility group protein B3 OS=Mus musculus OX=10090 GN=Hmgb3 PE=1 SV=3	tr|H2TJ64|H2TJ64_TAKRU	Uncharacterized protein {ECO:0000313|Ensembl:ENSTRUP00000024718} OS=Takifugu rubripes (Japanese pufferfish) (Fugu rubripes) Name=hmgb2 {ECO:0000313|Ensembl:ENSTRUP00000024718} PE=4	K11295 high mobility group protein B2	(RefSeq) hmgb2; high mobility group box 2	*	*	*
augustus-scaffold_3-processed-gene-19.4-mRNA-1	XP_011610820.1	PREDICTED: LOW QUALITY PROTEIN: dynamin-2-like [Takifugu rubripes]	sp|P39054|DYN2_MOUSE	Dynamin-2 OS=Mus musculus OX=10090 GN=Dnm2 PE=1 SV=2	tr|H2U130|H2U130_TAKRU	Uncharacterized protein {ECO:0000313|Ensembl:ENSTRUP00000030641} OS=Takifugu rubripes (Japanese pufferfish) (Fugu rubripes) Name=DNM2 (1 of many) {ECO:0000313|Ensembl:ENSTRUP00000030641} PE=3	K01528 dynamin GTPase [EC:3.6.5.5]	(RefSeq) dynamin-2-like	GO:0005525(GTP binding);GO:0003924(GTPase activity);	GO:0006897(endocytosis);	GO:0005874(microtubule);
augustus-scaffold_3-processed-gene-19.8-mRNA-1	XP_003972135.1	PREDICTED: complement C3-like [Takifugu rubripes]	sp|P98093|CO3_ONCMY	Complement C3 (Fragment) OS=Oncorhynchus mykiss OX=8022 GN=c3 PE=1 SV=1	tr|H2TQQ9|H2TQQ9_TAKRU	Uncharacterized protein {ECO:0000313|Ensembl:ENSTRUP00000027016} OS=Takifugu rubripes (Japanese pufferfish) (Fugu rubripes) Name=C3 (1 of many) {ECO:0000313|Ensembl:ENSTRUP00000027016} PE=4	K03990 complement component 3	(RefSeq) complement C3-like	GO:0004866(endopeptidase inhibitor activity);	*	GO:0005576(extracellular region);
augustus-scaffold_3-processed-gene-20.13-mRNA-1	XP_011617818.1	PREDICTED: ATP-dependent RNA helicase DDX39A-like isoform X2 [Takifugu rubripes]	sp|O00148|DX39A_HUMAN	ATP-dependent RNA helicase DDX39A OS=Homo sapiens OX=9606 GN=DDX39A PE=1 SV=2	tr|H2RP84|H2RP84_TAKRU	Uncharacterized protein {ECO:0000313|Ensembl:ENSTRUP00000001947} OS=Takifugu rubripes (Japanese pufferfish) (Fugu rubripes) Name=DDX39A (1 of many) {ECO:0000313|Ensembl:ENSTRUP00000001947} PE=4	K13182 ATP-dependent RNA helicase DDX39 [EC:3.6.4.13]	(RefSeq) ATP-dependent RNA helicase DDX39A-like	GO:0005524(ATP binding);GO:0003676(nucleic acid binding);	*	*
augustus-scaffold_3-processed-gene-20.3-mRNA-1	XP_003972145.2	PREDICTED: N-acetylmuramoyl-L-alanine amidase [Takifugu rubripes]	sp|Q8VCS0|PGRP2_MOUSE	N-acetylmuramoyl-L-alanine amidase OS=Mus musculus OX=10090 GN=Pglyrp2 PE=1 SV=1	tr|B6VJE1|B6VJE1_SCIOC	Peptidoglycan recognition protein {ECO:0000313|EMBL:AEX08890.1} Peptidoglycan recognition protein II {ECO:0000313|EMBL:ACJ13032.1} OS=Sciaenops ocellatus (Red drum) Name=PGLYRP-2 {ECO:0000313|EMBL:AEX08890.1} PE=2	K01446 peptidoglycan recognition protein	(RefSeq) pglyrp2; peptidoglycan recognition protein 2	GO:0008745(N-acetylmuramoyl-L-alanine amidase activity);GO:0008270(zinc ion binding);GO:0003796(lysozyme activity);	GO:0016998(cell wall macromolecule catabolic process);GO:0009253(peptidoglycan catabolic process);	*
augustus-scaffold_3-processed-gene-20.4-mRNA-1	AAG60684.1	gag-protease [Takifugu rubripes]	*	*	tr|Q98SV9|Q98SV9_TAKRU	Gag-protease {ECO:0000313|EMBL:AAG60684.1} OS=Takifugu rubripes (Japanese pufferfish) (Fugu rubripes) PE=4	no KO assigned	(RefSeq) uncharacterized LOC105416325	*	*	*
augustus-scaffold_3-processed-gene-21.19-mRNA-1	KKF23385.1	Rho GDP-dissociation inhibitor 1 [Larimichthys crocea]	sp|Q99PT1|GDIR1_MOUSE	Rho GDP-dissociation inhibitor 1 OS=Mus musculus OX=10090 GN=Arhgdia PE=1 SV=3	tr|H2S0L4|H2S0L4_TAKRU	Uncharacterized protein {ECO:0000313|Ensembl:ENSTRUP00000005935} OS=Takifugu rubripes (Japanese pufferfish) (Fugu rubripes) PE=4	K12462 Rho GDP-dissociation inhibitor	(RefSeq) rho GDP-dissociation inhibitor 1-like	GO:0005094(Rho GDP-dissociation inhibitor activity);GO:0003676(nucleic acid binding);	*	GO:0005737(cytoplasm);
augustus-scaffold_3-processed-gene-21.1-mRNA-1	XP_011617815.1	PREDICTED: LOW QUALITY PROTEIN: voltage-dependent calcium channel gamma-4 subunit [Takifugu rubripes]	sp|Q8VHW9|CCG4_RAT	Voltage-dependent calcium channel gamma-4 subunit OS=Rattus norvegicus OX=10116 GN=Cacng4 PE=1 SV=1	tr|H2RND6|H2RND6_TAKRU	Multifunctional fusion protein {ECO:0000256|RuleBase:RU361151, ECO:0000256|RuleBase:RU363085} Voltage-dependent calcium channel gamma subunit {ECO:0000256|RuleBase:RU361151} Voltage-dependent calcium channel gamma-4 subunit {ECO:0000256|RuleBase:RU363085} OS=Takifugu rubripes (Japanese pufferfish) (Fugu rubripes) Name=cacng4 {ECO:0000313|Ensembl:ENSTRUP00000001649} PE=3	K04869 voltage-dependent calcium channel gamma-4	(RefSeq) cacng4; calcium voltage-gated channel auxiliary subunit gamma 4	GO:0005245(voltage-gated calcium channel activity);	GO:0070588(calcium ion transmembrane transport);GO:0006816(calcium ion transport);	GO:0016021(integral component of membrane);GO:0016020(membrane);GO:0005891(voltage-gated calcium channel complex);
augustus-scaffold_3-processed-gene-21.3-mRNA-1	XP_020476243.1	cytoplasmic phosphatidylinositol transfer protein 1 isoform X1 [Monopterus albus]	sp|Q28CA0|PITC1_XENTR	Cytoplasmic phohatidylinositol transfer protein 1 OS=Xenopus tropicalis OX=8364 GN=pitpnc1 PE=2 SV=1	tr|A0A146ZV39|A0A146ZV39_FUNHE	Cytoplasmic phosphatidylinositol ansfer protein 1 {ECO:0000313|EMBL:JAR70150.1} OS=Fundulus heteroclitus (Killifish) (Mummichog) PE=4	no KO assigned	(RefSeq) pitpnc1; phosphatidylinositol transfer protein, cytoplasmic 1	*	GO:0006810(transport);	GO:0005622(intracellular);
augustus-scaffold_3-processed-gene-21.6-mRNA-1	XP_003976194.1	PREDICTED: chloride intracellular channel protein 5-like [Takifugu rubripes]	sp|P35526|CLIC5_BOVIN	Chloride intracellular channel protein 5 OS=Bos taurus OX=9913 GN=CLIC5 PE=2 SV=1	tr|H2RLZ9|H2RLZ9_TAKRU	Uncharacterized protein {ECO:0000313|Ensembl:ENSTRUP00000001162} Fragment OS=Takifugu rubripes (Japanese pufferfish) (Fugu rubripes) Name=LOC101070710 {ECO:0000313|Ensembl:ENSTRUP00000001162} PE=4	K05025 chloride intracellular channel protein 5	(RefSeq) chloride intracellular channel protein 5-like	*	*	*
augustus-scaffold_3-processed-gene-22.10-mRNA-1	XP_013857881.1	PREDICTED: uncharacterized protein LOC106513546 [Austrofundulus limnaeus]	*	*	tr|A0A087XGF1|A0A087XGF1_POEFO	Uncharacterized protein {ECO:0000313|Ensembl:ENSPFOP00000004854} OS=Poecilia formosa (Amazon molly) (Limia formosa) PE=4	K19759 dynein assembly factor 5, axonemal	(RefSeq) dynein assembly factor 5, axonemal-like	*	*	*
augustus-scaffold_3-processed-gene-22.11-mRNA-1	XP_011610865.1	PREDICTED: potassium voltage-gated channel subfamily KQT member 5-like isoform X2 [Takifugu rubripes]	sp|Q9NR82|KCNQ5_HUMAN	Potassium voltage-gated channel subfamily KQT member 5 OS=Homo sapiens OX=9606 GN=KCNQ5 PE=1 SV=3	tr|A0A147B4B2|A0A147B4B2_FUNHE	Potassium voltage-gated channel subfamily KQT member 5 {ECO:0000313|EMBL:JAR85618.1} OS=Fundulus heteroclitus (Killifish) (Mummichog) PE=3	K04930 potassium voltage-gated channel KQT-like subfamily member 5	(RefSeq) potassium voltage-gated channel subfamily KQT member 5-like	GO:0005249(voltage-gated potassium channel activity);GO:0005216(ion channel activity);	GO:0055085(transmembrane transport);GO:0006813(potassium ion transport);GO:0006811(ion transport);	GO:0016020(membrane);GO:0008076(voltage-gated potassium channel complex);
augustus-scaffold_3-processed-gene-22.17-mRNA-1	XP_013889486.1	PREDICTED: RNA-directed DNA polymerase from mobile element jockey-like, partial [Austrofundulus limnaeus]	sp|P21329|RTJK_DROFU	RNA-directed DNA polymerase from mobile element jockey OS=Drosophila funebris OX=7221 GN=jockey\pol PE=1 SV=1	tr|A0A1A8RU09|A0A1A8RU09_9TELE	Uncharacterized protein {ECO:0000313|EMBL:SBS09177.1} OS=Nothobranchius rachovii (bluefin notho) Name=Nfu_g_1_025701 {ECO:0000313|EMBL:SBS09177.1} PE=4	no KO assigned	(RefSeq) RNA-directed DNA polymerase from mobile element jockey-like	*	*	*
augustus-scaffold_3-processed-gene-22.9-mRNA-1	XP_011610864.1	PREDICTED: potassium voltage-gated channel subfamily KQT member 5-like isoform X1 [Takifugu rubripes]	sp|Q9JK45|KCNQ5_MOUSE	Potassium voltage-gated channel subfamily KQT member 5 OS=Mus musculus OX=10090 GN=Kcnq5 PE=1 SV=2	tr|H2T7X4|H2T7X4_TAKRU	Uncharacterized protein {ECO:0000313|Ensembl:ENSTRUP00000020764} OS=Takifugu rubripes (Japanese pufferfish) (Fugu rubripes) PE=3	K04930 potassium voltage-gated channel KQT-like subfamily member 5	(RefSeq) potassium voltage-gated channel subfamily KQT member 5-like	GO:0005249(voltage-gated potassium channel activity);	GO:0006813(potassium ion transport);	GO:0008076(voltage-gated potassium channel complex);
augustus-scaffold_3-processed-gene-24.6-mRNA-1	XP_013857881.1	PREDICTED: uncharacterized protein LOC106513546 [Austrofundulus limnaeus]	*	*	tr|A0A096M8R6|A0A096M8R6_POEFO	Uncharacterized protein {ECO:0000313|Ensembl:ENSPFOP00000027807} OS=Poecilia formosa (Amazon molly) (Limia formosa) PE=4	no KO assigned	(RefSeq) NACHT, LRR and PYD domains-containing protein 12-like	*	*	*
augustus-scaffold_3-processed-gene-24.9-mRNA-1	KKF20397.1	Transposon TX1 hypothetical protein [Larimichthys crocea]	sp|Q03278|PO21_NASVI	Retrovirus-related Pol polyprotein from type-1 retrotranosable element R2 (Fragment) OS=Nasonia vitripennis OX=7425 PE=4 SV=2	tr|A0A146PA50|A0A146PA50_FUNHE	Reverse anscriptase-like protein {ECO:0000313|EMBL:JAQ40446.1} OS=Fundulus heteroclitus (Killifish) (Mummichog) PE=4	no KO assigned	(RefSeq) uncharacterized LOC108281047	*	*	*
augustus-scaffold_3-processed-gene-26.6-mRNA-1	XP_011610903.1	PREDICTED: slit homolog 2 protein [Takifugu rubripes]	sp|Q9R1B9|SLIT2_MOUSE	Slit homolog 2 protein OS=Mus musculus OX=10090 GN=Slit2 PE=2 SV=2	tr|H2U9S8|H2U9S8_TAKRU	Uncharacterized protein {ECO:0000313|Ensembl:ENSTRUP00000033694} OS=Takifugu rubripes (Japanese pufferfish) (Fugu rubripes) Name=slit2 {ECO:0000313|Ensembl:ENSTRUP00000033694} PE=4	K06839 slit 2	(RefSeq) slit2; slit guidance ligand 2	GO:0005515(protein binding);GO:0005509(calcium ion binding);	*	*
augustus-scaffold_3-processed-gene-26.7-mRNA-1	XP_011610904.1	PREDICTED: condensin complex subunit 3 [Takifugu rubripes]	sp|Q9YHB5|CND3_XENLA	Condensin complex subunit 3 OS=Xenopus laevis OX=8355 GN=ncapg PE=1 SV=1	tr|H2UCZ5|H2UCZ5_TAKRU	Uncharacterized protein {ECO:0000313|Ensembl:ENSTRUP00000034814} OS=Takifugu rubripes (Japanese pufferfish) (Fugu rubripes) Name=ncapg {ECO:0000313|Ensembl:ENSTRUP00000034814} PE=4	K06678 condensin complex subunit 3	(RefSeq) ncapg; non-SMC condensin I complex subunit G	GO:0005515(protein binding);	GO:0007076(mitotic chromosome condensation);	GO:0000796(condensin complex);
augustus-scaffold_3-processed-gene-27.13-mRNA-1	XP_020564216.1	uncharacterized protein LOC110016273 [Oryzias latipes]	*	*	tr|A0A1A8BBW7|A0A1A8BBW7_9TELE	Uncharacterized protein {ECO:0000313|EMBL:SBP64136.1} OS=Nothobranchius kadleci Name=Nfu_g_1_025701 {ECO:0000313|EMBL:SBP64136.1} PE=4	no KO assigned	(RefSeq) RNA-directed DNA polymerase from mobile element jockey-like	*	*	*
augustus-scaffold_3-processed-gene-27.1-mRNA-1	XP_003964360.1	PREDICTED: uncharacterized protein LOC101065967 [Takifugu rubripes]	*	*	tr|A0A146PBA8|A0A146PBA8_FUNHE	Gag-like protein {ECO:0000313|EMBL:JAQ41177.1} OS=Fundulus heteroclitus (Killifish) (Mummichog) PE=4	K01581 ornithine decarboxylase [EC:4.1.1.17]	(RefSeq) uncharacterized LOC101065967	*	*	*
augustus-scaffold_3-processed-gene-27.2-mRNA-1	XP_011618001.1	PREDICTED: uncharacterized protein LOC101068568 [Takifugu rubripes]	*	*	tr|A0A146P0S8|A0A146P0S8_FUNHE	Pol-like protein {ECO:0000313|EMBL:JAQ37375.1} OS=Fundulus heteroclitus (Killifish) (Mummichog) PE=4	K01050 cholinesterase [EC:3.1.1.8]	(RefSeq) uncharacterized LOC101068568	*	*	*
augustus-scaffold_3-processed-gene-27.3-mRNA-1	XP_011618001.1	PREDICTED: uncharacterized protein LOC101068568 [Takifugu rubripes]	*	*	tr|A0A146R228|A0A146R228_FUNHE	Reverse anscriptase-like protein {ECO:0000313|EMBL:JAQ62389.1} OS=Fundulus heteroclitus (Killifish) (Mummichog) PE=4	K01050 cholinesterase [EC:3.1.1.8]	(RefSeq) uncharacterized LOC101068568	*	*	*
augustus-scaffold_3-processed-gene-27.5-mRNA-1	XP_011610920.1	PREDICTED: protein FAM184B [Takifugu rubripes]	sp|Q9ULE4|F184B_HUMAN	Protein FAM184B OS=Homo sapiens OX=9606 GN=FAM184B PE=2 SV=3	tr|A0A146WT74|A0A146WT74_FUNHE	Protein FAM184B {ECO:0000313|EMBL:JAR32509.1} OS=Fundulus heteroclitus (Killifish) (Mummichog) PE=4	no KO assigned	(RefSeq) fam184b; family with sequence similarity 184 member B	*	*	*
augustus-scaffold_3-processed-gene-27.6-mRNA-1	XP_011610920.1	PREDICTED: protein FAM184B [Takifugu rubripes]	sp|Q0KK56|F184B_MOUSE	Protein FAM184B OS=Mus musculus OX=10090 GN=Fam184b PE=2 SV=1	tr|A0A096M8W1|A0A096M8W1_POEFO	Uncharacterized protein {ECO:0000313|Ensembl:ENSPFOP00000027852} OS=Poecilia formosa (Amazon molly) (Limia formosa) PE=4	no KO assigned	(RefSeq) fam184b; family with sequence similarity 184 member B	*	*	*
augustus-scaffold_3-processed-gene-27.7-mRNA-1	XP_011610913.1	PREDICTED: amyloid beta A4 precursor protein-binding family B member 2 isoform X5 [Takifugu rubripes]	sp|Q92870|APBB2_HUMAN	Amyloid-beta A4 precursor protein-binding family B member 2 OS=Homo sapiens OX=9606 GN=APBB2 PE=1 SV=3	tr|H2UE27|H2UE27_TAKRU	Uncharacterized protein {ECO:0000313|Ensembl:ENSTRUP00000035196} Fragment OS=Takifugu rubripes (Japanese pufferfish) (Fugu rubripes) PE=4	K04530 amyloid beta A4 precursor protein-binding family B member 2	(RefSeq) apbb2; amyloid beta precursor protein binding family B member 2	GO:0005515(protein binding);	*	*
augustus-scaffold_3-processed-gene-28.10-mRNA-1	*	*	*	*	tr|A0A146P4D3|A0A146P4D3_FUNHE	Uncharacterized protein {ECO:0000313|EMBL:JAQ38326.1} Fragment OS=Fundulus heteroclitus (Killifish) (Mummichog) PE=4	*	*	*	*	*
augustus-scaffold_3-processed-gene-28.11-mRNA-1	CBN80957.1	Gag-protease [Dicentrarchus labrax]	*	*	tr|E6ZFK7|E6ZFK7_DICLA	Gag-protease {ECO:0000313|EMBL:CBN80957.1} OS=Dicenarchus labrax (European seabass) (Morone labrax) ORFNames=DLA_It03820 {ECO:0000313|EMBL:CBN80957.1} PE=4	no KO assigned	(RefSeq) uncharacterized LOC105416325	*	*	*
augustus-scaffold_3-processed-gene-28.12-mRNA-1	CBN81752.1	Pol polyprotein [Dicentrarchus labrax]	sp|P04323|POL3_DROME	Retrovirus-related Pol polyprotein from tranoson 17.6 OS=Drosophila melanogaster OX=7227 GN=pol PE=4 SV=1	tr|E6ZI68|E6ZI68_DICLA	Pol polyprotein {ECO:0000313|EMBL:CBN81752.1} OS=Dicenarchus labrax (European seabass) (Morone labrax) ORFNames=DLA_XVIII00100 {ECO:0000313|EMBL:CBN81752.1} PE=4	no KO assigned	(RefSeq) rtl1; retrotransposon-like 1	*	*	*
augustus-scaffold_3-processed-gene-28.14-mRNA-1	XP_011615803.1	PREDICTED: bifunctional heparan sulfate N-deacetylase/N-sulfotransferase 4-like [Takifugu rubripes]	sp|P52848|NDST1_HUMAN	Bifunctional heparan sulfate N-deacetylase/N-sulfotransferase 1 OS=Homo sapiens OX=9606 GN=NDST1 PE=1 SV=1	tr|H2RKQ4|H2RKQ4_TAKRU	Uncharacterized protein {ECO:0000313|Ensembl:ENSTRUP00000000717} OS=Takifugu rubripes (Japanese pufferfish) (Fugu rubripes) PE=4	K02579 heparan sulfate N-deacetylase/N-sulfotransferase NDST4 [EC:3.1.1.- 2.8.2.-]	(RefSeq) bifunctional heparan sulfate N-deacetylase/N-sulfotransferase 4-like	GO:0016787(hydrolase activity);GO:0015016([heparan sulfate]-glucosamine N-sulfotransferase activity);	*	*
augustus-scaffold_3-processed-gene-28.18-mRNA-1	*	*	*	*	*	*	*	*	*	*	*
augustus-scaffold_3-processed-gene-28.25-mRNA-1	XP_015256528.1	PREDICTED: arachidonate 15-lipoxygenase B-like [Cyprinodon variegatus]	*	*	tr|A0A1A8BBW7|A0A1A8BBW7_9TELE	Uncharacterized protein {ECO:0000313|EMBL:SBP64136.1} OS=Nothobranchius kadleci Name=Nfu_g_1_025701 {ECO:0000313|EMBL:SBP64136.1} PE=4	no KO assigned	(RefSeq) uncharacterized LOC109140034	*	*	*
augustus-scaffold_3-processed-gene-28.26-mRNA-1	XP_020555579.1	uncharacterized protein LOC105357574 [Oryzias latipes]	*	*	tr|H2RXX6|H2RXX6_TAKRU	Uncharacterized protein {ECO:0000313|Ensembl:ENSTRUP00000004996} Fragment OS=Takifugu rubripes (Japanese pufferfish) (Fugu rubripes) PE=4	no KO assigned	(RefSeq) uncharacterized LOC105357574	*	*	*
augustus-scaffold_3-processed-gene-28.27-mRNA-1	BAB83841.1	ReO_6 [Oryzias latipes]	*	*	tr|A0A1A8CJ36|A0A1A8CJ36_9TELE	Uncharacterized protein {ECO:0000313|EMBL:SBP79063.1} OS=Nothobranchius kadleci Name=CR392001.1 {ECO:0000313|EMBL:SBP79063.1} PE=4	no KO assigned	(RefSeq) uncharacterized LOC109141784	*	*	*
augustus-scaffold_3-processed-gene-28.29-mRNA-1	KKF19921.1	Retrotransposable element Tf2 protein type 1 [Larimichthys crocea]	*	*	tr|A0A146T917|A0A146T917_FUNHE	Pol polyprotein {ECO:0000313|EMBL:JAQ89349.1} OS=Fundulus heteroclitus (Killifish) (Mummichog) PE=4	no KO assigned	(RefSeq) uncharacterized LOC106675134	*	GO:0015074(DNA integration);	*
augustus-scaffold_3-processed-gene-28.31-mRNA-1	CBN81752.1	Pol polyprotein [Dicentrarchus labrax]	sp|P14381|YTX2_XENLA	Tranoson TX1 uncharacterized 149 kDa protein OS=Xenopus laevis OX=8355 PE=4 SV=1	tr|E6ZI68|E6ZI68_DICLA	Pol polyprotein {ECO:0000313|EMBL:CBN81752.1} OS=Dicenarchus labrax (European seabass) (Morone labrax) ORFNames=DLA_XVIII00100 {ECO:0000313|EMBL:CBN81752.1} PE=4	no KO assigned	(RefSeq) uncharacterized LOC105416325	GO:0008270(zinc ion binding);GO:0003676(nucleic acid binding);	*	*
augustus-scaffold_3-processed-gene-28.32-mRNA-1	XP_013857881.1	PREDICTED: uncharacterized protein LOC106513546 [Austrofundulus limnaeus]	*	*	tr|A0A0S7ESG3|A0A0S7ESG3_9TELE	PO21 {ECO:0000313|EMBL:JAO07919.1} Fragment OS=Poeciliopsis prolifica (blacksipe livebearer) Name=PO21 {ECO:0000313|EMBL:JAO07919.1} PE=4	no KO assigned	(RefSeq) uncharacterized LOC105387367	*	*	*
augustus-scaffold_3-processed-gene-28.33-mRNA-1	BAC82605.1	pol-like protein [Tetraodon nigroviridis]	*	*	tr|Q76IM5|Q76IM5_TETNG	Pol-like protein {ECO:0000313|EMBL:BAC82605.1} OS=nigroviridis) Name=ORF2 {ECO:0000313|EMBL:BAC82605.1} PE=4	*	*	*	*	*
augustus-scaffold_3-processed-gene-28.35-mRNA-1	BAC82603.1	pol-like protein [Takifugu rubripes]	*	*	tr|Q76IM7|Q76IM7_TAKRU	Pol-like protein {ECO:0000313|EMBL:BAC82603.1} OS=Takifugu rubripes (Japanese pufferfish) (Fugu rubripes) Name=ORF2 {ECO:0000313|EMBL:BAC82603.1} PE=4	K01050 cholinesterase [EC:3.1.1.8]	(RefSeq) uncharacterized LOC101068568	*	*	*
augustus-scaffold_3-processed-gene-28.36-mRNA-1	XP_003976597.1	PREDICTED: neurotrypsin isoform X2 [Takifugu rubripes]	sp|Q5G268|NETR_NOMLE	Neurotrypsin OS=Nomascus leucogenys OX=61853 GN=PRSS12 PE=3 SV=1	tr|H2RKZ5|H2RKZ5_TAKRU	Uncharacterized protein {ECO:0000313|Ensembl:ENSTRUP00000000808} OS=Takifugu rubripes (Japanese pufferfish) (Fugu rubripes) Name=prss12 {ECO:0000313|Ensembl:ENSTRUP00000000808} PE=3	K09624 neurotrypsin [EC:3.4.21.-]	(RefSeq) prss12; protease, serine 12	GO:0005044(scavenger receptor activity);GO:0004252(serine-type endopeptidase activity);	GO:0006508(proteolysis);	GO:0016020(membrane);
augustus-scaffold_3-processed-gene-28.38-mRNA-1	XP_011615806.1	PREDICTED: neurotrypsin isoform X1 [Takifugu rubripes]	sp|Q5G267|NETR_MACMU	Neurotrypsin OS=Macaca mulatta OX=9544 GN=PRSS12 PE=3 SV=1	tr|H2RKZ4|H2RKZ4_TAKRU	Uncharacterized protein {ECO:0000313|Ensembl:ENSTRUP00000000807} OS=Takifugu rubripes (Japanese pufferfish) (Fugu rubripes) Name=prss12 {ECO:0000313|Ensembl:ENSTRUP00000000807} PE=3	K09624 neurotrypsin [EC:3.4.21.-]	(RefSeq) prss12; protease, serine 12	GO:0005044(scavenger receptor activity);	*	GO:0016020(membrane);
augustus-scaffold_3-processed-gene-28.45-mRNA-1	KXJ08611.1	Craniofacial development protein 2 [Exaiptasia pallida]	*	*	tr|A0A182ZB84|A0A182ZB84_BIOGL	Uncharacterized protein {ECO:0000313|VectorBase:BGLB006392-PA} OS=Biomphalaria glabrata (Bloodfluke planorb) (Freshwater snail) PE=4	no KO assigned	(RefSeq) uncharacterized protein LOC100537186	*	*	*
augustus-scaffold_3-processed-gene-28.4-mRNA-1	CBN81175.1	Pol polyprotein [Dicentrarchus labrax]	sp|Q9UR07|TF211_SCHPO	Tranoson Tf2-11 polyprotein OS=Schizosaccharomyces pombe (strain 972 / ATCC 24843) OX=284812 GN=Tf2-11 PE=3 SV=1	tr|A0A146RJ04|A0A146RJ04_FUNHE	Pol polyprotein {ECO:0000313|EMBL:JAQ68403.1} Fragment OS=Fundulus heteroclitus (Killifish) (Mummichog) PE=4	no KO assigned	(RefSeq) uncharacterized LOC105416325	*	*	*
augustus-scaffold_3-processed-gene-28.6-mRNA-1	XP_019222776.1	PREDICTED: protein NYNRIN-like [Oreochromis niloticus]	*	*	tr|H2RXL2|H2RXL2_TAKRU	Uncharacterized protein {ECO:0000313|Ensembl:ENSTRUP00000004882} Fragment OS=Takifugu rubripes (Japanese pufferfish) (Fugu rubripes) PE=4	no KO assigned	(RefSeq) uncharacterized protein K02A2.6-like	*	*	*
augustus-scaffold_3-processed-gene-28.9-mRNA-1	KKF19921.1	Retrotransposable element Tf2 protein type 1 [Larimichthys crocea]	*	*	tr|A0A0F8CEX5|A0A0F8CEX5_LARCR	Reoansposon-derived protein PEG10 {ECO:0000313|EMBL:KKF31091.1} OS=Larimichthys crocea (Large yellow croaker) (Pseudosciaena crocea) ORFNames=EH28_12296 {ECO:0000313|EMBL:KKF31091.1} PE=4	no KO assigned	(RefSeq) cpne9; copine family member 9	*	*	*
augustus-scaffold_3-processed-gene-29.10-mRNA-1	XP_018965159.1	PREDICTED: uncharacterized protein LOC109095946 [Cyprinus carpio]	*	*	tr|A0A146SP46|A0A146SP46_FUNHE	Gag-like protein {ECO:0000313|EMBL:JAQ82036.1} OS=Fundulus heteroclitus (Killifish) (Mummichog) PE=4	no KO assigned	(GenBank) unnamed protein product	*	*	*
augustus-scaffold_3-processed-gene-29.11-mRNA-1	XP_003978206.1	PREDICTED: leucine-rich repeat transmembrane neuronal protein 1 [Takifugu rubripes]	sp|A1A4H9|LRRT1_BOVIN	Leucine-rich repeat transmembrane neuronal protein 1 OS=Bos taurus OX=9913 GN=LRRTM1 PE=2 SV=1	tr|H2SE42|H2SE42_TAKRU	Uncharacterized protein {ECO:0000313|Ensembl:ENSTRUP00000010673} OS=Takifugu rubripes (Japanese pufferfish) (Fugu rubripes) Name=lrrtm1 {ECO:0000313|Ensembl:ENSTRUP00000010673} PE=4	K16665 leucine-rich repeat transmembrane neuronal protein 1/2	(RefSeq) lrrtm1; leucine rich repeat transmembrane neuronal 1	GO:0005515(protein binding);	*	*
augustus-scaffold_3-processed-gene-29.12-mRNA-1	XP_020564216.1	uncharacterized protein LOC110016273 [Oryzias latipes]	*	*	tr|A0A1A8JL83|A0A1A8JL83_NOTKU	Uncharacterized protein {ECO:0000313|EMBL:SBR20869.1} OS=Nothobranchius kuhntae (Beira killifish) Name=Nfu_g_1_025640 {ECO:0000313|EMBL:SBR20869.1} PE=4	no KO assigned	(RefSeq) RNA-directed DNA polymerase from mobile element jockey-like	GO:0016706(oxidoreductase activity, acting on paired donors, with incorporation or reduction of molecular oxygen, 2-oxoglutarate as one donor, and incorporation of one atom each of oxygen into both donors);GO:0008168(methyltransferase activity);	GO:0055114(oxidation-reduction process);	*
augustus-scaffold_3-processed-gene-29.15-mRNA-1	XP_011604217.1	PREDICTED: uncharacterized protein LOC101078290 [Takifugu rubripes]	*	*	tr|A0A0F8BYA4|A0A0F8BYA4_LARCR	Reoansposable element Tf2 protein type 1 {ECO:0000313|EMBL:KKF20430.1} OS=Larimichthys crocea (Large yellow croaker) (Pseudosciaena crocea) ORFNames=EH28_04193 {ECO:0000313|EMBL:KKF20430.1} PE=4	K04582 glucagon-like peptide 2 receptor	(RefSeq) uncharacterized LOC101078290	*	*	*
augustus-scaffold_3-processed-gene-29.16-mRNA-1	*	*	*	*	*	*	*	*	*	*	*
augustus-scaffold_3-processed-gene-29.7-mRNA-1	BAC82607.1	pol-like protein [Tetraodon nigroviridis]	sp|P14381|YTX2_XENLA	Tranoson TX1 uncharacterized 149 kDa protein OS=Xenopus laevis OX=8355 PE=4 SV=1	tr|Q76IM3|Q76IM3_TETNG	Pol-like protein {ECO:0000313|EMBL:BAC82607.1} OS=nigroviridis) Name=ORF2 {ECO:0000313|EMBL:BAC82607.1} PE=4	no KO assigned	(RefSeq) uncharacterized LOC106700087	*	*	*
augustus-scaffold_3-processed-gene-29.9-mRNA-1	BAC82609.1	pol-like protein [Danio rerio]	*	*	tr|A0A146TJH7|A0A146TJH7_FUNHE	Pol-like protein {ECO:0000313|EMBL:JAQ93034.1} OS=Fundulus heteroclitus (Killifish) (Mummichog) PE=4	no KO assigned	(GenBank) unnamed protein product	*	*	*
augustus-scaffold_3-processed-gene-30.0-mRNA-1	XP_011611238.1	PREDICTED: putative nuclease HARBI1 isoform X1 [Takifugu rubripes]	sp|Q61301|CTNA2_MOUSE	Catenin alpha-2 OS=Mus musculus OX=10090 GN=Ctnna2 PE=1 SV=3	tr|Q4T202|Q4T202_TETNG	Chromosome undetermined SCAF10404, whole genome shotgun sequence {ECO:0000313|EMBL:CAF93080.1} Fragment OS=nigroviridis) ORFNames=GSTENG00008564001 {ECO:0000313|EMBL:CAF93080.1} PE=4	no KO assigned	(RefSeq) putative nuclease HARBI1	GO:0051015(actin filament binding);GO:0045296(cadherin binding);	GO:0007155(cell adhesion);	*
augustus-scaffold_3-processed-gene-30.10-mRNA-1	XP_020564216.1	uncharacterized protein LOC110016273 [Oryzias latipes]	sp|B7ZC77|CTNA2_DANRE	Catenin alpha-2 OS=Danio rerio OX=7955 GN=Ctnna2 PE=3 SV=1	tr|A0A1A8JL83|A0A1A8JL83_NOTKU	Uncharacterized protein {ECO:0000313|EMBL:SBR20869.1} OS=Nothobranchius kuhntae (Beira killifish) Name=Nfu_g_1_025640 {ECO:0000313|EMBL:SBR20869.1} PE=4	no KO assigned	(RefSeq) RNA-directed DNA polymerase from mobile element jockey-like	GO:0051015(actin filament binding);GO:0045296(cadherin binding);	GO:0048854(brain morphogenesis);GO:0007155(cell adhesion);	GO:0005913(cell-cell adherens junction);
augustus-scaffold_3-processed-gene-30.11-mRNA-1	AAG60684.1	gag-protease [Takifugu rubripes]	*	*	tr|Q98SV9|Q98SV9_TAKRU	Gag-protease {ECO:0000313|EMBL:AAG60684.1} OS=Takifugu rubripes (Japanese pufferfish) (Fugu rubripes) PE=4	no KO assigned	(RefSeq) uncharacterized LOC105419240	*	*	*
augustus-scaffold_3-processed-gene-30.14-mRNA-1	XP_003964395.1	PREDICTED: general transcription factor II-I repeat domain-containing protein 2-like [Takifugu rubripes]	sp|Q8IZ13|ZBED8_HUMAN	Protein ZBED8 OS=Homo sapiens OX=9606 GN=ZBED8 PE=1 SV=1	tr|A0A0P4W9S6|A0A0P4W9S6_9EUCA	Uncharacterized protein {ECO:0000313|EMBL:JAI63074.1} OS=Scylla olivacea (orange mud crab) PE=4	no KO assigned	(RefSeq) general transcription factor II-I repeat domain-containing protein 2-like	GO:0046983(protein dimerization activity);	*	*
augustus-scaffold_3-processed-gene-30.15-mRNA-1	XP_019962721.1	PREDICTED: general transcription factor II-I repeat domain-containing protein 2-like [Paralichthys olivaceus]	sp|Q86UP8|GTD2A_HUMAN	General transcription factor II-I repeat domain-containing protein 2A OS=Homo sapiens OX=9606 GN=GTF2IRD2 PE=1 SV=3	tr|G1Q1X5|G1Q1X5_MYOLU	Uncharacterized protein {ECO:0000313|Ensembl:ENSMLUP00000017708} Fragment OS=Myotis lucifugus (Little brown bat) PE=4	no KO assigned	(RefSeq) general transcription factor II-I repeat domain-containing protein 2A-like	*	*	*
augustus-scaffold_3-processed-gene-30.18-mRNA-1	XP_020564216.1	uncharacterized protein LOC110016273 [Oryzias latipes]	*	*	tr|A0A1A8RU09|A0A1A8RU09_9TELE	Uncharacterized protein {ECO:0000313|EMBL:SBS09177.1} OS=Nothobranchius rachovii (bluefin notho) Name=Nfu_g_1_025701 {ECO:0000313|EMBL:SBS09177.1} PE=4	no KO assigned	(RefSeq) RNA-directed DNA polymerase from mobile element jockey-like	*	*	*
augustus-scaffold_3-processed-gene-30.25-mRNA-1	BAB83841.1	ReO_6 [Oryzias latipes]	*	*	tr|A0A1A8CJ36|A0A1A8CJ36_9TELE	Uncharacterized protein {ECO:0000313|EMBL:SBP79063.1} OS=Nothobranchius kadleci Name=CR392001.1 {ECO:0000313|EMBL:SBP79063.1} PE=4	K06545 CD163 antigen	(RefSeq) deleted in malignant brain tumors 1 protein-like	*	*	*
augustus-scaffold_3-processed-gene-30.27-mRNA-1	XP_020564216.1	uncharacterized protein LOC110016273 [Oryzias latipes]	*	*	tr|A0A1A8H9W2|A0A1A8H9W2_9TELE	Uncharacterized protein {ECO:0000313|EMBL:SBQ79515.1} OS=Nothobranchius korthausae Name=Nfu_g_1_025640 {ECO:0000313|EMBL:SBQ79515.1} PE=4	no KO assigned	(RefSeq) uncharacterized LOC109140034	GO:0016706(oxidoreductase activity, acting on paired donors, with incorporation or reduction of molecular oxygen, 2-oxoglutarate as one donor, and incorporation of one atom each of oxygen into both donors);GO:0008168(methyltransferase activity);	GO:0055114(oxidation-reduction process);	*
augustus-scaffold_3-processed-gene-30.28-mRNA-1	XP_003972311.1	PREDICTED: REST corepressor 3 isoform X1 [Takifugu rubripes]	sp|Q9P2K3|RCOR3_HUMAN	REST corepressor 3 OS=Homo sapiens OX=9606 GN=RCOR3 PE=1 SV=2	tr|H2UEJ0|H2UEJ0_TAKRU	Uncharacterized protein {ECO:0000313|Ensembl:ENSTRUP00000035359} OS=Takifugu rubripes (Japanese pufferfish) (Fugu rubripes) Name=rcor3 {ECO:0000313|Ensembl:ENSTRUP00000035359} PE=4	no KO assigned	(RefSeq) rcor3; REST corepressor 3	*	*	*
augustus-scaffold_3-processed-gene-30.29-mRNA-1	KKF20397.1	Transposon TX1 hypothetical protein [Larimichthys crocea]	*	*	tr|A0A1A8Q4C1|A0A1A8Q4C1_9TELE	Uncharacterized protein {ECO:0000313|EMBL:SBR88635.1} OS=Nothobranchius pienaari Name=Nfu_g_1_002267 {ECO:0000313|EMBL:SBR88635.1} PE=4	no KO assigned	(RefSeq) uncharacterized LOC108281047	*	*	*
augustus-scaffold_3-processed-gene-30.31-mRNA-1	KKF20397.1	Transposon TX1 hypothetical protein [Larimichthys crocea]	*	*	tr|A0A1A8E2C1|A0A1A8E2C1_9TELE	Uncharacterized protein {ECO:0000313|EMBL:SBQ40695.1} Fragment OS=Nothobranchius kadleci Name=Nfu_g_1_003002 {ECO:0000313|EMBL:SBQ40695.1} PE=4	no KO assigned	(RefSeq) uncharacterized LOC108281047	*	*	*
augustus-scaffold_3-processed-gene-30.5-mRNA-1	WP_092487680.1	hypothetical protein [bacterium 2013Arg42i]	sp|B7ZC77|CTNA2_DANRE	Catenin alpha-2 OS=Danio rerio OX=7955 GN=Ctnna2 PE=3 SV=1	tr|A0A146PA50|A0A146PA50_FUNHE	Reverse anscriptase-like protein {ECO:0000313|EMBL:JAQ40446.1} OS=Fundulus heteroclitus (Killifish) (Mummichog) PE=4	no KO assigned	(RefSeq) uncharacterized LOC108281047	*	*	*
augustus-scaffold_3-processed-gene-30.7-mRNA-1	XP_019946005.1	PREDICTED: connective tissue growth factor-like [Paralichthys olivaceus]	sp|B7ZC77|CTNA2_DANRE	Catenin alpha-2 OS=Danio rerio OX=7955 GN=Ctnna2 PE=3 SV=1	tr|A0A1A8V5Y5|A0A1A8V5Y5_NOTFU	Uncharacterized protein {ECO:0000313|EMBL:SBS54982.1} Fragment OS=Nothobranchius furzeri (Turquoise killifish) Name=Nfu_g_1_025701 {ECO:0000313|EMBL:SBS54982.1} PE=4	no KO assigned	(RefSeq) RNA-directed DNA polymerase from mobile element jockey-like	GO:0051015(actin filament binding);GO:0045296(cadherin binding);GO:0016706(oxidoreductase activity, acting on paired donors, with incorporation or reduction of molecular oxygen, 2-oxoglutarate as one donor, and incorporation of one atom each of oxygen into both donors);GO:0008168(methyltransferase activity);GO:0008013(beta-catenin binding);	GO:0090136(epithelial cell-cell adhesion);GO:0055114(oxidation-reduction process);GO:0007155(cell adhesion);GO:0007015(actin filament organization);	GO:0005912(adherens junction);GO:0005829(cytosol);
augustus-scaffold_3-processed-gene-30.9-mRNA-1	KPP78728.1	hypothetical protein Z043_101748 [Scleropages formosus]	sp|B7ZC77|CTNA2_DANRE	Catenin alpha-2 OS=Danio rerio OX=7955 GN=Ctnna2 PE=3 SV=1	tr|A0A0P7V946|A0A0P7V946_9TELE	Uncharacterized protein {ECO:0000313|EMBL:KPP78728.1} OS=Scleropages formosus (Asian bonytongue) ORFNames=Z043_101748 {ECO:0000313|EMBL:KPP78728.1} PE=4	K05691 catenin alpha	(RefSeq) ctnna2; catenin alpha 2	GO:0051015(actin filament binding);GO:0045296(cadherin binding);	GO:0048854(brain morphogenesis);GO:0007155(cell adhesion);	GO:0005913(cell-cell adherens junction);
augustus-scaffold_3-processed-gene-31.14-mRNA-1	XP_013771076.1	PREDICTED: receptor-type tyrosine-protein phosphatase gamma-like [Pundamilia nyererei]	sp|Q95SX7|RTBS_DROME	Probable RNA-directed DNA polymerase from tranoson BS OS=Drosophila melanogaster OX=7227 GN=RTase PE=2 SV=1	tr|A0A0S7J470|A0A0S7J470_9TELE	RTJK {ECO:0000313|EMBL:JAO60052.1} OS=Poeciliopsis prolifica (blacksipe livebearer) Name=RTJK {ECO:0000313|EMBL:JAO60052.1} PE=4	no KO assigned	(RefSeq) RNA-directed DNA polymerase from mobile element jockey-like	*	*	*
augustus-scaffold_3-processed-gene-31.16-mRNA-1	XP_003972295.1	PREDICTED: transmembrane protein 178A [Takifugu rubripes]	sp|Q08CE6|T178A_DANRE	Transmembrane protein 178A OS=Danio rerio OX=7955 GN=tmem178a PE=2 SV=1	tr|A0A147B2M4|A0A147B2M4_FUNHE	Paired box protein 7b {ECO:0000313|EMBL:JAR85024.1} OS=Fundulus heteroclitus (Killifish) (Mummichog) PE=4	no KO assigned	(RefSeq) tmem178a; transmembrane protein 178A	GO:0003677(DNA binding);	GO:0015074(DNA integration);GO:0006313(transposition, DNA-mediated);	GO:0016021(integral component of membrane);
augustus-scaffold_3-processed-gene-31.18-mRNA-1	XP_005461385.1	PREDICTED: tubulin-specific chaperone E [Oreochromis niloticus]	sp|Q5U378|TBCE_DANRE	Tubulin-ecific chaperone E OS=Danio rerio OX=7955 GN=tbce PE=2 SV=2	tr|I3KNZ2|I3KNZ2_ORENI	Uncharacterized protein {ECO:0000313|Ensembl:ENSONIP00000022837} OS=Oreochromis niloticus (Nile tilapia) (Tilapia nilotica) Name=tbce {ECO:0000313|Ensembl:ENSONIP00000022837} PE=4	no KO assigned	(RefSeq) tbce; tubulin folding cofactor E	GO:0005515(protein binding);	*	*
augustus-scaffold_3-processed-gene-31.19-mRNA-1	XP_003972291.2	PREDICTED: integral membrane protein GPR137B-like [Takifugu rubripes]	sp|Q8BNQ3|G137B_MOUSE	Integral membrane protein GPR137B OS=Mus musculus OX=10090 GN=Gpr137b PE=2 SV=2	tr|H2TS52|H2TS52_TAKRU	Uncharacterized protein {ECO:0000313|Ensembl:ENSTRUP00000027510} OS=Takifugu rubripes (Japanese pufferfish) (Fugu rubripes) Name=LOC101065008 {ECO:0000313|Ensembl:ENSTRUP00000027510} PE=4	no KO assigned	(RefSeq) integral membrane protein GPR137B-like	*	*	*
augustus-scaffold_3-processed-gene-31.20-mRNA-1	XP_003972305.1	PREDICTED: 28S ribosomal protein S28, mitochondrial [Takifugu rubripes]	sp|P82928|RT28_BOVIN	28S ribosomal protein S28, mitochondrial OS=Bos taurus OX=9913 GN=MRPS28 PE=1 SV=2	tr|H2U5S8|H2U5S8_TAKRU	Uncharacterized protein {ECO:0000313|Ensembl:ENSTRUP00000032294} OS=Takifugu rubripes (Japanese pufferfish) (Fugu rubripes) Name=mrps28 {ECO:0000313|Ensembl:ENSTRUP00000032294} PE=4	K17407 small subunit ribosomal protein S28	(RefSeq) mrps28; mitochondrial ribosomal protein S28	*	*	*
augustus-scaffold_3-processed-gene-31.21-mRNA-1	XP_011611005.1	PREDICTED: translation initiation factor IF-2, mitochondrial [Takifugu rubripes]	sp|P46199|IF2M_HUMAN	Translation initiation factor IF-2, mitochondrial OS=Homo sapiens OX=9606 GN=MTIF2 PE=1 SV=2	tr|H2U4N0|H2U4N0_TAKRU	Uncharacterized protein {ECO:0000313|Ensembl:ENSTRUP00000031892} OS=Takifugu rubripes (Japanese pufferfish) (Fugu rubripes) PE=3	K02519 translation initiation factor IF-2	(RefSeq) mtif2; mitochondrial translational initiation factor 2	GO:0005525(GTP binding);GO:0003924(GTPase activity);	*	*
augustus-scaffold_3-processed-gene-31.22-mRNA-1	XP_016890636.1	PREDICTED: echinoderm microtubule-associated protein-like 6 [Cynoglossus semilaevis]	sp|Q6ZMW3|EMAL6_HUMAN	Echinoderm microtubule-associated protein-like 6 OS=Homo sapiens OX=9606 GN=EML6 PE=2 SV=2	tr|A0A0S7FIS9|A0A0S7FIS9_9TELE	EMAL6 {ECO:0000313|EMBL:JAO16629.1} OS=Poeciliopsis prolifica (blacksipe livebearer) Name=EMAL6 {ECO:0000313|EMBL:JAO16629.1} PE=4	K18598 echinoderm microtubule-associated protein-like 6	(RefSeq) echinoderm microtubule-associated protein-like 6	*	*	*
augustus-scaffold_3-processed-gene-31.23-mRNA-1	XP_003972302.1	PREDICTED: echinoderm microtubule-associated protein-like 6 isoform X1 [Takifugu rubripes]	sp|Q6ZMW3|EMAL6_HUMAN	Echinoderm microtubule-associated protein-like 6 OS=Homo sapiens OX=9606 GN=EML6 PE=2 SV=2	tr|H2U3G8|H2U3G8_TAKRU	Uncharacterized protein {ECO:0000313|Ensembl:ENSTRUP00000031479} OS=Takifugu rubripes (Japanese pufferfish) (Fugu rubripes) Name=EML6 {ECO:0000313|Ensembl:ENSTRUP00000031479} PE=4	K18598 echinoderm microtubule-associated protein-like 6	(RefSeq) eml6; echinoderm microtubule associated protein like 6	GO:0005515(protein binding);	*	*
augustus-scaffold_3-processed-gene-31.26-mRNA-1	XP_003972256.1	PREDICTED: cysteine-rich protein 2-binding protein [Takifugu rubripes]	sp|Q8CID0|CSR2B_MOUSE	Cysteine-rich protein 2-binding protein OS=Mus musculus OX=10090 GN=Kat14 PE=1 SV=2	tr|H2U0H3|H2U0H3_TAKRU	Uncharacterized protein {ECO:0000313|Ensembl:ENSTRUP00000030432} OS=Takifugu rubripes (Japanese pufferfish) (Fugu rubripes) Name=kat14 {ECO:0000313|Ensembl:ENSTRUP00000030432} PE=4	no KO assigned	(RefSeq) kat14, csrp2bp; lysine acetyltransferase 14	GO:0008080(N-acetyltransferase activity);	*	*
augustus-scaffold_3-processed-gene-31.2-mRNA-1	XP_013872245.1	PREDICTED: uncharacterized protein LOC106523394, partial [Austrofundulus limnaeus]	*	*	tr|A0A1A8TXC5|A0A1A8TXC5_NOTFU	Uncharacterized protein {ECO:0000313|EMBL:SBS40460.1} OS=Nothobranchius furzeri (Turquoise killifish) Name=CU041398.1 {ECO:0000313|EMBL:SBS40460.1} PE=4	no KO assigned	(RefSeq) uncharacterized LOC109140921	*	*	*
augustus-scaffold_3-processed-gene-31.30-mRNA-1	XP_003972253.1	PREDICTED: interferon regulatory factor 2-binding protein 2 [Takifugu rubripes]	sp|Q7T2G1|I2B2B_DANRE	Interferon regulatory factor 2-binding protein 2-B OS=Danio rerio OX=7955 GN=irf2bp2b PE=2 SV=1	tr|H2TV96|H2TV96_TAKRU	Uncharacterized protein {ECO:0000313|Ensembl:ENSTRUP00000028605} OS=Takifugu rubripes (Japanese pufferfish) (Fugu rubripes) Name=irf2bp2 {ECO:0000313|Ensembl:ENSTRUP00000028605} PE=4	no KO assigned	(RefSeq) irf2bp2; interferon regulatory factor 2 binding protein 2	*	*	*
augustus-scaffold_3-processed-gene-31.3-mRNA-1	CBN80961.1	Retrovirus polyprotein [Dicentrarchus labrax]	sp|Q8I7P9|POL5_DROME	Retrovirus-related Pol polyprotein from tranoson opus OS=Drosophila melanogaster OX=7227 GN=pol PE=4 SV=1	tr|E6ZFL1|E6ZFL1_DICLA	Reovirus polyprotein {ECO:0000313|EMBL:CBN80961.1} OS=Dicenarchus labrax (European seabass) (Morone labrax) ORFNames=DLA_It03860 {ECO:0000313|EMBL:CBN80961.1} PE=4	no KO assigned	(RefSeq) gin1; gypsy retrotransposon integrase-like protein 1	*	*	*
augustus-scaffold_3-processed-gene-31.5-mRNA-1	XP_013875632.1	PREDICTED: uncharacterized protein LOC106525827 [Austrofundulus limnaeus]	*	*	tr|A0A146TRH3|A0A146TRH3_FUNHE	Pol-like protein {ECO:0000313|EMBL:JAQ95392.1} OS=Fundulus heteroclitus (Killifish) (Mummichog) PE=4	no KO assigned	(RefSeq) uncharacterized LOC101487942	*	*	*
augustus-scaffold_3-processed-gene-31.7-mRNA-1	XP_018952830.1	PREDICTED: uncharacterized protein LOC109082404 isoform X1 [Cyprinus carpio]	*	*	tr|H2U5R2|H2U5R2_TAKRU	Uncharacterized protein {ECO:0000313|Ensembl:ENSTRUP00000032278} Fragment OS=Takifugu rubripes (Japanese pufferfish) (Fugu rubripes) PE=4	no KO assigned	(RefSeq) uncharacterized LOC106676217	*	*	*
augustus-scaffold_3-processed-gene-31.9-mRNA-1	XP_011611004.1	PREDICTED: protein SDE2 homolog [Takifugu rubripes]	sp|Q7T293|SDE2_DANRE	Replication stress reonse regulator SDE2 OS=Danio rerio OX=7955 GN=sde2 PE=2 SV=2	tr|H2U578|H2U578_TAKRU	Uncharacterized protein {ECO:0000313|Ensembl:ENSTRUP00000032091} OS=Takifugu rubripes (Japanese pufferfish) (Fugu rubripes) PE=4	no KO assigned	(RefSeq) sde2; SDE2 telomere maintenance homolog	*	*	*
augustus-scaffold_3-processed-gene-32.0-mRNA-1	BAC82602.1	gag-like protein [Takifugu rubripes]	sp|P14381|YTX2_XENLA	Tranoson TX1 uncharacterized 149 kDa protein OS=Xenopus laevis OX=8355 PE=4 SV=1	tr|Q76IM8|Q76IM8_TAKRU	Gag-like protein {ECO:0000313|EMBL:BAC82602.1} OS=Takifugu rubripes (Japanese pufferfish) (Fugu rubripes) Name=ORF1 {ECO:0000313|EMBL:BAC82602.1} PE=4	K01050 cholinesterase [EC:3.1.1.8]	(RefSeq) uncharacterized LOC101068568	*	*	*
augustus-scaffold_3-processed-gene-32.13-mRNA-1	XP_011618001.1	PREDICTED: uncharacterized protein LOC101068568 [Takifugu rubripes]	sp|P14381|YTX2_XENLA	Tranoson TX1 uncharacterized 149 kDa protein OS=Xenopus laevis OX=8355 PE=4 SV=1	tr|Q76IM5|Q76IM5_TETNG	Pol-like protein {ECO:0000313|EMBL:BAC82605.1} OS=nigroviridis) Name=ORF2 {ECO:0000313|EMBL:BAC82605.1} PE=4	K01050 cholinesterase [EC:3.1.1.8]	(RefSeq) uncharacterized LOC101068568	*	*	*
augustus-scaffold_3-processed-gene-32.14-mRNA-1	BAC82603.1	pol-like protein [Takifugu rubripes]	sp|P14381|YTX2_XENLA	Tranoson TX1 uncharacterized 149 kDa protein OS=Xenopus laevis OX=8355 PE=4 SV=1	tr|Q76IM7|Q76IM7_TAKRU	Pol-like protein {ECO:0000313|EMBL:BAC82603.1} OS=Takifugu rubripes (Japanese pufferfish) (Fugu rubripes) Name=ORF2 {ECO:0000313|EMBL:BAC82603.1} PE=4	no KO assigned	(GenBank) unnamed protein product	*	*	*
augustus-scaffold_3-processed-gene-32.16-mRNA-1	XP_003972250.1	PREDICTED: striatin-like isoform X1 [Takifugu rubripes]	sp|O43815|STRN_HUMAN	Striatin OS=Homo sapiens OX=9606 GN=STRN PE=1 SV=4	tr|H2TJH0|H2TJH0_TAKRU	Uncharacterized protein {ECO:0000313|Ensembl:ENSTRUP00000024824} OS=Takifugu rubripes (Japanese pufferfish) (Fugu rubripes) Name=LOC101074653 {ECO:0000313|Ensembl:ENSTRUP00000024824} PE=4	K17608 striatin 1/3/4	(RefSeq) striatin-like	*	*	*
augustus-scaffold_3-processed-gene-32.18-mRNA-1	XP_003972249.1	PREDICTED: BTB/POZ domain-containing protein 3-like [Takifugu rubripes]	sp|F7ASZ0|BTBD3_CALJA	BTB/POZ domain-containing protein 3 OS=Callithrix jacchus OX=9483 GN=BTBD3 PE=2 SV=1	tr|H2TJ07|H2TJ07_TAKRU	Uncharacterized protein {ECO:0000313|Ensembl:ENSTRUP00000024661} Fragment OS=Takifugu rubripes (Japanese pufferfish) (Fugu rubripes) Name=LOC101074426 {ECO:0000313|Ensembl:ENSTRUP00000024661} PE=4	K10478 BTB/POZ domain-containing protein 3/6	(RefSeq) BTB/POZ domain-containing protein 3-like	GO:0005515(protein binding);	*	*
augustus-scaffold_3-processed-gene-32.23-mRNA-1	XP_020564216.1	uncharacterized protein LOC110016273 [Oryzias latipes]	sp|Q9NBX4|RTXE_DROME	Probable RNA-directed DNA polymerase from tranoson X-element OS=Drosophila melanogaster OX=7227 GN=X-element\ORF2 PE=3 SV=1	tr|A0A0S7J470|A0A0S7J470_9TELE	RTJK {ECO:0000313|EMBL:JAO60052.1} OS=Poeciliopsis prolifica (blacksipe livebearer) Name=RTJK {ECO:0000313|EMBL:JAO60052.1} PE=4	no KO assigned	(RefSeq) uncharacterized LOC109140034	GO:0016706(oxidoreductase activity, acting on paired donors, with incorporation or reduction of molecular oxygen, 2-oxoglutarate as one donor, and incorporation of one atom each of oxygen into both donors);GO:0008168(methyltransferase activity);	GO:0055114(oxidation-reduction process);	*
augustus-scaffold_3-processed-gene-32.26-mRNA-1	XP_003972245.1	PREDICTED: UTP--glucose-1-phosphate uridylyltransferase-like isoform X1 [Takifugu rubripes]	sp|Q91ZJ5|UGPA_MOUSE	UTP--glucose-1-phohate uridylyltransferase OS=Mus musculus OX=10090 GN=Ugp2 PE=1 SV=3	tr|H2TA96|H2TA96_TAKRU	Uncharacterized protein {ECO:0000313|Ensembl:ENSTRUP00000021586} Fragment OS=Takifugu rubripes (Japanese pufferfish) (Fugu rubripes) Name=LOC101073539 {ECO:0000313|Ensembl:ENSTRUP00000021586} PE=4	K00963 UTP--glucose-1-phosphate uridylyltransferase [EC:2.7.7.9]	(RefSeq) UTP--glucose-1-phosphate uridylyltransferase-like	GO:0070569(uridylyltransferase activity);GO:0016616(oxidoreductase activity, acting on the CH-OH group of donors, NAD or NADP as acceptor);GO:0016491(oxidoreductase activity);	GO:0055114(oxidation-reduction process);GO:0008152(metabolic process);	*
augustus-scaffold_3-processed-gene-32.27-mRNA-1	CAF91604.1	unnamed protein product, partial [Tetraodon nigroviridis]	sp|Q99315|YG31B_YEAST	Tranoson Ty3-G Gag-Pol polyprotein OS=Saccharomyces cerevisiae (strain ATCC 204508 / S288c) OX=559292 GN=TY3B-G PE=1 SV=3	tr|A0A146QB18|A0A146QB18_FUNHE	Pol polyprotein {ECO:0000313|EMBL:JAQ53423.1} Fragment OS=Fundulus heteroclitus (Killifish) (Mummichog) PE=4	no KO assigned	(GenBank) unnamed protein product	*	*	*
augustus-scaffold_3-processed-gene-32.2-mRNA-1	XP_003969781.1	PREDICTED: uncharacterized protein KIAA0895-like homolog [Takifugu rubripes]	sp|Q810A5|K895L_MOUSE	Uncharacterized protein KIAA0895-like OS=Mus musculus OX=10090 GN=Kiaa0895l PE=2 SV=1	tr|Q4TAF9|Q4TAF9_TETNG	Chromosome undetermined SCAF7349, whole genome shotgun sequence {ECO:0000313|EMBL:CAF90123.1} OS=nigroviridis) ORFNames=GSTENG00004224001 {ECO:0000313|EMBL:CAF90123.1} PE=4	no KO assigned	(RefSeq) kiaa0895l; KIAA0895 like	*	*	*
augustus-scaffold_3-processed-gene-32.45-mRNA-1	KKF20397.1	Transposon TX1 hypothetical protein [Larimichthys crocea]	*	*	tr|A0A146R3I4|A0A146R3I4_FUNHE	Tyrosyl-DNA phosphodiesterase 2 {ECO:0000313|EMBL:JAQ62954.1} Fragment OS=Fundulus heteroclitus (Killifish) (Mummichog) PE=4	no KO assigned	(RefSeq) uncharacterized LOC109141725	*	*	*
augustus-scaffold_3-processed-gene-32.46-mRNA-1	KKF20397.1	Transposon TX1 hypothetical protein [Larimichthys crocea]	*	*	tr|A0A146SQ82|A0A146SQ82_FUNHE	Reverse anscriptase {ECO:0000313|EMBL:JAQ82755.1} OS=Fundulus heteroclitus (Killifish) (Mummichog) PE=4	no KO assigned	(RefSeq) NACHT, LRR and PYD domains-containing protein 12-like	*	*	*
augustus-scaffold_3-processed-gene-32.4-mRNA-1	KKF19921.1	Retrotransposable element Tf2 protein type 1 [Larimichthys crocea]	sp|Q86TG7|PEG10_HUMAN	Retrotranoson-derived protein PEG10 OS=Homo sapiens OX=9606 GN=PEG10 PE=1 SV=2	tr|A0A146RCR0|A0A146RCR0_FUNHE	Gag-protease {ECO:0000313|EMBL:JAQ66248.1} Fragment OS=Fundulus heteroclitus (Killifish) (Mummichog) PE=4	no KO assigned	(RefSeq) uncharacterized LOC101167845	*	*	*
augustus-scaffold_3-processed-gene-32.5-mRNA-1	CAF95050.1	unnamed protein product [Tetraodon nigroviridis]	sp|Q99315|YG31B_YEAST	Tranoson Ty3-G Gag-Pol polyprotein OS=Saccharomyces cerevisiae (strain ATCC 204508 / S288c) OX=559292 GN=TY3B-G PE=1 SV=3	tr|Q4SWD2|Q4SWD2_TETNG	Chromosome undetermined SCAF13629, whole genome shotgun sequence {ECO:0000313|EMBL:CAF95050.1} OS=nigroviridis) ORFNames=GSTENG00011547001 {ECO:0000313|EMBL:CAF95050.1} PE=4	no KO assigned	(GenBank) unnamed protein product	*	GO:0015074(DNA integration);	*
augustus-scaffold_3-processed-gene-32.7-mRNA-1	XP_003972292.2	PREDICTED: ERO1-like protein beta isoform X1 [Takifugu rubripes]	sp|Q8R2E9|ERO1B_MOUSE	ERO1-like protein beta OS=Mus musculus OX=10090 GN=Ero1b PE=1 SV=1	tr|H2TT05|H2TT05_TAKRU	Uncharacterized protein {ECO:0000313|Ensembl:ENSTRUP00000027813} OS=Takifugu rubripes (Japanese pufferfish) (Fugu rubripes) Name=ero1b {ECO:0000313|Ensembl:ENSTRUP00000027813} PE=4	K10976 ERO1-like protein beta [EC:1.8.4.-]	(RefSeq) ero1b, ero1lb; endoplasmic reticulum oxidoreductase 1 beta	GO:0016671(oxidoreductase activity, acting on a sulfur group of donors, disulfide as acceptor);GO:0003756(protein disulfide isomerase activity);	GO:0055114(oxidation-reduction process);	GO:0005783(endoplasmic reticulum);
augustus-scaffold_3-processed-gene-32.8-mRNA-1	XP_003969780.1	PREDICTED: beta-1,3-galactosyltransferase 2-like [Takifugu rubripes]	sp|O43825|B3GT2_HUMAN	Beta-1,3-galactosyltransferase 2 OS=Homo sapiens OX=9606 GN=B3GALT2 PE=1 SV=1	tr|A0A0F8AID2|A0A0F8AID2_LARCR	Hexosylansferase {ECO:0000256|RuleBase:RU363063} EC=2.4.1.- {ECO:0000256|RuleBase:RU363063} OS=Larimichthys crocea (Large yellow croaker) (Pseudosciaena crocea) ORFNames=EH28_04328 {ECO:0000313|EMBL:KKF21821.1} PE=3	K07820 beta-1,3-galactosyltransferase 2 [EC:2.4.1.-]	(RefSeq) beta-1,3-galactosyltransferase 2-like	GO:0008378(galactosyltransferase activity);	GO:0006486(protein glycosylation);	GO:0016020(membrane);
augustus-scaffold_3-processed-gene-33.16-mRNA-1	XP_011610927.1	PREDICTED: uncharacterized protein LOC101078859 [Takifugu rubripes]	sp|Q9Z222|B3GN2_MOUSE	N-acetyllactosaminide beta-1,3-N-acetylglucosaminyltransferase 2 OS=Mus musculus OX=10090 GN=B3GNT2 PE=1 SV=3	tr|A0A0F8ASH2|A0A0F8ASH2_LARCR	UDP-GlcNAc:betaGal beta-1,3-N-acetylglucosaminylansferase 2 {ECO:0000313|EMBL:KKF29002.1} OS=Larimichthys crocea (Large yellow croaker) (Pseudosciaena crocea) ORFNames=EH28_08572 {ECO:0000313|EMBL:KKF29002.1} PE=4	no KO assigned	(RefSeq) uncharacterized LOC101078859	GO:0008378(galactosyltransferase activity);GO:0005509(calcium ion binding);	GO:0006486(protein glycosylation);	GO:0016020(membrane);
augustus-scaffold_3-processed-gene-33.1-mRNA-1	BAC82605.1	pol-like protein [Tetraodon nigroviridis]	sp|P14381|YTX2_XENLA	Tranoson TX1 uncharacterized 149 kDa protein OS=Xenopus laevis OX=8355 PE=4 SV=1	tr|A0A146SD46|A0A146SD46_FUNHE	Pol-like protein {ECO:0000313|EMBL:JAQ78531.1} OS=Fundulus heteroclitus (Killifish) (Mummichog) PE=4	K01050 cholinesterase [EC:3.1.1.8]	(RefSeq) uncharacterized LOC101068568	*	*	*
augustus-scaffold_3-processed-gene-33.20-mRNA-1	WP_092487680.1	hypothetical protein [bacterium 2013Arg42i]	*	*	tr|A0A146PVD4|A0A146PVD4_FUNHE	Reverse anscriptase {ECO:0000313|EMBL:JAQ47667.1} OS=Fundulus heteroclitus (Killifish) (Mummichog) PE=4	no KO assigned	(RefSeq) craniofacial development protein 2-like	*	*	*
augustus-scaffold_3-processed-gene-33.28-mRNA-1	XP_020564216.1	uncharacterized protein LOC110016273 [Oryzias latipes]	*	*	tr|A0A1A8S178|A0A1A8S178_9TELE	Uncharacterized protein {ECO:0000313|EMBL:SBS11269.1} OS=Nothobranchius rachovii (bluefin notho) Name=Nfu_g_1_025640 {ECO:0000313|EMBL:SBS11269.1} PE=4	no KO assigned	(RefSeq) xin actin-binding repeat-containing protein 2-like	*	*	*
augustus-scaffold_3-processed-gene-33.2-mRNA-1	XP_011610945.1	PREDICTED: ligand-dependent corepressor [Takifugu rubripes]	sp|Q6ZPI3|LCOR_MOUSE	Ligand-dependent corepressor OS=Mus musculus OX=10090 GN=Lcor PE=2 SV=2	tr|A0A0F8AQK5|A0A0F8AQK5_LARCR	Ligand-dependent corepressor {ECO:0000313|EMBL:KKF27123.1} OS=Larimichthys crocea (Large yellow croaker) (Pseudosciaena crocea) ORFNames=EH28_03162 {ECO:0000313|EMBL:KKF27123.1} PE=4	no KO assigned	(RefSeq) lcor; ligand dependent nuclear receptor corepressor	GO:0003677(DNA binding);	*	*
augustus-scaffold_3-processed-gene-33.32-mRNA-1	XP_003972265.2	PREDICTED: aprataxin and PNK-like factor [Takifugu rubripes]	sp|A0JNH9|APLF_BOVIN	Aprataxin and PNK-like factor OS=Bos taurus OX=9913 GN=APLF PE=2 SV=1	tr|H2RQ84|H2RQ84_TAKRU	Uncharacterized protein {ECO:0000313|Ensembl:ENSTRUP00000002299} OS=Takifugu rubripes (Japanese pufferfish) (Fugu rubripes) Name=APLF {ECO:0000313|Ensembl:ENSTRUP00000002299} PE=4	K13295 aprataxin and PNK-like factor [EC:4.2.99.18]	(RefSeq) aplf; aprataxin and PNKP like factor	*	*	*
augustus-scaffold_3-processed-gene-33.33-mRNA-1	XP_011610922.1	PREDICTED: uncharacterized protein LOC105417657 isoform X2 [Takifugu rubripes]	sp|O00470|MEIS1_HUMAN	Homeobox protein Meis1 OS=Homo sapiens OX=9606 GN=MEIS1 PE=1 SV=1	tr|H2RNX5|H2RNX5_TAKRU	Uncharacterized protein {ECO:0000313|Ensembl:ENSTRUP00000001838} OS=Takifugu rubripes (Japanese pufferfish) (Fugu rubripes) Name=LOC101077960 {ECO:0000313|Ensembl:ENSTRUP00000001838} PE=4	no KO assigned	(RefSeq) uncharacterized LOC105417657	GO:0003677(DNA binding);	GO:0006355(regulation of transcription, DNA-templated);	*
augustus-scaffold_3-processed-gene-33.36-mRNA-1	BAC82605.1	pol-like protein [Tetraodon nigroviridis]	sp|P14381|YTX2_XENLA	Tranoson TX1 uncharacterized 149 kDa protein OS=Xenopus laevis OX=8355 PE=4 SV=1	tr|A0A146SD46|A0A146SD46_FUNHE	Pol-like protein {ECO:0000313|EMBL:JAQ78531.1} OS=Fundulus heteroclitus (Killifish) (Mummichog) PE=4	no KO assigned	(RefSeq) uncharacterized LOC105357773	*	*	*
augustus-scaffold_3-processed-gene-33.37-mRNA-1	BAC82603.1	pol-like protein [Takifugu rubripes]	*	*	tr|Q76IM7|Q76IM7_TAKRU	Pol-like protein {ECO:0000313|EMBL:BAC82603.1} OS=Takifugu rubripes (Japanese pufferfish) (Fugu rubripes) Name=ORF2 {ECO:0000313|EMBL:BAC82603.1} PE=4	*	*	*	*	*
augustus-scaffold_3-processed-gene-33.9-mRNA-1	XP_003972238.1	PREDICTED: RAC-gamma serine/threonine-protein kinase-like [Takifugu rubripes]	sp|Q9Y243|AKT3_HUMAN	RAC-gamma serine/threonine-protein kinase OS=Homo sapiens OX=9606 GN=AKT3 PE=1 SV=1	tr|H2S7Z2|H2S7Z2_TAKRU	Uncharacterized protein {ECO:0000313|Ensembl:ENSTRUP00000008516} OS=Takifugu rubripes (Japanese pufferfish) (Fugu rubripes) Name=LOC101071975 {ECO:0000313|Ensembl:ENSTRUP00000008516} PE=3	K04456 RAC serine/threonine-protein kinase [EC:2.7.11.1]	(RefSeq) RAC-gamma serine/threonine-protein kinase-like	GO:0005524(ATP binding);GO:0004674(protein serine/threonine kinase activity);GO:0004672(protein kinase activity);	GO:0006468(protein phosphorylation);	*
augustus-scaffold_3-processed-gene-34.11-mRNA-1	XP_011617601.1	PREDICTED: UPF0669 protein C6orf120 homolog [Takifugu rubripes]	sp|Q6NZZ3|CF120_DANRE	UPF0669 protein C6orf120 homolog OS=Danio rerio OX=7955 GN=zgc:77929 PE=2 SV=1	tr|H2SSL4|H2SSL4_TAKRU	Uncharacterized protein {ECO:0000313|Ensembl:ENSTRUP00000015401} OS=Takifugu rubripes (Japanese pufferfish) (Fugu rubripes) PE=4	no KO assigned	(RefSeq) chromosome unknown open reading frame, human C6orf120	GO:0003779(actin binding);	*	*
augustus-scaffold_3-processed-gene-34.19-mRNA-1	XP_014269722.1	PREDICTED: meprin A subunit beta-like [Maylandia zebra]	*	*	tr|A0A1A8ENJ3|A0A1A8ENJ3_9TELE	Uncharacterized protein {ECO:0000313|EMBL:SBQ47991.1} OS=Nothobranchius korthausae Name=Nfu_g_1_024822 {ECO:0000313|EMBL:SBQ47991.1} PE=4	K08606 meprin B [EC:3.4.24.63]	(RefSeq) meprin A subunit beta-like	GO:0016706(oxidoreductase activity, acting on paired donors, with incorporation or reduction of molecular oxygen, 2-oxoglutarate as one donor, and incorporation of one atom each of oxygen into both donors);GO:0008168(methyltransferase activity);	GO:0055114(oxidation-reduction process);	*
augustus-scaffold_3-processed-gene-34.8-mRNA-1	XP_020495294.1	LOW QUALITY PROTEIN: probable G-protein coupled receptor 179 [Labrus bergylta]	*	*	tr|A0A147A0Y7|A0A147A0Y7_FUNHE	G-protein coupled receptor 179, putative {ECO:0000313|EMBL:JAR72251.1} OS=Fundulus heteroclitus (Killifish) (Mummichog) PE=4	no KO assigned	(RefSeq) gpr179; probable G-protein coupled receptor 158	*	*	*
augustus-scaffold_3-processed-gene-35.1-mRNA-1	XP_011617603.1	PREDICTED: zinc finger protein 501-like [Takifugu rubripes]	*	*	tr|Q4SVJ3|Q4SVJ3_TETNG	Chromosome 18 SCAF13757, whole genome shotgun sequence {ECO:0000313|EMBL:CAF95339.1} Fragment OS=nigroviridis) ORFNames=GSTENG00011945001 {ECO:0000313|EMBL:CAF95339.1} PE=4	no KO assigned	(RefSeq) zinc finger protein 501-like	*	*	*
augustus-scaffold_3-processed-gene-35.5-mRNA-1	XP_011611035.1	PREDICTED: complement C3-like [Takifugu rubripes]	sp|P01026|CO3_RAT	Complement C3 OS=Rattus norvegicus OX=10116 GN=C3 PE=1 SV=3	tr|H2S3U8|H2S3U8_TAKRU	Uncharacterized protein {ECO:0000313|Ensembl:ENSTRUP00000007070} OS=Takifugu rubripes (Japanese pufferfish) (Fugu rubripes) Name=C3 {ECO:0000313|Ensembl:ENSTRUP00000007070} PE=4	K03990 complement component 3	(RefSeq) complement C3-like	GO:0005515(protein binding);	*	GO:0005615(extracellular space);GO:0005576(extracellular region);
augustus-scaffold_3-processed-gene-36.4-mRNA-1	XP_003972333.2	PREDICTED: protein FAM83F-like [Takifugu rubripes]	*	*	tr|A0A0F8ARS9|A0A0F8ARS9_LARCR	Protein FAM83F {ECO:0000313|EMBL:KKF31722.1} OS=Larimichthys crocea (Large yellow croaker) (Pseudosciaena crocea) ORFNames=EH28_05262 {ECO:0000313|EMBL:KKF31722.1} PE=4	no KO assigned	(RefSeq) protein FAM83F-like	*	*	*
augustus-scaffold_3-processed-gene-36.7-mRNA-1	XP_003972331.1	PREDICTED: arf-GAP with dual PH domain-containing protein 1-like [Takifugu rubripes]	sp|O75689|ADAP1_HUMAN	Arf-GAP with dual PH domain-containing protein 1 OS=Homo sapiens OX=9606 GN=ADAP1 PE=1 SV=2	tr|H2TYD7|H2TYD7_TAKRU	Uncharacterized protein {ECO:0000313|Ensembl:ENSTRUP00000029696} Fragment OS=Takifugu rubripes (Japanese pufferfish) (Fugu rubripes) Name=LOC101074733 {ECO:0000313|Ensembl:ENSTRUP00000029696} PE=4	no KO assigned	(RefSeq) arf-GAP with dual PH domain-containing protein 1-like	GO:0005096(GTPase activator activity);	*	*
augustus-scaffold_3-processed-gene-37.1-mRNA-1	XP_008303569.1	PREDICTED: uncharacterized protein LOC103375141 [Stegastes partitus]	*	*	tr|H2SWG1|H2SWG1_TAKRU	Uncharacterized protein {ECO:0000313|Ensembl:ENSTRUP00000016749} Fragment OS=Takifugu rubripes (Japanese pufferfish) (Fugu rubripes) PE=4	no KO assigned	(RefSeq) uncharacterized LOC105357574	GO:0016706(oxidoreductase activity, acting on paired donors, with incorporation or reduction of molecular oxygen, 2-oxoglutarate as one donor, and incorporation of one atom each of oxygen into both donors);GO:0008168(methyltransferase activity);	GO:0055114(oxidation-reduction process);	*
augustus-scaffold_3-processed-gene-37.7-mRNA-1	XP_003976863.1	PREDICTED: platelet-derived growth factor subunit B [Takifugu rubripes]	sp|P12919|PDGFB_FELCA	Platelet-derived growth factor subunit B OS=Felis catus OX=9685 GN=PDGFB PE=2 SV=1	tr|H2RXK8|H2RXK8_TAKRU	Uncharacterized protein {ECO:0000313|Ensembl:ENSTRUP00000004878} OS=Takifugu rubripes (Japanese pufferfish) (Fugu rubripes) Name=PDGFB {ECO:0000313|Ensembl:ENSTRUP00000004878} PE=3	K17386 platelet-derived growth factor subunit B	(RefSeq) pdgfb; platelet derived growth factor subunit B	GO:0008083(growth factor activity);	*	GO:0016020(membrane);
augustus-scaffold_3-processed-gene-37.8-mRNA-1	XP_003978711.1	PREDICTED: intraflagellar transport protein 27 homolog [Takifugu rubripes]	sp|Q0VCN3|IFT27_BOVIN	Intraflagellar tranort protein 27 homolog OS=Bos taurus OX=9913 GN=IFT27 PE=2 SV=1	tr|H2RIS5|H2RIS5_TAKRU	Uncharacterized protein {ECO:0000313|Ensembl:ENSTRUP00000000038} OS=Takifugu rubripes (Japanese pufferfish) (Fugu rubripes) Name=ift27 {ECO:0000313|Ensembl:ENSTRUP00000000038} PE=4	K07934 intraflagellar transport protein 27	(RefSeq) ift27; intraflagellar transport 27	GO:0005525(GTP binding);GO:0003924(GTPase activity);	*	*
augustus-scaffold_3-processed-gene-38.10-mRNA-1	XP_003976865.1	PREDICTED: chromobox protein homolog 6 isoform X2 [Takifugu rubripes]	sp|Q9DBY5|CBX6_MOUSE	Chromobox protein homolog 6 OS=Mus musculus OX=10090 GN=Cbx6 PE=1 SV=2	tr|H2SB39|H2SB39_TAKRU	Uncharacterized protein {ECO:0000313|Ensembl:ENSTRUP00000009617} OS=Takifugu rubripes (Japanese pufferfish) (Fugu rubripes) PE=4	K11453 chromobox protein 6	(RefSeq) cbx6; chromobox 6	*	*	*
augustus-scaffold_3-processed-gene-38.11-mRNA-1	XP_011616144.1	PREDICTED: LOW QUALITY PROTEIN: neuronal pentraxin receptor [Takifugu rubripes]	sp|O35764|NPTXR_RAT	Neuronal pentraxin receptor OS=Rattus norvegicus OX=10116 GN=Nptxr PE=1 SV=1	tr|H2S889|H2S889_TAKRU	Uncharacterized protein {ECO:0000313|Ensembl:ENSTRUP00000008614} OS=Takifugu rubripes (Japanese pufferfish) (Fugu rubripes) Name=nptxr {ECO:0000313|Ensembl:ENSTRUP00000008614} PE=4	no KO assigned	(RefSeq) nptxr; neuronal pentraxin receptor	*	*	*
augustus-scaffold_3-processed-gene-38.17-mRNA-1	XP_011607937.1	PREDICTED: uncharacterized protein K02A2.6-like [Takifugu rubripes]	*	*	tr|A0A0F8ACG1|A0A0F8ACG1_LARCR	Contactin-1 {ECO:0000313|EMBL:KKF11135.1} OS=Larimichthys crocea (Large yellow croaker) (Pseudosciaena crocea) ORFNames=EH28_08125 {ECO:0000313|EMBL:KKF11135.1} PE=4	no KO assigned	(RefSeq) uncharacterized protein K02A2.6-like	*	GO:0015074(DNA integration);	*
augustus-scaffold_3-processed-gene-38.18-mRNA-1	XP_011607937.1	PREDICTED: uncharacterized protein K02A2.6-like [Takifugu rubripes]	sp|Q8I7P9|POL5_DROME	Retrovirus-related Pol polyprotein from tranoson opus OS=Drosophila melanogaster OX=7227 GN=pol PE=4 SV=1	tr|A0A0F8D3D3|A0A0F8D3D3_LARCR	Transposon Ty3-G Gag-Pol polyprotein {ECO:0000313|EMBL:KKF33711.1} OS=Larimichthys crocea (Large yellow croaker) (Pseudosciaena crocea) ORFNames=EH28_00375 {ECO:0000313|EMBL:KKF33711.1} PE=4	no KO assigned	(RefSeq) uncharacterized protein K02A2.6-like	*	*	*
augustus-scaffold_3-processed-gene-38.22-mRNA-1	XP_003978147.1	PREDICTED: piggyBac transposable element-derived protein 4-like, partial [Takifugu rubripes]	sp|Q96JS3|PGBD1_HUMAN	PiggyBac tranosable element-derived protein 1 OS=Homo sapiens OX=9606 GN=PGBD1 PE=1 SV=1	tr|A0A0V0W0S0|A0A0V0W0S0_9BILA	PiggyBac ansposable element-derived protein 4 {ECO:0000313|EMBL:KRX69334.1} Fragment OS=Trichinella sp. T6 ORFNames=T06_8303 {ECO:0000313|EMBL:KRX69334.1} PE=4	no KO assigned	(RefSeq) piggyBac transposable element-derived protein 4-like	*	*	*
augustus-scaffold_3-processed-gene-38.23-mRNA-1	XP_003976866.1	PREDICTED: 85/88 kDa calcium-independent phospholipase A2 isoform X1 [Takifugu rubripes]	sp|P97570|PLPL9_RAT	85/88 kDa calcium-independent phoholipase A2 OS=Rattus norvegicus OX=10116 GN=Pla2g6 PE=1 SV=2	tr|H2SBL4|H2SBL4_TAKRU	Uncharacterized protein {ECO:0000313|Ensembl:ENSTRUP00000009793} OS=Takifugu rubripes (Japanese pufferfish) (Fugu rubripes) Name=pla2g6 {ECO:0000313|Ensembl:ENSTRUP00000009793} PE=4	K16343 calcium-independent phospholipase A2 [EC:3.1.1.4]	(RefSeq) pla2g6; phospholipase A2 group VI	*	GO:0006629(lipid metabolic process);	*
augustus-scaffold_3-processed-gene-38.2-mRNA-1	XP_003976866.1	PREDICTED: 85/88 kDa calcium-independent phospholipase A2 isoform X1 [Takifugu rubripes]	sp|O60733|PLPL9_HUMAN	85/88 kDa calcium-independent phoholipase A2 OS=Homo sapiens OX=9606 GN=PLA2G6 PE=1 SV=2	tr|H2SBL4|H2SBL4_TAKRU	Uncharacterized protein {ECO:0000313|Ensembl:ENSTRUP00000009793} OS=Takifugu rubripes (Japanese pufferfish) (Fugu rubripes) Name=pla2g6 {ECO:0000313|Ensembl:ENSTRUP00000009793} PE=4	K16343 calcium-independent phospholipase A2 [EC:3.1.1.4]	(RefSeq) pla2g6; phospholipase A2 group VI	*	GO:0006629(lipid metabolic process);	*
augustus-scaffold_3-processed-gene-38.5-mRNA-1	XP_003976866.1	PREDICTED: 85/88 kDa calcium-independent phospholipase A2 isoform X1 [Takifugu rubripes]	sp|P97819|PLPL9_MOUSE	85/88 kDa calcium-independent phoholipase A2 OS=Mus musculus OX=10090 GN=Pla2g6 PE=1 SV=3	tr|H2SBL6|H2SBL6_TAKRU	Uncharacterized protein {ECO:0000313|Ensembl:ENSTRUP00000009795} OS=Takifugu rubripes (Japanese pufferfish) (Fugu rubripes) Name=pla2g6 {ECO:0000313|Ensembl:ENSTRUP00000009795} PE=4	K16343 calcium-independent phospholipase A2 [EC:3.1.1.4]	(RefSeq) pla2g6; phospholipase A2 group VI	*	*	*
augustus-scaffold_3-processed-gene-38.8-mRNA-1	XP_014262831.1	PREDICTED: uncharacterized protein LOC101464989 [Maylandia zebra]	*	*	tr|Q4RGD6|Q4RGD6_TETNG	Chromosome 18 SCAF15100, whole genome shotgun sequence {ECO:0000313|EMBL:CAG12546.1} OS=nigroviridis) ORFNames=GSTENG00034851001 {ECO:0000313|EMBL:CAG12546.1} PE=4	no KO assigned	(RefSeq) uncharacterized LOC101464989	*	*	*
augustus-scaffold_3-processed-gene-39.0-mRNA-1	XP_013875632.1	PREDICTED: uncharacterized protein LOC106525827 [Austrofundulus limnaeus]	*	*	tr|A0A1A8RU09|A0A1A8RU09_9TELE	Uncharacterized protein {ECO:0000313|EMBL:SBS09177.1} OS=Nothobranchius rachovii (bluefin notho) Name=Nfu_g_1_025701 {ECO:0000313|EMBL:SBS09177.1} PE=4	no KO assigned	(RefSeq) uncharacterized LOC109141985	*	*	*
augustus-scaffold_3-processed-gene-39.13-mRNA-1	XP_003972423.1	PREDICTED: homeobox protein unc-4 homolog [Takifugu rubripes]	sp|Q50D79|UNC4_DANRE	Homeobox protein unc-4 homolog OS=Danio rerio OX=7955 GN=uncx PE=2 SV=2	tr|A0A0F8AIJ3|A0A0F8AIJ3_LARCR	Homeobox protein unc-4 {ECO:0000313|EMBL:KKF18485.1} OS=Larimichthys crocea (Large yellow croaker) (Pseudosciaena crocea) ORFNames=EH28_08285 {ECO:0000313|EMBL:KKF18485.1} PE=4	K09328 homeobox protein Unc-4	(RefSeq) homeobox protein unc-4 homolog	GO:0003677(DNA binding);	*	*
augustus-scaffold_3-processed-gene-39.1-mRNA-1	XP_015804709.1	PREDICTED: uncharacterized protein LOC107378811 [Nothobranchius furzeri]	*	*	tr|A0A1A8KEF1|A0A1A8KEF1_NOTKU	Uncharacterized protein {ECO:0000313|EMBL:SBR30044.1} Fragment OS=Nothobranchius kuhntae (Beira killifish) Name=Nfu_g_1_024065 {ECO:0000313|EMBL:SBR30044.1} PE=4	no KO assigned	(RefSeq) uncharacterized LOC106675885	*	*	*
augustus-scaffold_3-processed-gene-39.5-mRNA-1	XP_003976468.1	PREDICTED: vasorin-like [Takifugu rubripes]	sp|Q5R5Y3|B3GT2_PONAB	Beta-1,3-galactosyltransferase 2 OS=Pongo abelii OX=9601 GN=B3GALT2 PE=2 SV=1	tr|H3CQ50|H3CQ50_TETNG	Uncharacterized protein {ECO:0000313|Ensembl:ENSTNIP00000010384} OS=nigroviridis) PE=4	no KO assigned	(RefSeq) vasorin-like	GO:0008378(galactosyltransferase activity);GO:0005515(protein binding);	GO:0006486(protein glycosylation);	GO:0016020(membrane);
augustus-scaffold_3-processed-gene-40.0-mRNA-1	XP_011611138.1	PREDICTED: uncharacterized protein LOC101074515 [Takifugu rubripes]	*	*	tr|A0A146Y4S6|A0A146Y4S6_FUNHE	Mesothelin-like protein {ECO:0000313|EMBL:JAR48976.1} OS=Fundulus heteroclitus (Killifish) (Mummichog) PE=4	K20733 mesothelin	(RefSeq) uncharacterized LOC101074515	*	*	*
augustus-scaffold_3-processed-gene-40.11-mRNA-1	XP_018548865.1	PREDICTED: neuropeptide Y receptor type 2-like [Lates calcarifer]	sp|P58307|OX1R_MOUSE	Orexin receptor type 1 OS=Mus musculus OX=10090 GN=Hcrtr1 PE=2 SV=3	tr|H2UP00|H2UP00_TAKRU	Uncharacterized protein {ECO:0000313|Ensembl:ENSTRUP00000038671} OS=Takifugu rubripes (Japanese pufferfish) (Fugu rubripes) PE=3	no KO assigned	(RefSeq) neuropeptide FF receptor 2-like	GO:0004930(G-protein coupled receptor activity);	GO:0007186(G-protein coupled receptor signaling pathway);	GO:0016021(integral component of membrane);
augustus-scaffold_3-processed-gene-40.1-mRNA-1	KKF28683.1	Mesothelin-like protein [Larimichthys crocea]	*	*	tr|A0A0F8AP52|A0A0F8AP52_LARCR	Mesothelin-like protein {ECO:0000313|EMBL:KKF28683.1} OS=Larimichthys crocea (Large yellow croaker) (Pseudosciaena crocea) ORFNames=EH28_03145 {ECO:0000313|EMBL:KKF28683.1} PE=4	K20733 mesothelin	(RefSeq) msln; uncharacterized LOC104926860	*	*	*
augustus-scaffold_3-processed-gene-40.5-mRNA-1	XP_011611127.1	PREDICTED: LOW QUALITY PROTEIN: beta-1,3-N-acetylglucosaminyltransferase lunatic fringe-like [Takifugu rubripes]	sp|Q8JHF2|LFNG_DANRE	Beta-1,3-N-acetylglucosaminyltransferase lunatic fringe OS=Danio rerio OX=7955 GN=lfng PE=2 SV=2	tr|H2UNG0|H2UNG0_TAKRU	Uncharacterized protein {ECO:0000313|Ensembl:ENSTRUP00000038481} Fragment OS=Takifugu rubripes (Japanese pufferfish) (Fugu rubripes) PE=4	K05948 fringe [EC:2.4.1.222]	(RefSeq) beta-1,3-N-acetylglucosaminyltransferase lunatic fringe-like	GO:0016757(transferase activity, transferring glycosyl groups);	*	GO:0016020(membrane);
augustus-scaffold_3-processed-gene-40.6-mRNA-1	XP_011611127.1	PREDICTED: LOW QUALITY PROTEIN: beta-1,3-N-acetylglucosaminyltransferase lunatic fringe-like [Takifugu rubripes]	sp|Q8NES3|LFNG_HUMAN	Beta-1,3-N-acetylglucosaminyltransferase lunatic fringe OS=Homo sapiens OX=9606 GN=LFNG PE=1 SV=2	tr|H2UNG2|H2UNG2_TAKRU	Uncharacterized protein {ECO:0000313|Ensembl:ENSTRUP00000038483} Fragment OS=Takifugu rubripes (Japanese pufferfish) (Fugu rubripes) PE=4	K05948 fringe [EC:2.4.1.222]	(RefSeq) beta-1,3-N-acetylglucosaminyltransferase lunatic fringe-like	GO:0016757(transferase activity, transferring glycosyl groups);	*	GO:0016020(membrane);
augustus-scaffold_3-processed-gene-41.13-mRNA-1	XP_011611169.1	PREDICTED: proline-rich protein 18-like [Takifugu rubripes]	sp|Q8N4B5|PRR18_HUMAN	Proline-rich protein 18 OS=Homo sapiens OX=9606 GN=PRR18 PE=2 SV=2	tr|Q4RBH2|Q4RBH2_TETNG	Chromosome undetermined SCAF21483, whole genome shotgun sequence {ECO:0000313|EMBL:CAG14261.1} OS=nigroviridis) ORFNames=GSTENG00038512001 {ECO:0000313|EMBL:CAG14261.1} PE=4	no KO assigned	(RefSeq) proline-rich protein 18-like	*	*	*
augustus-scaffold_3-processed-gene-41.15-mRNA-1	XP_003972382.2	PREDICTED: zinc finger protein 585A-like [Takifugu rubripes]	sp|O95872|GPAN1_HUMAN	G patch domain and ankyrin repeat-containing protein 1 OS=Homo sapiens OX=9606 GN=GPANK1 PE=1 SV=1	tr|G3PWR6|G3PWR6_GASAC	Uncharacterized protein {ECO:0000313|Ensembl:ENSGACP00000022055} OS=Gasterosteus aculeatus (Three-spined stickleback) Name=GPANK1 {ECO:0000313|Ensembl:ENSGACP00000022055} PE=4	K09228 KRAB domain-containing zinc finger protein	(RefSeq) zinc finger protein 585A-like	GO:0005515(protein binding);GO:0003676(nucleic acid binding);	*	*
augustus-scaffold_3-processed-gene-41.4-mRNA-1	XP_003972389.2	PREDICTED: glutamate receptor ionotropic, NMDA 2A-like [Takifugu rubripes]	sp|B7ZSK1|NMDE1_XENLA	Glutamate receptor ionotropic, NMDA 2A OS=Xenopus laevis OX=8355 GN=grin2a PE=1 SV=1	tr|H2U7J8|H2U7J8_TAKRU	Uncharacterized protein {ECO:0000313|Ensembl:ENSTRUP00000032914} OS=Takifugu rubripes (Japanese pufferfish) (Fugu rubripes) PE=3	K05209 glutamate receptor ionotropic, NMDA 2A	(RefSeq) glutamate receptor ionotropic, NMDA 2A-like	GO:0005234(extracellular-glutamate-gated ion channel activity);GO:0004970(ionotropic glutamate receptor activity);	*	GO:0016020(membrane);
augustus-scaffold_3-processed-gene-42.7-mRNA-1	XP_011611085.1	PREDICTED: protein kinase C beta type isoform X2 [Takifugu rubripes]	sp|Q7SY24|KPCB_DANRE	Protein kinase C beta type OS=Danio rerio OX=7955 GN=prkcbb PE=2 SV=1	tr|H2THC6|H2THC6_TAKRU	Protein kinase C {ECO:0000256|PIRNR:PIRNR000550, ECO:0000256|SAAS:SAAS00784486} EC=2.7.11.13 {ECO:0000256|PIRNR:PIRNR000550, ECO:0000256|SAAS:SAAS00784486} OS=Takifugu rubripes (Japanese pufferfish) (Fugu rubripes) Name=LOC101065234 {ECO:0000313|Ensembl:ENSTRUP00000024076} PE=3	K19662 classical protein kinase C beta type [EC:2.7.11.13]	(RefSeq) prkcb; protein kinase C beta	GO:0005524(ATP binding);GO:0004674(protein serine/threonine kinase activity);GO:0004672(protein kinase activity);	GO:0035556(intracellular signal transduction);GO:0006468(protein phosphorylation);	*
augustus-scaffold_3-processed-gene-43.10-mRNA-1	XP_011611080.1	PREDICTED: protein disulfide-isomerase-like [Takifugu rubripes]	sp|Q2HWU2|PDIA1_MACFU	Protein disulfide-isomerase OS=Macaca fuscata fuscata OX=9543 GN=P4HB PE=2 SV=1	tr|H2T842|H2T842_TAKRU	Protein disulfide-isomerase {ECO:0000256|RuleBase:RU361130} EC=5.3.4.1 {ECO:0000256|RuleBase:RU361130} Fragment OS=Takifugu rubripes (Japanese pufferfish) (Fugu rubripes) Name=LOC101063903 {ECO:0000313|Ensembl:ENSTRUP00000020832} PE=3	no KO assigned	(RefSeq) protein disulfide-isomerase-like	*	GO:0045454(cell redox homeostasis);	*
augustus-scaffold_3-processed-gene-43.5-mRNA-1	XP_003972357.2	PREDICTED: LOW QUALITY PROTEIN: toll-like receptor 3 [Takifugu rubripes]	sp|Q0PV50|TLR3_BOSTR	Toll-like receptor 3 OS=Boselaphus tragocamelus OX=9917 GN=TLR3 PE=2 SV=1	tr|Q5H721|Q5H721_TAKRU	TLR3 {ECO:0000313|EMBL:AAW69373.1} OS=Takifugu rubripes (Japanese pufferfish) (Fugu rubripes) PE=4	K05401 toll-like receptor 3	(RefSeq) toll-like receptor 3	GO:0005515(protein binding);	GO:0007165(signal transduction);	*
augustus-scaffold_3-processed-gene-44.14-mRNA-1	XP_003972474.1	PREDICTED: tolloid-like protein 1 [Takifugu rubripes]	sp|O57460|TLL1_DANRE	Dorsal-ventral patterning tolloid-like protein 1 OS=Danio rerio OX=7955 GN=tll1 PE=2 SV=1	tr|H2UTZ4|H2UTZ4_TAKRU	Metalloendopeptidase {ECO:0000256|RuleBase:RU361183} EC=3.4.24.- {ECO:0000256|RuleBase:RU361183} OS=Takifugu rubripes (Japanese pufferfish) (Fugu rubripes) Name=tll1 {ECO:0000313|Ensembl:ENSTRUP00000040418} PE=3	K09608 tolloid-like protein 1 [EC:3.4.24.-]	(RefSeq) tll1; tolloid like 1	*	*	*
augustus-scaffold_3-processed-gene-44.15-mRNA-1	XP_003972474.1	PREDICTED: tolloid-like protein 1 [Takifugu rubripes]	sp|O57460|TLL1_DANRE	Dorsal-ventral patterning tolloid-like protein 1 OS=Danio rerio OX=7955 GN=tll1 PE=2 SV=1	tr|H2UTZ4|H2UTZ4_TAKRU	Metalloendopeptidase {ECO:0000256|RuleBase:RU361183} EC=3.4.24.- {ECO:0000256|RuleBase:RU361183} OS=Takifugu rubripes (Japanese pufferfish) (Fugu rubripes) Name=tll1 {ECO:0000313|Ensembl:ENSTRUP00000040418} PE=3	K09608 tolloid-like protein 1 [EC:3.4.24.-]	(RefSeq) tll1; tolloid like 1	GO:0008270(zinc ion binding);GO:0008237(metallopeptidase activity);GO:0005509(calcium ion binding);GO:0004222(metalloendopeptidase activity);	GO:0006508(proteolysis);	*
augustus-scaffold_3-processed-gene-44.8-mRNA-1	XP_011611276.1	PREDICTED: storkhead-box protein 2-like [Takifugu rubripes]	sp|Q95K63|STOX2_MACFA	Storkhead-box protein 2 OS=Macaca fascicularis OX=9541 GN=STOX2 PE=2 SV=1	tr|H2UUM0|H2UUM0_TAKRU	Uncharacterized protein {ECO:0000313|Ensembl:ENSTRUP00000040645} OS=Takifugu rubripes (Japanese pufferfish) (Fugu rubripes) PE=4	no KO assigned	(RefSeq) storkhead-box protein 2-like	*	*	*
augustus-scaffold_3-processed-gene-45.0-mRNA-1	XP_003972523.1	PREDICTED: transmembrane anterior posterior transformation protein 1 homolog [Takifugu rubripes]	sp|A2BIE7|TAPT1_DANRE	Transmembrane anterior posterior transformation protein 1 homolog OS=Danio rerio OX=7955 GN=tapt1 PE=2 SV=1	tr|H2USE8|H2USE8_TAKRU	Uncharacterized protein {ECO:0000313|Ensembl:ENSTRUP00000039871} OS=Takifugu rubripes (Japanese pufferfish) (Fugu rubripes) PE=4	no KO assigned	(RefSeq) tapt1; transmembrane anterior posterior transformation 1	*	*	*
augustus-scaffold_3-processed-gene-45.15-mRNA-1	XP_003972514.2	PREDICTED: glutamyl-tRNA(Gln) amidotransferase subunit B, mitochondrial [Takifugu rubripes]	sp|Q7T010|GATB_DANRE	Glutamyl-tRNA(Gln) amidotransferase subunit B, mitochondrial OS=Danio rerio OX=7955 GN=gatb PE=3 SV=2	tr|H2UPR6|H2UPR6_TAKRU	Glutamyl-tRNA(Gln) amidoansferase subunit B, mitochondrial {ECO:0000256|HAMAP-Rule:MF_03147} Short=Glu-AdT subunit B {ECO:0000256|HAMAP-Rule:MF_03147} EC=6.3.5.- {ECO:0000256|HAMAP-Rule:MF_03147} Cytochrome oxidase assembly factor PET112 homolog {ECO:0000256|HAMAP-Rule:MF_03147} PET112-like {ECO:0000256|HAMAP-Rule:MF_03147} OS=Takifugu rubripes (Japanese pufferfish) (Fugu rubripes) {ECO:0000256|H…	K02434 aspartyl-tRNA(Asn)/glutamyl-tRNA(Gln) amidotransferase subunit B [EC:6.3.5.6 6.3.5.7]	(RefSeq) gatb; glutamyl-tRNA amidotransferase subunit B	GO:0016884(carbon-nitrogen ligase activity, with glutamine as amido-N-donor);GO:0016874(ligase activity);	*	*
augustus-scaffold_3-processed-gene-45.1-mRNA-1	NP_001233227.1	prominin-1b precursor [Takifugu rubripes]	sp|Q9W735|PRM1A_DANRE	Prominin-1-A OS=Danio rerio OX=7955 GN=prom1a PE=2 SV=2	tr|E9LZ00|E9LZ00_TAKRU	Prominin-1b {ECO:0000313|EMBL:ADW76757.1} OS=Takifugu rubripes (Japanese pufferfish) (Fugu rubripes) PE=2	K06532 prominin 1	(RefSeq) prominin-1b	*	*	GO:0016021(integral component of membrane);
augustus-scaffold_3-processed-gene-45.23-mRNA-1	XP_003972513.1	PREDICTED: protein FAM160A1 [Takifugu rubripes]	sp|Q05DH4|F16A1_HUMAN	Protein FAM160A1 OS=Homo sapiens OX=9606 GN=FAM160A1 PE=2 SV=2	tr|I3JUU8|I3JUU8_ORENI	Uncharacterized protein {ECO:0000313|Ensembl:ENSONIP00000012643} OS=Oreochromis niloticus (Nile tilapia) (Tilapia nilotica) Name=fam160a1 {ECO:0000313|Ensembl:ENSONIP00000012643} PE=4	no KO assigned	(RefSeq) fam160a1; family with sequence similarity 160 member A1	*	*	*
augustus-scaffold_3-processed-gene-45.2-mRNA-1	NP_001233227.1	prominin-1b precursor [Takifugu rubripes]	sp|Q9W735|PRM1A_DANRE	Prominin-1-A OS=Danio rerio OX=7955 GN=prom1a PE=2 SV=2	tr|H2US21|H2US21_TAKRU	Uncharacterized protein {ECO:0000313|Ensembl:ENSTRUP00000039744} Fragment OS=Takifugu rubripes (Japanese pufferfish) (Fugu rubripes) Name=LOC100653419 {ECO:0000313|Ensembl:ENSTRUP00000039744} PE=4	K06532 prominin 1	(RefSeq) prominin-1b	*	*	GO:0016021(integral component of membrane);
augustus-scaffold_3-processed-gene-45.3-mRNA-1	XP_003972521.1	PREDICTED: fibroblast growth factor-binding protein 1-like [Takifugu rubripes]	*	*	tr|H2US10|H2US10_TAKRU	Uncharacterized protein {ECO:0000313|Ensembl:ENSTRUP00000039733} OS=Takifugu rubripes (Japanese pufferfish) (Fugu rubripes) Name=LOC101063596 {ECO:0000313|Ensembl:ENSTRUP00000039733} PE=4	no KO assigned	(RefSeq) fibroblast growth factor-binding protein 1-like	*	*	*
augustus-scaffold_3-processed-gene-45.8-mRNA-1	XP_018546438.1	PREDICTED: E3 ubiquitin-protein ligase MARCH1 isoform X2 [Lates calcarifer]	sp|Q5XH39|MARH8_XENLA	E3 ubiquitin-protein ligase MARCH8 OS=Xenopus laevis OX=8355 GN=march8 PE=2 SV=2	tr|A0A0F8CC80|A0A0F8CC80_LARCR	E3 ubiquitin-protein ligase MARCH1 {ECO:0000313|EMBL:KKF29461.1} OS=Larimichthys crocea (Large yellow croaker) (Pseudosciaena crocea) ORFNames=EH28_03647 {ECO:0000313|EMBL:KKF29461.1} PE=4	K10656 E3 ubiquitin-protein ligase MARCH1/8 [EC:2.3.2.27]	(RefSeq) march1; membrane associated ring-CH-type finger 1	GO:0008270(zinc ion binding);	*	*
augustus-scaffold_3-processed-gene-46.8-mRNA-1	XP_011611260.1	PREDICTED: protein mab-21-like 2 [Takifugu rubripes]	sp|Q8UUZ1|MB212_DANRE	Protein mab-21-like 2 OS=Danio rerio OX=7955 GN=mab21l2 PE=1 SV=1	tr|H2UNU6|H2UNU6_TAKRU	Uncharacterized protein {ECO:0000313|Ensembl:ENSTRUP00000038617} OS=Takifugu rubripes (Japanese pufferfish) (Fugu rubripes) Name=mab21l2 {ECO:0000313|Ensembl:ENSTRUP00000038617} PE=4	no KO assigned	(RefSeq) mab21l2; mab-21 like 2	*	*	*
augustus-scaffold_3-processed-gene-47.10-mRNA-1	KKF09228.1	Mothers against decapentaplegic [Larimichthys crocea]	sp|Q9I8V2|SMAD1_DANRE	Mothers against decapentaplegic homolog 1 OS=Danio rerio OX=7955 GN=smad1 PE=2 SV=1	tr|Q4RKM8|Q4RKM8_TETNG	Mothers against decapentaplegic homolog {ECO:0000256|RuleBase:RU361195} Short=MAD homolog {ECO:0000256|RuleBase:RU361195} Short=Mothers against DPP homolog {ECO:0000256|RuleBase:RU361195} SMAD family member {ECO:0000256|RuleBase:RU361195} OS=nigroviridis) ORFNames=GSTENG00032865001 {ECO:0000313|EMBL:CAG11054.1} PE=3	K04676 mothers against decapentaplegic homolog 1	(RefSeq) smad1; SMAD family member 1	GO:0003700(transcription factor activity, sequence-specific DNA binding);	GO:0007179(transforming growth factor beta receptor signaling pathway);GO:0006355(regulation of transcription, DNA-templated);	GO:0005667(transcription factor complex);GO:0005622(intracellular);
augustus-scaffold_3-processed-gene-48.9-mRNA-1	XP_011611236.1	PREDICTED: mitochondrial brown fat uncoupling protein 1 [Takifugu rubripes]	sp|Q9W725|UCP2_CYPCA	Mitochondrial uncoupling protein 2 OS=Cyprinus carpio OX=7962 GN=ucp2 PE=2 SV=1	tr|H2U927|H2U927_TAKRU	Uncharacterized protein {ECO:0000313|Ensembl:ENSTRUP00000033443} OS=Takifugu rubripes (Japanese pufferfish) (Fugu rubripes) Name=ucp1 {ECO:0000313|Ensembl:ENSTRUP00000033443} PE=3	K15103 solute carrier family 25 (mitochondrial uncoupling protein), member 8/9	(RefSeq) ucp1; uncoupling protein 1	*	*	*
augustus-scaffold_3-processed-gene-49.8-mRNA-1	XP_003972452.2	PREDICTED: forkhead box protein E1 [Takifugu rubripes]	sp|Q5J3Q5|FOXE1_XENLA	Forkhead box protein E1 OS=Xenopus laevis OX=8355 GN=foxe1 PE=2 SV=1	tr|H2TQJ1|H2TQJ1_TAKRU	Uncharacterized protein {ECO:0000313|Ensembl:ENSTRUP00000026948} OS=Takifugu rubripes (Japanese pufferfish) (Fugu rubripes) Name=foxe1 {ECO:0000313|Ensembl:ENSTRUP00000026948} PE=4	K09398 forkhead box protein E	(RefSeq) foxe1; forkhead box E1	GO:0043565(sequence-specific DNA binding);GO:0003700(transcription factor activity, sequence-specific DNA binding);	GO:0006355(regulation of transcription, DNA-templated);	*
augustus-scaffold_3-processed-gene-50.0-mRNA-1	XP_003972449.2	PREDICTED: zinc finger protein basonuclin-2 [Takifugu rubripes]	sp|Q6ZN30|BNC2_HUMAN	Zinc finger protein basonuclin-2 OS=Homo sapiens OX=9606 GN=BNC2 PE=1 SV=1	tr|H2TMT0|H2TMT0_TAKRU	Uncharacterized protein {ECO:0000313|Ensembl:ENSTRUP00000025986} Fragment OS=Takifugu rubripes (Japanese pufferfish) (Fugu rubripes) PE=4	no KO assigned	(RefSeq) bnc2; basonuclin 2	GO:0003676(nucleic acid binding);	*	*
augustus-scaffold_3-processed-gene-50.5-mRNA-1	XP_011611213.1	PREDICTED: PC4 and SFRS1-interacting protein isoform X2 [Takifugu rubripes]	sp|Q99JF8|PSIP1_MOUSE	PC4 and SFRS1-interacting protein OS=Mus musculus OX=10090 GN=Psip1 PE=1 SV=1	tr|H2TKP9|H2TKP9_TAKRU	Uncharacterized protein {ECO:0000313|Ensembl:ENSTRUP00000025254} OS=Takifugu rubripes (Japanese pufferfish) (Fugu rubripes) Name=PSIP1 {ECO:0000313|Ensembl:ENSTRUP00000025254} PE=4	no KO assigned	(RefSeq) psip1; PC4 and SFRS1 interacting protein 1	*	*	*
augustus-scaffold_3-processed-gene-51.5-mRNA-1	XP_003972484.1	PREDICTED: CXXC-type zinc finger protein 4 [Takifugu rubripes]	sp|Q800L6|CXXC4_XENLA	CXXC-type zinc finger protein 4 OS=Xenopus laevis OX=8355 GN=cxxc4 PE=2 SV=1	tr|A0A0S7IW11|A0A0S7IW11_9TELE	CXXC4 {ECO:0000313|EMBL:JAO57184.1} Fragment OS=Poeciliopsis prolifica (blacksipe livebearer) Name=CXXC4 {ECO:0000313|EMBL:JAO57184.1} PE=4	K03344 Dvl-binding protein IDAX	(RefSeq) cxxc4; CXXC finger protein 4	GO:0008270(zinc ion binding);GO:0003677(DNA binding);	*	*
augustus-scaffold_3-processed-gene-52.3-mRNA-1	XP_003972432.1	PREDICTED: mannosyl-oligosaccharide glucosidase [Takifugu rubripes]	sp|Q80UM7|MOGS_MOUSE	Mannosyl-oligosaccharide glucosidase OS=Mus musculus OX=10090 GN=Mogs PE=1 SV=1	tr|H2RW84|H2RW84_TAKRU	Uncharacterized protein {ECO:0000313|Ensembl:ENSTRUP00000004404} OS=Takifugu rubripes (Japanese pufferfish) (Fugu rubripes) Name=mogs {ECO:0000313|Ensembl:ENSTRUP00000004404} PE=4	K01228 mannosyl-oligosaccharide glucosidase [EC:3.2.1.106]	(RefSeq) mogs; mannosyl-oligosaccharide glucosidase	GO:0004573(mannosyl-oligosaccharide glucosidase activity);GO:0003676(nucleic acid binding);	GO:0009311(oligosaccharide metabolic process);	*
augustus-scaffold_3-processed-gene-52.4-mRNA-1	XP_003972477.1	PREDICTED: F-box only protein 41 [Takifugu rubripes]	sp|Q8TF61|FBX41_HUMAN	F-box only protein 41 OS=Homo sapiens OX=9606 GN=FBXO41 PE=2 SV=5	tr|H2RUS1|H2RUS1_TAKRU	Uncharacterized protein {ECO:0000313|Ensembl:ENSTRUP00000003889} OS=Takifugu rubripes (Japanese pufferfish) (Fugu rubripes) Name=fbxo41 {ECO:0000313|Ensembl:ENSTRUP00000003889} PE=4	K10316 F-box protein 41	(RefSeq) fbxo41; F-box protein 41	GO:0005515(protein binding);	*	*
augustus-scaffold_3-processed-gene-53.10-mRNA-1	XP_003972623.2	PREDICTED: DNA repair protein complementing XP-A cells [Takifugu rubripes]	sp|Q64267|XPA_MOUSE	DNA repair protein complementing XP-A cells homolog OS=Mus musculus OX=10090 GN=Xpa PE=1 SV=2	tr|H2UR40|H2UR40_TAKRU	Uncharacterized protein {ECO:0000313|Ensembl:ENSTRUP00000039413} OS=Takifugu rubripes (Japanese pufferfish) (Fugu rubripes) Name=XPA {ECO:0000313|Ensembl:ENSTRUP00000039413} PE=4	K10847 DNA-repair protein complementing XP-A cells	(RefSeq) xpa; XPA, DNA damage recognition and repair factor	GO:0003684(damaged DNA binding);	GO:0006289(nucleotide-excision repair);	GO:0005634(nucleus);
augustus-scaffold_3-processed-gene-53.13-mRNA-1	XP_003505638.2	PREDICTED: uncharacterized protein LOC100759437 [Cricetulus griseus]	sp|P84227|H32_BOVIN	Histone H3.2 OS=Bos taurus OX=9913 PE=1 SV=2	tr|A0A1S3GF65|A0A1S3GF65_DIPOR	uncharacterized protein LOC105996929 {ECO:0000313|RefSeq:XP_012886622.1} OS=Dipodomys ordii (Ord's kangaroo rat) Name=LOC105996929 {ECO:0000313|RefSeq:XP_012886622.1} PE=3	K11253 histone H3	(RefSeq) uncharacterized LOC100759437	GO:0003677(DNA binding);	*	GO:0000786(nucleosome);
augustus-scaffold_3-processed-gene-53.14-mRNA-1	XP_003972553.1	PREDICTED: histone H2A-like [Takifugu rubripes]	sp|P02264|H2A_ONCMY	Histone H2A OS=Oncorhynchus mykiss OX=8022 PE=1 SV=2	tr|H2URL3|H2URL3_TAKRU	Histone H2A {ECO:0000256|RuleBase:RU003767} OS=Takifugu rubripes (Japanese pufferfish) (Fugu rubripes) Name=LOC101071610 {ECO:0000313|Ensembl:ENSTRUP00000039586} PE=3	K11251 histone H2A	(RefSeq) histone H2A-like	GO:0003677(DNA binding);	*	GO:0005634(nucleus);GO:0000786(nucleosome);
augustus-scaffold_3-processed-gene-53.16-mRNA-1	EAW55528.1	histone 1, H4c [Homo sapiens]	sp|P62803|H4_BOVIN	Histone H4 OS=Bos taurus OX=9913 PE=1 SV=2	tr|B2R4R0|B2R4R0_HUMAN	Histone H4 {ECO:0000256|RuleBase:RU000528} OS=Homo sapiens (Human) ORFNames=hCG_1640981 {ECO:0000313|EMBL:EAW55556.1} PE=2	K11254 histone H4	(RefSeq) histone H4	GO:0003677(DNA binding);	GO:0006352(DNA-templated transcription, initiation);	GO:0005634(nucleus);GO:0000786(nucleosome);
augustus-scaffold_3-processed-gene-53.4-mRNA-1	EAW55528.1	histone 1, H4c [Homo sapiens]	sp|P62803|H4_BOVIN	Histone H4 OS=Bos taurus OX=9913 PE=1 SV=2	tr|B2R4R0|B2R4R0_HUMAN	Histone H4 {ECO:0000256|RuleBase:RU000528} OS=Homo sapiens (Human) ORFNames=hCG_1640981 {ECO:0000313|EMBL:EAW55556.1} PE=2	K11254 histone H4	(RefSeq) histone H4	GO:0003677(DNA binding);	GO:0006352(DNA-templated transcription, initiation);	GO:0005634(nucleus);GO:0000786(nucleosome);
augustus-scaffold_3-processed-gene-53.6-mRNA-1	XP_020795359.1	histone H2A-like [Boleophthalmus pectinirostris]	sp|P02264|H2A_ONCMY	Histone H2A OS=Oncorhynchus mykiss OX=8022 PE=1 SV=2	tr|A0A1S3A9T1|A0A1S3A9T1_ERIEU	Histone H2A {ECO:0000256|RuleBase:RU003767} OS=Erinaceus europaeus (Western European hedgehog) Name=LOC103121071 {ECO:0000313|RefSeq:XP_007531635.1} PE=3	K11253 histone H3	(RefSeq) neurofilament medium polypeptide-like	GO:0003677(DNA binding);	*	GO:0005634(nucleus);GO:0000786(nucleosome);
augustus-scaffold_3-processed-gene-54.12-mRNA-1	XP_003972604.2	PREDICTED: inositol 1,4,5-trisphosphate receptor-interacting protein-like [Takifugu rubripes]	sp|Q8IWB1|IPRI_HUMAN	Inositol 1,4,5-trihohate receptor-interacting protein OS=Homo sapiens OX=9606 GN=ITPRIP PE=1 SV=1	tr|H2UHG5|H2UHG5_TAKRU	Uncharacterized protein {ECO:0000313|Ensembl:ENSTRUP00000036386} OS=Takifugu rubripes (Japanese pufferfish) (Fugu rubripes) PE=4	no KO assigned	(RefSeq) inositol 1,4,5-trisphosphate receptor-interacting protein-like	*	*	*
augustus-scaffold_3-processed-gene-54.13-mRNA-1	KKF28618.1	WAP, kazal, immunoglobulin, kunitz and NTR domain-containing protein [Larimichthys crocea]	sp|Q6NUX0|WFKN_DANRE	WAP, Kazal, immunoglobulin, Kunitz and NTR domain-containing protein OS=Danio rerio OX=7955 GN=wfikkn PE=2 SV=1	tr|H2UGS2|H2UGS2_TAKRU	Uncharacterized protein {ECO:0000313|Ensembl:ENSTRUP00000036143} OS=Takifugu rubripes (Japanese pufferfish) (Fugu rubripes) Name=wfikkn1 {ECO:0000313|Ensembl:ENSTRUP00000036143} PE=4	no KO assigned	(RefSeq) wfikkn1; WAP, follistatin/kazal, immunoglobulin, kunitz and netrin domain containing 1	GO:0005525(GTP binding);GO:0005515(protein binding);GO:0004867(serine-type endopeptidase inhibitor activity);GO:0003924(GTPase activity);	*	*
augustus-scaffold_3-processed-gene-55.12-mRNA-1	XP_011611335.1	PREDICTED: coiled-coil domain-containing protein 85A-like isoform X1 [Takifugu rubripes]	sp|Q5SP85|CC85A_MOUSE	Coiled-coil domain-containing protein 85A OS=Mus musculus OX=10090 GN=Ccdc85a PE=1 SV=1	tr|H2UDM1|H2UDM1_TAKRU	Uncharacterized protein {ECO:0000313|Ensembl:ENSTRUP00000035040} Fragment OS=Takifugu rubripes (Japanese pufferfish) (Fugu rubripes) PE=4	no KO assigned	(RefSeq) coiled-coil domain-containing protein 85A-like	*	*	*
augustus-scaffold_3-processed-gene-55.4-mRNA-1	XP_003972537.1	PREDICTED: LOW QUALITY PROTEIN: nodal modulator 1 [Takifugu rubripes]	sp|Q15155|NOMO1_HUMAN	Nodal modulator 1 OS=Homo sapiens OX=9606 GN=NOMO1 PE=1 SV=5	tr|A0A1S3Q1N6|A0A1S3Q1N6_SALSA	Transmembrane channel-like protein {ECO:0000256|RuleBase:RU310713} OS=Salmo salar (Atlantic salmon) Name=LOC106588876 {ECO:0000313|RefSeq:XP_014033857.1} PE=3	no KO assigned	(RefSeq) tmc7; nodal modulator 1	*	*	GO:0016021(integral component of membrane);
augustus-scaffold_3-processed-gene-56.18-mRNA-1	XP_003972589.1	PREDICTED: mpv17-like protein [Takifugu rubripes]	sp|Q99MS3|MP17L_MOUSE	Mpv17-like protein OS=Mus musculus OX=10090 GN=Mpv17l PE=1 SV=2	tr|H2TMM9|H2TMM9_TAKRU	Uncharacterized protein {ECO:0000313|Ensembl:ENSTRUP00000025935} OS=Takifugu rubripes (Japanese pufferfish) (Fugu rubripes) Name=mpv17l {ECO:0000313|Ensembl:ENSTRUP00000025935} PE=3	K13349 Mpv17-like protein	(RefSeq) mpv17l; MPV17 mitochondrial inner membrane protein like	*	*	GO:0016021(integral component of membrane);
augustus-scaffold_3-processed-gene-56.21-mRNA-1	XP_003972589.1	PREDICTED: mpv17-like protein [Takifugu rubripes]	sp|Q99MS3|MP17L_MOUSE	Mpv17-like protein OS=Mus musculus OX=10090 GN=Mpv17l PE=1 SV=2	tr|H2TMM9|H2TMM9_TAKRU	Uncharacterized protein {ECO:0000313|Ensembl:ENSTRUP00000025935} OS=Takifugu rubripes (Japanese pufferfish) (Fugu rubripes) Name=mpv17l {ECO:0000313|Ensembl:ENSTRUP00000025935} PE=3	K13349 Mpv17-like protein	(RefSeq) mpv17l; MPV17 mitochondrial inner membrane protein like	*	*	GO:0016021(integral component of membrane);
augustus-scaffold_3-processed-gene-56.22-mRNA-1	XP_003972586.1	PREDICTED: ADP-ribosylation factor-binding protein GGA1-like [Takifugu rubripes]	sp|Q8R0H9|GGA1_MOUSE	ADP-ribosylation factor-binding protein GGA1 OS=Mus musculus OX=10090 GN=Gga1 PE=1 SV=1	tr|H2TIU0|H2TIU0_TAKRU	Uncharacterized protein {ECO:0000313|Ensembl:ENSTRUP00000024592} Fragment OS=Takifugu rubripes (Japanese pufferfish) (Fugu rubripes) Name=LOC101078557 {ECO:0000313|Ensembl:ENSTRUP00000024592} PE=4	K12404 ADP-ribosylation factor-binding protein GGA	(RefSeq) ADP-ribosylation factor-binding protein GGA1-like	*	GO:0016192(vesicle-mediated transport);GO:0006886(intracellular protein transport);	GO:0030131(clathrin adaptor complex);GO:0005622(intracellular);
augustus-scaffold_3-processed-gene-56.4-mRNA-1	XP_003972587.1	PREDICTED: probable ATP-dependent RNA helicase DDX17 [Takifugu rubripes]	*	*	tr|H2TL44|H2TL44_TAKRU	Uncharacterized protein {ECO:0000313|Ensembl:ENSTRUP00000025399} OS=Takifugu rubripes (Japanese pufferfish) (Fugu rubripes) Name=DDX17 (1 of many) {ECO:0000313|Ensembl:ENSTRUP00000025399} PE=3	K13178 ATP-dependent RNA helicase DDX17 [EC:3.6.4.13]	(RefSeq) ddx17; DEAD-box helicase 17	*	*	*
augustus-scaffold_3-processed-gene-56.9-mRNA-1	XP_003972582.1	PREDICTED: uncharacterized protein LOC101077658 [Takifugu rubripes]	sp|Q6IMZ0|NFIL3_RAT	Nuclear factor interleukin-3-regulated protein OS=Rattus norvegicus OX=10116 GN=Nfil3 PE=2 SV=1	tr|H2TH47|H2TH47_TAKRU	Uncharacterized protein {ECO:0000313|Ensembl:ENSTRUP00000023996} OS=Takifugu rubripes (Japanese pufferfish) (Fugu rubripes) PE=4	no KO assigned	(RefSeq) uncharacterized LOC101077658	GO:0003700(transcription factor activity, sequence-specific DNA binding);	GO:0006355(regulation of transcription, DNA-templated);	*
augustus-scaffold_3-processed-gene-8.32-mRNA-1	XP_003978746.1	PREDICTED: high-affinity choline transporter 1-like [Takifugu rubripes]	sp|Q8UWF0|SC5A7_TORMA	High-affinity choline tranorter 1 OS=Torpedo marmorata OX=7788 GN=CHT1 PE=2 SV=1	tr|H2SE71|H2SE71_TAKRU	Uncharacterized protein {ECO:0000313|Ensembl:ENSTRUP00000010702} OS=Takifugu rubripes (Japanese pufferfish) (Fugu rubripes) PE=3	K14387 solute carrier family 5 (high affinity choline transporter), member 7	(RefSeq) high-affinity choline transporter 1-like	GO:0005215(transporter activity);	GO:0055085(transmembrane transport);GO:0006810(transport);	GO:0016020(membrane);
augustus-scaffold_3-processed-gene-8.34-mRNA-1	XP_003978745.1	PREDICTED: high affinity choline transporter 1-like [Takifugu rubripes]	sp|Q9GZV3|SC5A7_HUMAN	High affinity choline tranorter 1 OS=Homo sapiens OX=9606 GN=SLC5A7 PE=1 SV=1	tr|I3J602|I3J602_ORENI	Uncharacterized protein {ECO:0000313|Ensembl:ENSONIP00000004292} OS=Oreochromis niloticus (Nile tilapia) (Tilapia nilotica) Name=LOC100691998 {ECO:0000313|Ensembl:ENSONIP00000004292} PE=3	K14387 solute carrier family 5 (high affinity choline transporter), member 7	(RefSeq) high affinity choline transporter 1-like	GO:0005215(transporter activity);	GO:0055085(transmembrane transport);GO:0006810(transport);	GO:0016020(membrane);
augustus-scaffold_3-processed-gene-8.35-mRNA-1	XP_003978745.1	PREDICTED: high affinity choline transporter 1-like [Takifugu rubripes]	sp|Q8BGY9|SC5A7_MOUSE	High affinity choline tranorter 1 OS=Mus musculus OX=10090 GN=Slc5a7 PE=1 SV=1	tr|H2SE71|H2SE71_TAKRU	Uncharacterized protein {ECO:0000313|Ensembl:ENSTRUP00000010702} OS=Takifugu rubripes (Japanese pufferfish) (Fugu rubripes) PE=3	K14387 solute carrier family 5 (high affinity choline transporter), member 7	(RefSeq) high affinity choline transporter 1-like	*	*	*
augustus-scaffold_3-processed-gene-8.36-mRNA-1	XP_011618359.1	PREDICTED: calmegin [Takifugu rubripes]	sp|Q3SYT6|CLGN_BOVIN	Calmegin OS=Bos taurus OX=9913 GN=CLGN PE=2 SV=1	tr|H2S6R9|H2S6R9_TAKRU	Uncharacterized protein {ECO:0000313|Ensembl:ENSTRUP00000008091} OS=Takifugu rubripes (Japanese pufferfish) (Fugu rubripes) PE=3	K09551 calmegin	(RefSeq) clgn; calmegin	GO:0051082(unfolded protein binding);GO:0005509(calcium ion binding);	GO:0006457(protein folding);	GO:0005783(endoplasmic reticulum);
augustus-scaffold_3-processed-gene-8.37-mRNA-1	XP_011618359.1	PREDICTED: calmegin [Takifugu rubripes]	sp|E2RA18|CLGN_CANLF	Calmegin OS=Canis lupus familiaris OX=9615 GN=CLGN PE=1 SV=2	tr|H2S6R8|H2S6R8_TAKRU	Uncharacterized protein {ECO:0000313|Ensembl:ENSTRUP00000008090} OS=Takifugu rubripes (Japanese pufferfish) (Fugu rubripes) PE=3	K09551 calmegin	(RefSeq) clgn; calmegin	GO:0051082(unfolded protein binding);GO:0005509(calcium ion binding);	GO:0006457(protein folding);	GO:0005783(endoplasmic reticulum);
augustus-scaffold_3-processed-gene-8.44-mRNA-1	XP_013128482.1	PREDICTED: axin-2 isoform X2 [Oreochromis niloticus]	sp|O88566|AXIN2_MOUSE	Axin-2 OS=Mus musculus OX=10090 GN=Axin2 PE=1 SV=2	tr|I3J624|I3J624_ORENI	Uncharacterized protein {ECO:0000313|Ensembl:ENSONIP00000004314} OS=Oreochromis niloticus (Nile tilapia) (Tilapia nilotica) Name=AXIN2 (1 of many) {ECO:0000313|Ensembl:ENSONIP00000004314} PE=4	K04385 axin 2	(RefSeq) Axin2; axin-2	*	*	*
augustus-scaffold_3-processed-gene-8.46-mRNA-1	XP_018534058.1	PREDICTED: axin-2-like [Lates calcarifer]	sp|O88566|AXIN2_MOUSE	Axin-2 OS=Mus musculus OX=10090 GN=Axin2 PE=1 SV=2	tr|I3J624|I3J624_ORENI	Uncharacterized protein {ECO:0000313|Ensembl:ENSONIP00000004314} OS=Oreochromis niloticus (Nile tilapia) (Tilapia nilotica) Name=AXIN2 (1 of many) {ECO:0000313|Ensembl:ENSONIP00000004314} PE=4	K04385 axin 2	(RefSeq) Axin2; axin-2	*	*	*
augustus-scaffold_3-processed-gene-8.58-mRNA-1	XP_003978742.2	PREDICTED: short coiled-coil protein isoform X1 [Takifugu rubripes]	sp|Q08BG7|SCOCA_DANRE	Short coiled-coil protein A OS=Danio rerio OX=7955 GN=scoca PE=3 SV=1	tr|H2S606|H2S606_TAKRU	Uncharacterized protein {ECO:0000313|Ensembl:ENSTRUP00000007828} OS=Takifugu rubripes (Japanese pufferfish) (Fugu rubripes) Name=SCOC {ECO:0000313|Ensembl:ENSTRUP00000007828} PE=4	K20316 short coiled-coil protein	(RefSeq) scoc; short coiled-coil protein	*	*	*
augustus-scaffold_3-processed-gene-9.22-mRNA-1	*	*	*	*	*	*	*	*	*	*	*
augustus-scaffold_3-processed-gene-9.23-mRNA-1	XP_011610700.1	PREDICTED: catenin delta-1-like isoform X2 [Takifugu rubripes]	sp|O60716|CTND1_HUMAN	Catenin delta-1 OS=Homo sapiens OX=9606 GN=CTNND1 PE=1 SV=1	tr|H2ULH5|H2ULH5_TAKRU	Uncharacterized protein {ECO:0000313|Ensembl:ENSTRUP00000037796} OS=Takifugu rubripes (Japanese pufferfish) (Fugu rubripes) Name=LOC101067270 {ECO:0000313|Ensembl:ENSTRUP00000037796} PE=4	K05690 catenin (cadherin-associated protein), delta 1	(RefSeq) catenin delta-1-like	GO:0045296(cadherin binding);GO:0005515(protein binding);	GO:0016337(single organismal cell-cell adhesion);	*
augustus-scaffold_3-processed-gene-9.36-mRNA-1	XP_003972057.1	PREDICTED: prostaglandin D2 receptor 2-like [Takifugu rubripes]	sp|Q9Z2J6|PD2R2_MOUSE	Prostaglandin D2 receptor 2 OS=Mus musculus OX=10090 GN=Ptgdr2 PE=1 SV=1	tr|H2UK77|H2UK77_TAKRU	Uncharacterized protein {ECO:0000313|Ensembl:ENSTRUP00000037348} OS=Takifugu rubripes (Japanese pufferfish) (Fugu rubripes) Name=PTGDR2 {ECO:0000313|Ensembl:ENSTRUP00000037348} PE=3	K06715 G protein-coupled receptor 44	(RefSeq) prostaglandin D2 receptor 2-like	GO:0004930(G-protein coupled receptor activity);	GO:0007186(G-protein coupled receptor signaling pathway);	GO:0016021(integral component of membrane);
maker-scaffold_11-augustus-gene-10.13-mRNA-1	XP_018519384.1	PREDICTED: LOW QUALITY PROTEIN: uncharacterized protein LOC108875146 [Lates calcarifer]	sp|Q6V0I7|FAT4_HUMAN	Protocadherin Fat 4 OS=Homo sapiens OX=9606 GN=FAT4 PE=1 SV=2	tr|H3DPF6|H3DPF6_TETNG	Uncharacterized protein {ECO:0000313|Ensembl:ENSTNIP00000022405} OS=nigroviridis) PE=4	K16505 cadherin-related family member 5	(RefSeq) cadherin-related family member 5-like	GO:0005509(calcium ion binding);	GO:0007156(homophilic cell adhesion via plasma membrane adhesion molecules);	GO:0016020(membrane);
maker-scaffold_11-augustus-gene-10.14-mRNA-1	XP_011605252.1	PREDICTED: zinc finger homeobox protein 3-like [Takifugu rubripes]	sp|Q15911|ZFHX3_HUMAN	Zinc finger homeobox protein 3 OS=Homo sapiens OX=9606 GN=ZFHX3 PE=1 SV=2	tr|A0A1A8VGC3|A0A1A8VGC3_NOTFU	Zinc finger homeobox 2 {ECO:0000313|EMBL:SBS58218.1} OS=Nothobranchius furzeri (Turquoise killifish) Name=ZFHX2 {ECO:0000313|EMBL:SBS58218.1} PE=4	K09378 AT-binding transcription factor 1	(RefSeq) zinc finger homeobox protein 3-like	GO:0008270(zinc ion binding);GO:0003677(DNA binding);GO:0003676(nucleic acid binding);	*	*
maker-scaffold_11-augustus-gene-10.15-mRNA-1	XP_011605280.1	PREDICTED: cryptochrome-1-like [Takifugu rubripes]	sp|Q43125|CRY1_ARATH	Cryptochrome-1 OS=Arabidopsis thaliana OX=3702 GN=CRY1 PE=1 SV=2	tr|A0A1A8LLM0|A0A1A8LLM0_9TELE	Uncharacterized protein {ECO:0000313|EMBL:SBR44794.1} OS=Nothobranchius pienaari Name=Nfu_g_1_008394 {ECO:0000313|EMBL:SBR44794.1} PE=4	no KO assigned	(RefSeq) cryptochrome-1-like	*	*	*
maker-scaffold_11-augustus-gene-10.16-mRNA-1	XP_003967202.2	PREDICTED: UPF0577 protein KIAA1324-like homolog [Takifugu rubripes]	sp|A8MWY0|K132L_HUMAN	UPF0577 protein KIAA1324-like OS=Homo sapiens OX=9606 GN=KIAA1324L PE=1 SV=2	tr|H2UIG3|H2UIG3_TAKRU	Uncharacterized protein {ECO:0000313|Ensembl:ENSTRUP00000036734} OS=Takifugu rubripes (Japanese pufferfish) (Fugu rubripes) Name=kiaa1324l {ECO:0000313|Ensembl:ENSTRUP00000036734} PE=4	no KO assigned	(RefSeq) kiaa1324l; KIAA1324 like	*	*	*
maker-scaffold_11-augustus-gene-10.17-mRNA-1	XP_003967200.1	PREDICTED: semaphorin-3D [Takifugu rubripes]	sp|Q9W6G6|SEM3D_DANRE	Semaphorin-3D OS=Danio rerio OX=7955 GN=sema3d PE=2 SV=1	tr|H2UGZ1|H2UGZ1_TAKRU	Uncharacterized protein {ECO:0000313|Ensembl:ENSTRUP00000036212} OS=Takifugu rubripes (Japanese pufferfish) (Fugu rubripes) Name=sema3d {ECO:0000313|Ensembl:ENSTRUP00000036212} PE=3	K06840 semaphorin 3	(RefSeq) sema3d; semaphorin 3D	GO:0005515(protein binding);	*	*
maker-scaffold_11-augustus-gene-10.18-mRNA-1	XP_003967199.1	PREDICTED: semaphorin-3A [Takifugu rubripes]	sp|Q9W686|SE3AB_DANRE	Semaphorin-3ab OS=Danio rerio OX=7955 GN=sema3ab PE=2 SV=1	tr|H2UFS2|H2UFS2_TAKRU	Uncharacterized protein {ECO:0000313|Ensembl:ENSTRUP00000035792} OS=Takifugu rubripes (Japanese pufferfish) (Fugu rubripes) Name=sema3a {ECO:0000313|Ensembl:ENSTRUP00000035792} PE=3	K06840 semaphorin 3	(RefSeq) sema3a; semaphorin 3A	GO:0005515(protein binding);	*	*
maker-scaffold_11-augustus-gene-10.19-mRNA-1	XP_010783395.1	PREDICTED: uncharacterized protein LOC104957452 isoform X1 [Notothenia coriiceps]	*	*	tr|A0A1A7ZTI8|A0A1A7ZTI8_NOTFU	Si:dkey-266m15.7 {ECO:0000313|EMBL:SBP46177.1} OS=Nothobranchius furzeri (Turquoise killifish) Name=SI:DKEY-266M15.7 {ECO:0000313|EMBL:SBP46177.1} PE=4	no KO assigned	(RefSeq) uncharacterized LOC105354230	*	*	*
maker-scaffold_11-augustus-gene-10.20-mRNA-1	XP_011605281.1	PREDICTED: kielin/chordin-like protein [Takifugu rubripes]	sp|Q9IBG7|KCP_XENLA	Kielin/chordin-like protein OS=Xenopus laevis OX=8355 GN=kcp PE=2 SV=1	tr|H2UK27|H2UK27_TAKRU	Uncharacterized protein {ECO:0000313|Ensembl:ENSTRUP00000037298} OS=Takifugu rubripes (Japanese pufferfish) (Fugu rubripes) Name=KCP {ECO:0000313|Ensembl:ENSTRUP00000037298} PE=4	no KO assigned	(RefSeq) kcp; kielin/chordin-like protein	*	GO:0030513(positive regulation of BMP signaling pathway);	GO:0005615(extracellular space);
maker-scaffold_11-augustus-gene-10.21-mRNA-1	XP_003967153.1	PREDICTED: calumenin [Takifugu rubripes]	sp|B5X4E0|CALUB_SALSA	Calumenin-B OS=Salmo salar OX=8030 GN=calub PE=2 SV=1	tr|H2UJW9|H2UJW9_TAKRU	Uncharacterized protein {ECO:0000313|Ensembl:ENSTRUP00000037240} OS=Takifugu rubripes (Japanese pufferfish) (Fugu rubripes) Name=calu {ECO:0000313|Ensembl:ENSTRUP00000037240} PE=4	no KO assigned	(RefSeq) calu; calumenin	GO:0005509(calcium ion binding);	*	*
maker-scaffold_11-augustus-gene-10.23-mRNA-1	XP_003967201.1	PREDICTED: metabotropic glutamate receptor 3 [Takifugu rubripes]	sp|Q9QYS2|GRM3_MOUSE	Metabotropic glutamate receptor 3 OS=Mus musculus OX=10090 GN=Grm3 PE=1 SV=1	tr|H2UHK7|H2UHK7_TAKRU	Uncharacterized protein {ECO:0000313|Ensembl:ENSTRUP00000036428} OS=Takifugu rubripes (Japanese pufferfish) (Fugu rubripes) Name=grm3 {ECO:0000313|Ensembl:ENSTRUP00000036428} PE=3	K04605 metabotropic glutamate receptor 2/3	(RefSeq) grm3; glutamate metabotropic receptor 3	GO:0004930(G-protein coupled receptor activity);	GO:0007186(G-protein coupled receptor signaling pathway);	GO:0016021(integral component of membrane);
maker-scaffold_11-augustus-gene-10.24-mRNA-1	XP_003967201.1	PREDICTED: metabotropic glutamate receptor 3 [Takifugu rubripes]	sp|Q9QYS2|GRM3_MOUSE	Metabotropic glutamate receptor 3 OS=Mus musculus OX=10090 GN=Grm3 PE=1 SV=1	tr|H2UHK7|H2UHK7_TAKRU	Uncharacterized protein {ECO:0000313|Ensembl:ENSTRUP00000036428} OS=Takifugu rubripes (Japanese pufferfish) (Fugu rubripes) Name=grm3 {ECO:0000313|Ensembl:ENSTRUP00000036428} PE=3	K04605 metabotropic glutamate receptor 2/3	(RefSeq) grm3; glutamate metabotropic receptor 3	GO:0004930(G-protein coupled receptor activity);	GO:0007186(G-protein coupled receptor signaling pathway);	GO:0016021(integral component of membrane);
maker-scaffold_11-augustus-gene-11.14-mRNA-1	XP_019129398.1	PREDICTED: protein piccolo isoform X5 [Larimichthys crocea]	sp|Q9PU36|PCLO_CHICK	Protein piccolo (Fragment) OS=Gallus gallus OX=9031 GN=PCLO PE=2 SV=1	tr|H2UE42|H2UE42_TAKRU	Uncharacterized protein {ECO:0000313|Ensembl:ENSTRUP00000035211} OS=Takifugu rubripes (Japanese pufferfish) (Fugu rubripes) Name=PCLO (1 of many) {ECO:0000313|Ensembl:ENSTRUP00000035211} PE=4	K16882 protein piccolo	(RefSeq) pclo; protein piccolo	GO:0046872(metal ion binding);GO:0005515(protein binding);	GO:0007416(synapse assembly);	GO:0048786(presynaptic active zone);GO:0045202(synapse);GO:0016020(membrane);
maker-scaffold_11-augustus-gene-11.16-mRNA-1	XP_011605244.1	PREDICTED: voltage-dependent calcium channel subunit alpha-2/delta-1 [Takifugu rubripes]	sp|O08532|CA2D1_MOUSE	Voltage-dependent calcium channel subunit alpha-2/delta-1 OS=Mus musculus OX=10090 GN=Cacna2d1 PE=1 SV=1	tr|H2UCV4|H2UCV4_TAKRU	Uncharacterized protein {ECO:0000313|Ensembl:ENSTRUP00000034773} OS=Takifugu rubripes (Japanese pufferfish) (Fugu rubripes) Name=CACNA2D1 (1 of many) {ECO:0000313|Ensembl:ENSTRUP00000034773} PE=4	K04858 voltage-dependent calcium channel alpha-2/delta-1	(RefSeq) cacna2d1; calcium voltage-gated channel auxiliary subunit alpha2delta 1	*	*	*
maker-scaffold_11-augustus-gene-11.17-mRNA-1	XP_011605243.1	PREDICTED: hepatocyte growth factor [Takifugu rubripes]	sp|Q9BH09|HGF_FELCA	Hepatocyte growth factor OS=Felis catus OX=9685 GN=HGF PE=2 SV=1	tr|H2UB50|H2UB50_TAKRU	Hepatocyte growth factor {ECO:0000256|PIRNR:PIRNR001152} Hepatopoietin-A {ECO:0000256|PIRNR:PIRNR001152} Scatter factor {ECO:0000256|PIRNR:PIRNR001152} OS=Takifugu rubripes (Japanese pufferfish) (Fugu rubripes) Name=HGF (1 of many) {ECO:0000313|Ensembl:ENSTRUP00000034168} PE=3	K05460 hepatocyte growth factor	(RefSeq) hgf; hepatocyte growth factor	GO:0004252(serine-type endopeptidase activity);	GO:0006508(proteolysis);	*
maker-scaffold_11-augustus-gene-11.18-mRNA-1	XP_011605187.1	PREDICTED: leptin isoform X1 [Takifugu rubripes]	sp|Q588G0|LEP_TAKRU	Leptin OS=Takifugu rubripes OX=31033 GN=lep PE=2 SV=1	tr|A0A1B1FIV3|A0A1B1FIV3_TRABO	Leptin A {ECO:0000313|EMBL:ANQ45736.1} OS=Trachinotus blochii (Snubnose pompano) (Caesiomorus blochii) PE=2	no KO assigned	(RefSeq) lep; leptin	*	*	*
maker-scaffold_11-augustus-gene-11.19-mRNA-1	XP_011605241.1	PREDICTED: RNA-binding protein 28 isoform X1 [Takifugu rubripes]	sp|Q8CGC6|RBM28_MOUSE	RNA-binding protein 28 OS=Mus musculus OX=10090 GN=Rbm28 PE=1 SV=4	tr|H2UAC2|H2UAC2_TAKRU	Uncharacterized protein {ECO:0000313|Ensembl:ENSTRUP00000033889} OS=Takifugu rubripes (Japanese pufferfish) (Fugu rubripes) Name=rbm28 {ECO:0000313|Ensembl:ENSTRUP00000033889} PE=4	K14573 nucleolar protein 4	(RefSeq) rbm28; RNA binding motif protein 28	GO:0003676(nucleic acid binding);	*	*
maker-scaffold_11-augustus-gene-11.20-mRNA-1	XP_018519413.1	PREDICTED: inosine-5'-monophosphate dehydrogenase 1 isoform X1 [Lates calcarifer]	sp|Q6GMG5|IMDH1_DANRE	Inosine-5'-monophohate dehydrogenase 1a OS=Danio rerio OX=7955 GN=impdh1a PE=2 SV=1	tr|A0A147B0T4|A0A147B0T4_FUNHE	Inosine-5'-monophosphate dehydrogenase {ECO:0000256|HAMAP-Rule:MF_03156, ECO:0000256|RuleBase:RU003928} Short=IMP dehydrogenase {ECO:0000256|HAMAP-Rule:MF_03156} Short=IMPD {ECO:0000256|HAMAP-Rule:MF_03156} Short=IMPDH {ECO:0000256|HAMAP-Rule:MF_03156} EC=1.1.1.205 {ECO:0000256|HAMAP-Rule:MF_03156, ECO:0000256|RuleBase:RU003928} OS=Fundulus heteroclitus (Killifish) (Mummichog) Name=IMPDH {ECO:000…	K00088 IMP dehydrogenase [EC:1.1.1.205]	(RefSeq) impdh1; inosine monophosphate dehydrogenase 1	GO:0003824(catalytic activity);	GO:0055114(oxidation-reduction process);	*
maker-scaffold_11-augustus-gene-12.17-mRNA-1	XP_011605236.1	PREDICTED: FERM domain-containing protein 4A isoform X1 [Takifugu rubripes]	sp|Q8BIE6|FRM4A_MOUSE	FERM domain-containing protein 4A OS=Mus musculus OX=10090 GN=Frmd4a PE=1 SV=2	tr|H2U8E4|H2U8E4_TAKRU	Uncharacterized protein {ECO:0000313|Ensembl:ENSTRUP00000033210} OS=Takifugu rubripes (Japanese pufferfish) (Fugu rubripes) Name=FRMD4A {ECO:0000313|Ensembl:ENSTRUP00000033210} PE=4	no KO assigned	(RefSeq) frmd4a; FERM domain containing 4A	*	*	GO:0005856(cytoskeleton);
maker-scaffold_11-augustus-gene-12.20-mRNA-1	XP_011605275.1	PREDICTED: LOW QUALITY PROTEIN: protein tyrosine phosphatase domain-containing protein 1-like [Takifugu rubripes]	sp|A1L1R5|PTPC1_DANRE	Protein tyrosine phohatase domain-containing protein 1 OS=Danio rerio OX=7955 GN=ptpdc1 PE=2 SV=1	tr|H2U4R2|H2U4R2_TAKRU	Uncharacterized protein {ECO:0000313|Ensembl:ENSTRUP00000031924} OS=Takifugu rubripes (Japanese pufferfish) (Fugu rubripes) Name=LOC101062317 {ECO:0000313|Ensembl:ENSTRUP00000031924} PE=4	K18078 protein tyrosine phosphatase domain-containing protein 1 [EC:3.1.3.-]	(RefSeq) protein tyrosine phosphatase domain-containing protein 1-like	GO:0016791(phosphatase activity);GO:0005525(GTP binding);GO:0004725(protein tyrosine phosphatase activity);GO:0003924(GTPase activity);	GO:0016311(dephosphorylation);GO:0007264(small GTPase mediated signal transduction);GO:0006470(protein dephosphorylation);	GO:0005622(intracellular);
maker-scaffold_11-augustus-gene-12.21-mRNA-1	XP_003967148.1	PREDICTED: arylsulfatase A-like [Takifugu rubripes]	sp|P15289|ARSA_HUMAN	Arylsulfatase A OS=Homo sapiens OX=9606 GN=ARSA PE=1 SV=3	tr|H2U1V1|H2U1V1_TAKRU	Uncharacterized protein {ECO:0000313|Ensembl:ENSTRUP00000030912} OS=Takifugu rubripes (Japanese pufferfish) (Fugu rubripes) Name=LOC101072550 {ECO:0000313|Ensembl:ENSTRUP00000030912} PE=4	K01134 arylsulfatase A [EC:3.1.6.8]	(RefSeq) arylsulfatase A-like	GO:0008484(sulfuric ester hydrolase activity);	GO:0008152(metabolic process);	*
maker-scaffold_11-augustus-gene-12.22-mRNA-1	XP_013857881.1	PREDICTED: uncharacterized protein LOC106513546 [Austrofundulus limnaeus]	*	*	tr|A0A0S7ESG3|A0A0S7ESG3_9TELE	PO21 {ECO:0000313|EMBL:JAO07919.1} Fragment OS=Poeciliopsis prolifica (blacksipe livebearer) Name=PO21 {ECO:0000313|EMBL:JAO07919.1} PE=4	no KO assigned	(RefSeq) uncharacterized LOC107341697	*	*	*
maker-scaffold_11-augustus-gene-12.23-mRNA-1	XP_011605273.1	PREDICTED: LOW QUALITY PROTEIN: zona pellucida sperm-binding protein 4-like, partial [Takifugu rubripes]	sp|Q00193|ZP4_RABIT	Zona pellucida erm-binding protein 4 OS=Oryctolagus cuniculus OX=9986 GN=ZP4 PE=1 SV=1	tr|H2TZC0|H2TZC0_TAKRU	Uncharacterized protein {ECO:0000313|Ensembl:ENSTRUP00000030029} OS=Takifugu rubripes (Japanese pufferfish) (Fugu rubripes) PE=4	no KO assigned	(RefSeq) zona pellucida sperm-binding protein 4-like	*	*	*
maker-scaffold_11-augustus-gene-12.24-mRNA-1	XP_003967179.1	PREDICTED: choline/ethanolamine kinase isoform X1 [Takifugu rubripes]	sp|Q01134|CHKA_RAT	Choline kinase alpha OS=Rattus norvegicus OX=10116 GN=Chka PE=1 SV=2	tr|H2TYU7|H2TYU7_TAKRU	Uncharacterized protein {ECO:0000313|Ensembl:ENSTRUP00000029856} OS=Takifugu rubripes (Japanese pufferfish) (Fugu rubripes) PE=4	K14156 choline/ethanolamine kinase [EC:2.7.1.32 2.7.1.82]	(RefSeq) chkb; choline kinase beta	*	*	*
maker-scaffold_11-augustus-gene-12.25-mRNA-1	XP_003967147.1	PREDICTED: carnitine O-palmitoyltransferase 1, muscle isoform [Takifugu rubripes]	sp|P50416|CPT1A_HUMAN	Carnitine O-palmitoyltransferase 1, liver isoform OS=Homo sapiens OX=9606 GN=CPT1A PE=1 SV=2	tr|H2TX86|H2TX86_TAKRU	Uncharacterized protein {ECO:0000313|Ensembl:ENSTRUP00000029295} OS=Takifugu rubripes (Japanese pufferfish) (Fugu rubripes) Name=cpt1b {ECO:0000313|Ensembl:ENSTRUP00000029295} PE=3	K08765 carnitine O-palmitoyltransferase 1, liver isoform [EC:2.3.1.21]	(RefSeq) cpt1b; carnitine palmitoyltransferase 1B	GO:0016746(transferase activity, transferring acyl groups);	*	*
maker-scaffold_11-augustus-gene-12.26-mRNA-1	XP_011605235.1	PREDICTED: B-cadherin-like [Takifugu rubripes]	sp|P12830|CADH1_HUMAN	Cadherin-1 OS=Homo sapiens OX=9606 GN=CDH1 PE=1 SV=3	tr|H2U6L5|H2U6L5_TAKRU	Uncharacterized protein {ECO:0000313|Ensembl:ENSTRUP00000032581} Fragment OS=Takifugu rubripes (Japanese pufferfish) (Fugu rubripes) Name=LOC101062978 {ECO:0000313|Ensembl:ENSTRUP00000032581} PE=4	K05689 cadherin 1, type 1, E-cadherin	(RefSeq) B-cadherin-like	GO:0005509(calcium ion binding);GO:0003824(catalytic activity);	GO:0007156(homophilic cell adhesion via plasma membrane adhesion molecules);	GO:0016021(integral component of membrane);GO:0016020(membrane);
maker-scaffold_11-augustus-gene-12.27-mRNA-1	KKF28749.1	hypothetical protein EH28_05958 [Larimichthys crocea]	*	*	tr|A0A0F8CB73|A0A0F8CB73_LARCR	Uncharacterized protein {ECO:0000313|EMBL:KKF28749.1} OS=Larimichthys crocea (Large yellow croaker) (Pseudosciaena crocea) ORFNames=EH28_05958 {ECO:0000313|EMBL:KKF28749.1} PE=4	no KO assigned	(RefSeq) modulator of retrovirus infection homolog	*	*	*
maker-scaffold_11-augustus-gene-12.28-mRNA-1	XP_011605231.1	PREDICTED: transmembrane protein 116-like isoform X2 [Takifugu rubripes]	*	*	tr|Q4RJQ6|Q4RJQ6_TETNG	Chromosome 13 SCAF15035, whole genome shotgun sequence {ECO:0000313|EMBL:CAG11376.1} OS=nigroviridis) ORFNames=GSTENG00033327001 {ECO:0000313|EMBL:CAG11376.1} PE=4	no KO assigned	(RefSeq) transmembrane protein 116-like	GO:0004930(G-protein coupled receptor activity);	GO:0007186(G-protein coupled receptor signaling pathway);	GO:0016021(integral component of membrane);
maker-scaffold_11-augustus-gene-12.29-mRNA-1	XP_003967184.1	PREDICTED: SH3 and multiple ankyrin repeat domains protein 3 [Takifugu rubripes]	sp|Q4ACU6|SHAN3_MOUSE	SH3 and multiple ankyrin repeat domains protein 3 OS=Mus musculus OX=10090 GN=Shank3 PE=1 SV=3	tr|H2U2J4|H2U2J4_TAKRU	Uncharacterized protein {ECO:0000313|Ensembl:ENSTRUP00000031155} Fragment OS=Takifugu rubripes (Japanese pufferfish) (Fugu rubripes) PE=4	K15009 SH3 and multiple ankyrin repeat domains protein	(RefSeq) shank3; SH3 and multiple ankyrin repeat domains 3	GO:0005515(protein binding);	*	*
maker-scaffold_11-augustus-gene-12.31-mRNA-1	XP_011605229.1	PREDICTED: zona pellucida sperm-binding protein 3-like [Takifugu rubripes]	sp|P79762|ZP3_CHICK	Zona pellucida erm-binding protein 3 OS=Gallus gallus OX=9031 GN=ZP3 PE=1 SV=4	tr|H2TZW3|H2TZW3_TAKRU	Uncharacterized protein {ECO:0000313|Ensembl:ENSTRUP00000030222} OS=Takifugu rubripes (Japanese pufferfish) (Fugu rubripes) PE=4	K19928 zona pellucida sperm-binding protein 3	(RefSeq) zona pellucida sperm-binding protein 3-like	*	*	*
maker-scaffold_11-augustus-gene-12.33-mRNA-1	XP_003967145.1	PREDICTED: selenide, water dikinase 1 [Takifugu rubripes]	sp|Q6PF47|SPS1_XENLA	Selenide, water dikinase 1 OS=Xenopus laevis OX=8355 GN=sephs1 PE=2 SV=1	tr|H2TW01|H2TW01_TAKRU	Uncharacterized protein {ECO:0000313|Ensembl:ENSTRUP00000028860} OS=Takifugu rubripes (Japanese pufferfish) (Fugu rubripes) Name=sephs1 {ECO:0000313|Ensembl:ENSTRUP00000028860} PE=4	K01008 selenide, water dikinase [EC:2.7.9.3]	(RefSeq) sephs1; selenophosphate synthetase 1	GO:0005524(ATP binding);	*	*
maker-scaffold_11-augustus-gene-12.34-mRNA-1	XP_011605272.1	PREDICTED: BEN domain-containing protein 7 [Takifugu rubripes]	sp|Q8N7W2|BEND7_HUMAN	BEN domain-containing protein 7 OS=Homo sapiens OX=9606 GN=BEND7 PE=1 SV=2	tr|H2TVW4|H2TVW4_TAKRU	Uncharacterized protein {ECO:0000313|Ensembl:ENSTRUP00000028823} OS=Takifugu rubripes (Japanese pufferfish) (Fugu rubripes) Name=BEND7 {ECO:0000313|Ensembl:ENSTRUP00000028823} PE=4	no KO assigned	(RefSeq) bend7; BEN domain containing 7	*	*	*
maker-scaffold_11-augustus-gene-13.33-mRNA-1	XP_003967144.1	PREDICTED: pre-mRNA-splicing factor 18 [Takifugu rubripes]	sp|Q6GMH0|PRP18_DANRE	Pre-mRNA-licing factor 18 OS=Danio rerio OX=7955 GN=prpf18 PE=2 SV=1	tr|H2TUW0|H2TUW0_TAKRU	Uncharacterized protein {ECO:0000313|Ensembl:ENSTRUP00000028469} OS=Takifugu rubripes (Japanese pufferfish) (Fugu rubripes) Name=prpf18 {ECO:0000313|Ensembl:ENSTRUP00000028469} PE=4	K12817 pre-mRNA-splicing factor 18	(RefSeq) prpf18; pre-mRNA processing factor 18	*	GO:0008380(RNA splicing);	GO:0005681(spliceosomal complex);
maker-scaffold_11-augustus-gene-13.34-mRNA-1	XP_019111128.1	PREDICTED: uncharacterized protein LOC109137415 [Larimichthys crocea]	*	*	tr|H3DKQ6|H3DKQ6_TETNG	Uncharacterized protein {ECO:0000313|Ensembl:ENSTNIP00000021103} OS=nigroviridis) PE=4	no KO assigned	(RefSeq) hypothetical protein	GO:0016491(oxidoreductase activity);	GO:0055114(oxidation-reduction process);	*
maker-scaffold_11-augustus-gene-13.35-mRNA-1	XP_011605218.1	PREDICTED: nuclear factor of activated T-cells 5-like isoform X1 [Takifugu rubripes]	sp|D3ZGB1|NFAT5_RAT	Nuclear factor of activated T-cells 5 OS=Rattus norvegicus OX=10116 GN=Nfat5 PE=1 SV=1	tr|H2TT00|H2TT00_TAKRU	Uncharacterized protein {ECO:0000313|Ensembl:ENSTRUP00000027808} OS=Takifugu rubripes (Japanese pufferfish) (Fugu rubripes) Name=LOC101079063 {ECO:0000313|Ensembl:ENSTRUP00000027808} PE=4	K17335 nuclear factor of activated T-cells 5	(RefSeq) nuclear factor of activated T-cells 5-like	GO:0003700(transcription factor activity, sequence-specific DNA binding);GO:0003677(DNA binding);GO:0000978(RNA polymerase II core promoter proximal region sequence-specific DNA binding);	GO:0006366(transcription from RNA polymerase II promoter);GO:0006355(regulation of transcription, DNA-templated);	*
maker-scaffold_11-augustus-gene-13.36-mRNA-1	XP_003967139.2	PREDICTED: dynein light chain roadblock-type 2 [Takifugu rubripes]	sp|Q32P85|DLRB2_BOVIN	Dynein light chain roadblock-type 2 OS=Bos taurus OX=9913 GN=DYNLRB2 PE=3 SV=1	tr|Q4S7K2|Q4S7K2_TETNG	Dynein light chain roadblock {ECO:0000256|PIRNR:PIRNR009998} OS=nigroviridis) ORFNames=GSTENG00022750001 {ECO:0000313|EMBL:CAG03380.1} PE=3	K10419 dynein light chain roadblock-type	(RefSeq) dynlrb2; dynein light chain roadblock-type 2	*	*	*
maker-scaffold_11-augustus-gene-13.37-mRNA-1	XP_018537508.1	PREDICTED: rab-like protein 3 [Lates calcarifer]	sp|Q6TNS7|RABL3_DANRE	Rab-like protein 3 OS=Danio rerio OX=7955 GN=rabl3 PE=2 SV=1	tr|I3J952|I3J952_ORENI	Uncharacterized protein {ECO:0000313|Ensembl:ENSONIP00000005392} OS=Oreochromis niloticus (Nile tilapia) (Tilapia nilotica) Name=rabl3 {ECO:0000313|Ensembl:ENSONIP00000005392} PE=4	K07933 Rab-like protein 3	(RefSeq) rabl3; RAB, member of RAS oncogene family like 3	*	*	*
maker-scaffold_11-augustus-gene-13.39-mRNA-1	XP_013771076.1	PREDICTED: receptor-type tyrosine-protein phosphatase gamma-like [Pundamilia nyererei]	sp|Q6TNS7|RABL3_DANRE	Rab-like protein 3 OS=Danio rerio OX=7955 GN=rabl3 PE=2 SV=1	tr|A0A0S7J470|A0A0S7J470_9TELE	RTJK {ECO:0000313|EMBL:JAO60052.1} OS=Poeciliopsis prolifica (blacksipe livebearer) Name=RTJK {ECO:0000313|EMBL:JAO60052.1} PE=4	K07933 Rab-like protein 3	(RefSeq) rab-like protein 3	*	*	*
maker-scaffold_11-augustus-gene-13.40-mRNA-1	XP_011605218.1	PREDICTED: nuclear factor of activated T-cells 5-like isoform X1 [Takifugu rubripes]	sp|D3ZGB1|NFAT5_RAT	Nuclear factor of activated T-cells 5 OS=Rattus norvegicus OX=10116 GN=Nfat5 PE=1 SV=1	tr|H2TT00|H2TT00_TAKRU	Uncharacterized protein {ECO:0000313|Ensembl:ENSTRUP00000027808} OS=Takifugu rubripes (Japanese pufferfish) (Fugu rubripes) Name=LOC101079063 {ECO:0000313|Ensembl:ENSTRUP00000027808} PE=4	K17335 nuclear factor of activated T-cells 5	(RefSeq) nuclear factor of activated T-cells 5-like	GO:0003700(transcription factor activity, sequence-specific DNA binding);GO:0003677(DNA binding);GO:0000978(RNA polymerase II core promoter proximal region sequence-specific DNA binding);	GO:0006366(transcription from RNA polymerase II promoter);GO:0006355(regulation of transcription, DNA-templated);	*
maker-scaffold_11-augustus-gene-13.41-mRNA-1	XP_003967139.2	PREDICTED: dynein light chain roadblock-type 2 [Takifugu rubripes]	sp|Q32P85|DLRB2_BOVIN	Dynein light chain roadblock-type 2 OS=Bos taurus OX=9913 GN=DYNLRB2 PE=3 SV=1	tr|Q4S7K2|Q4S7K2_TETNG	Dynein light chain roadblock {ECO:0000256|PIRNR:PIRNR009998} OS=nigroviridis) ORFNames=GSTENG00022750001 {ECO:0000313|EMBL:CAG03380.1} PE=3	K10419 dynein light chain roadblock-type	(RefSeq) dynlrb2; dynein light chain roadblock-type 2	*	*	*
maker-scaffold_11-augustus-gene-13.42-mRNA-1	XP_013769543.1	PREDICTED: WW domain-containing oxidoreductase isoform X2 [Pundamilia nyererei]	sp|Q803A8|WWOX_DANRE	WW domain-containing oxidoreductase OS=Danio rerio OX=7955 GN=wwox PE=2 SV=1	tr|H2TU65|H2TU65_TAKRU	Uncharacterized protein {ECO:0000313|Ensembl:ENSTRUP00000028223} OS=Takifugu rubripes (Japanese pufferfish) (Fugu rubripes) Name=wwox {ECO:0000313|Ensembl:ENSTRUP00000028223} PE=4	K19329 WW domain-containing oxidoreductase	(RefSeq) wwox; WW domain containing oxidoreductase	GO:0005515(protein binding);	*	*
maker-scaffold_11-augustus-gene-13.43-mRNA-1	KKF09599.1	Hypoxanthine-guanine phosphoribosyltransferase [Larimichthys crocea]	sp|Q9W719|HPRT_CHICK	Hypoxanthine-guanine phohoribosyltransferase OS=Gallus gallus OX=9031 GN=HPRT1 PE=2 SV=1	tr|A0A0F8C2S1|A0A0F8C2S1_LARCR	Hypoxanthine-guanine phosphoribosylansferase {ECO:0000313|EMBL:KKF09599.1} OS=Larimichthys crocea (Large yellow croaker) (Pseudosciaena crocea) ORFNames=EH28_09267 {ECO:0000313|EMBL:KKF09599.1} PE=4	K00760 hypoxanthine phosphoribosyltransferase [EC:2.4.2.8]	(RefSeq) hypoxanthine-guanine phosphoribosyltransferase-like	GO:0016787(hydrolase activity);	GO:0009116(nucleoside metabolic process);	*
maker-scaffold_11-augustus-gene-13.46-mRNA-1	XP_003967175.1	PREDICTED: genetic suppressor element 1-like [Takifugu rubripes]	sp|P26516|PSMD7_MOUSE	26S proteasome non-ATPase regulatory subunit 7 OS=Mus musculus OX=10090 GN=Psmd7 PE=1 SV=2	tr|H2TR07|H2TR07_TAKRU	Uncharacterized protein {ECO:0000313|Ensembl:ENSTRUP00000027114} Fragment OS=Takifugu rubripes (Japanese pufferfish) (Fugu rubripes) Name=LOC101078835 {ECO:0000313|Ensembl:ENSTRUP00000027114} PE=4	no KO assigned	(RefSeq) genetic suppressor element 1-like	GO:0016787(hydrolase activity);GO:0005515(protein binding);	GO:0009116(nucleoside metabolic process);	*
maker-scaffold_11-augustus-gene-14.14-mRNA-1	XP_020516127.1	uncharacterized protein LOC110004991 [Labrus bergylta]	*	*	tr|A0A1A8DDZ6|A0A1A8DDZ6_9TELE	Uncharacterized protein {ECO:0000313|EMBL:SBQ31521.1} Fragment OS=Nothobranchius kadleci Name=Nfu_g_1_006393 {ECO:0000313|EMBL:SBQ31521.1} PE=4	no KO assigned	(RefSeq) uncharacterized LOC105419909	*	*	*
maker-scaffold_11-augustus-gene-14.15-mRNA-1	XP_011605271.1	PREDICTED: protein FAM169B-like [Takifugu rubripes]	sp|Q1LWJ6|ARPIN_DANRE	Arpin OS=Danio rerio OX=7955 GN=arpin PE=2 SV=1	tr|H2TQK7|H2TQK7_TAKRU	Uncharacterized protein {ECO:0000313|Ensembl:ENSTRUP00000026964} OS=Takifugu rubripes (Japanese pufferfish) (Fugu rubripes) Name=arpin {ECO:0000313|Ensembl:ENSTRUP00000026964} PE=4	no KO assigned	(RefSeq) protein FAM169B-like	*	*	*
maker-scaffold_11-augustus-gene-14.16-mRNA-1	XP_003967169.1	PREDICTED: choline kinase alpha-like isoform X1 [Takifugu rubripes]	sp|P35790|CHKA_HUMAN	Choline kinase alpha OS=Homo sapiens OX=9606 GN=CHKA PE=1 SV=3	tr|H2TKI4|H2TKI4_TAKRU	Uncharacterized protein {ECO:0000313|Ensembl:ENSTRUP00000025188} OS=Takifugu rubripes (Japanese pufferfish) (Fugu rubripes) Name=LOC101077484 {ECO:0000313|Ensembl:ENSTRUP00000025188} PE=4	K14156 choline/ethanolamine kinase [EC:2.7.1.32 2.7.1.82]	(RefSeq) choline kinase alpha-like	*	*	*
maker-scaffold_11-augustus-gene-14.17-mRNA-1	XP_003967166.1	PREDICTED: polypeptide N-acetylgalactosaminyltransferase 18-like [Takifugu rubripes]	sp|Q6P9A2|GLT18_HUMAN	Polypeptide N-acetylgalactosaminyltransferase 18 OS=Homo sapiens OX=9606 GN=GALNT18 PE=2 SV=2	tr|H2TD23|H2TD23_TAKRU	Polypeptide N-acetylgalactosaminylansferase {ECO:0000256|RuleBase:RU361242} EC=2.4.1.- {ECO:0000256|RuleBase:RU361242} Protein-UDP acetylgalactosaminylansferase {ECO:0000256|RuleBase:RU361242} OS=Takifugu rubripes (Japanese pufferfish) (Fugu rubripes) Name=LOC101076808 {ECO:0000313|Ensembl:ENSTRUP00000022565} PE=3	K00710 polypeptide N-acetylgalactosaminyltransferase [EC:2.4.1.41]	(RefSeq) polypeptide N-acetylgalactosaminyltransferase 18-like	*	*	*
maker-scaffold_11-augustus-gene-14.18-mRNA-1	XP_011605207.1	PREDICTED: protein preY, mitochondrial [Takifugu rubripes]	sp|Q9D1C3|PREY_MOUSE	Protein preY, mitochondrial OS=Mus musculus OX=10090 GN=Pyurf PE=1 SV=1	tr|H2TCZ4|H2TCZ4_TAKRU	Uncharacterized protein {ECO:0000313|Ensembl:ENSTRUP00000022536} OS=Takifugu rubripes (Japanese pufferfish) (Fugu rubripes) Name=PYURF {ECO:0000313|Ensembl:ENSTRUP00000022536} PE=4	no KO assigned	(RefSeq) pyurf; PIGY upstream reading frame	*	*	*
maker-scaffold_11-augustus-gene-14.19-mRNA-1	XP_011605205.1	PREDICTED: BTB/POZ domain-containing protein 10-like isoform X1 [Takifugu rubripes]	sp|Q9BSF8|BTBDA_HUMAN	BTB/POZ domain-containing protein 10 OS=Homo sapiens OX=9606 GN=BTBD10 PE=1 SV=2	tr|H2TBS7|H2TBS7_TAKRU	Uncharacterized protein {ECO:0000313|Ensembl:ENSTRUP00000022119} OS=Takifugu rubripes (Japanese pufferfish) (Fugu rubripes) PE=4	K10482 BTB/POZ domain-containing protein 10	(RefSeq) BTB/POZ domain-containing protein 10-like	GO:0005515(protein binding);	*	*
maker-scaffold_11-augustus-gene-14.20-mRNA-1	XP_011605202.1	PREDICTED: liprin-beta-2 isoform X1 [Takifugu rubripes]	sp|O35711|LIPB2_MOUSE	Liprin-beta-2 OS=Mus musculus OX=10090 GN=Ppfibp2 PE=1 SV=3	tr|H2T4H3|H2T4H3_TAKRU	Uncharacterized protein {ECO:0000313|Ensembl:ENSTRUP00000019561} OS=Takifugu rubripes (Japanese pufferfish) (Fugu rubripes) Name=PPFIBP2 {ECO:0000313|Ensembl:ENSTRUP00000019561} PE=4	no KO assigned	(RefSeq) ppfibp2; PPFIA binding protein 2	GO:0005515(protein binding);	*	*
maker-scaffold_11-augustus-gene-14.21-mRNA-1	XP_011605201.1	PREDICTED: rab15 effector protein [Takifugu rubripes]	*	*	tr|Q4SVD0|Q4SVD0_TETNG	Chromosome undetermined SCAF13765, whole genome shotgun sequence {ECO:0000313|EMBL:CAF95402.1} OS=nigroviridis) ORFNames=GSTENG00012045001 {ECO:0000313|EMBL:CAF95402.1} PE=4	K20243 Rab15 effector protein	(RefSeq) rep15; RAB15 effector protein	*	GO:0001881(receptor recycling);	*
maker-scaffold_11-augustus-gene-14.24-mRNA-1	XP_003967170.1	PREDICTED: uncharacterized protein LOC101077707 [Takifugu rubripes]	*	*	tr|H2TLI1|H2TLI1_TAKRU	Uncharacterized protein {ECO:0000313|Ensembl:ENSTRUP00000025536} OS=Takifugu rubripes (Japanese pufferfish) (Fugu rubripes) Name=LOC101077707 {ECO:0000313|Ensembl:ENSTRUP00000025536} PE=4	no KO assigned	(RefSeq) uncharacterized LOC101077707	GO:0005515(protein binding);	*	*
maker-scaffold_11-augustus-gene-14.25-mRNA-1	BAH20439.1	NaCl cotransporter NCC [Takifugu obscurus]	sp|P55019|S12A3_PSEAM	Solute carrier family 12 member 3 OS=Pseudopleuronectes americanus OX=8265 GN=slc12a3 PE=2 SV=1	tr|D5MCW0|D5MCW0_TAKOB	NaCl coansporter NCC {ECO:0000313|EMBL:BAH20439.1} OS=obscurus) PE=2	K14426 solute carrier family 12 (sodium/chloride transporter), member 3	(RefSeq) slc12a3; solute carrier family 12 member 3	GO:0008289(lipid binding);GO:0005515(protein binding);GO:0005215(transporter activity);	GO:0055085(transmembrane transport);GO:0006811(ion transport);GO:0006810(transport);	GO:0016020(membrane);
maker-scaffold_11-augustus-gene-14.26-mRNA-1	XP_018559669.1	PREDICTED: aryl hydrocarbon receptor nuclear translocator-like protein 1 isoform X2 [Lates calcarifer]	sp|A0MLS5|BMAL1_HORSE	Aryl hydrocarbon receptor nuclear translocator-like protein 1 OS=Equus caballus OX=9796 GN=ARNTL PE=2 SV=1	tr|A0A1A8IDP8|A0A1A8IDP8_NOTKU	Aryl hydrocarbon receptor nuclear anslocator-like {ECO:0000313|EMBL:SBQ95272.1} OS=Nothobranchius kuhntae (Beira killifish) Name=ARNTL {ECO:0000313|EMBL:SBQ95272.1} PE=4	K02296 aryl hydrocarbon receptor nuclear translocator-like protein 1	(RefSeq) arntl; aryl hydrocarbon receptor nuclear translocator like	GO:0046983(protein dimerization activity);GO:0003700(transcription factor activity, sequence-specific DNA binding);	GO:0006355(regulation of transcription, DNA-templated);	GO:0005737(cytoplasm);GO:0005667(transcription factor complex);GO:0005634(nucleus);
maker-scaffold_11-augustus-gene-15.24-mRNA-1	XP_011605196.1	PREDICTED: LOW QUALITY PROTEIN: protein-methionine sulfoxide oxidase MICAL2-like [Takifugu rubripes]	sp|F1RA39|MCA2B_DANRE	Protein-methionine sulfoxide oxidase mical2b OS=Danio rerio OX=7955 GN=mical2b PE=2 SV=2	tr|H2SUP0|H2SUP0_TAKRU	Uncharacterized protein {ECO:0000313|Ensembl:ENSTRUP00000016127} OS=Takifugu rubripes (Japanese pufferfish) (Fugu rubripes) PE=4	K19947 protein-methionine sulfoxide oxidase MICAL [EC:1.14.13.-]	(RefSeq) protein-methionine sulfoxide oxidase MICAL2-like	GO:0071949(FAD binding);GO:0043914(NADPH:sulfur oxidoreductase activity);GO:0005515(protein binding);GO:0003779(actin binding);	GO:0030042(actin filament depolymerization);GO:0010735(positive regulation of transcription via serum response element binding);	GO:0005634(nucleus);
maker-scaffold_11-augustus-gene-15.25-mRNA-1	XP_003967160.1	PREDICTED: alpha-parvin [Takifugu rubripes]	sp|Q9NVD7|PARVA_HUMAN	Alpha-parvin OS=Homo sapiens OX=9606 GN=PARVA PE=1 SV=1	tr|H2SS83|H2SS83_TAKRU	Uncharacterized protein {ECO:0000313|Ensembl:ENSTRUP00000015270} OS=Takifugu rubripes (Japanese pufferfish) (Fugu rubripes) Name=parva {ECO:0000313|Ensembl:ENSTRUP00000015270} PE=4	K06275 parvin	(RefSeq) parva; parvin alpha	GO:0005515(protein binding);GO:0003779(actin binding);	GO:0031532(actin cytoskeleton reorganization);GO:0007155(cell adhesion);	*
maker-scaffold_11-augustus-gene-15.26-mRNA-1	XP_004569431.1	PREDICTED: transcriptional enhancer factor TEF-1-like [Maylandia zebra]	sp|P30051|TEAD1_MOUSE	Transcriptional enhancer factor TEF-1 OS=Mus musculus OX=10090 GN=Tead1 PE=1 SV=2	tr|H3CTX4|H3CTX4_TETNG	Uncharacterized protein {ECO:0000313|Ensembl:ENSTNIP00000011708} OS=nigroviridis) PE=4	K09448 transcriptional enhancer factor	(RefSeq) transcriptional enhancer factor TEF-1-like	GO:0003700(transcription factor activity, sequence-specific DNA binding);	GO:0006355(regulation of transcription, DNA-templated);	*
maker-scaffold_11-augustus-gene-15.27-mRNA-1	XP_003967158.1	PREDICTED: protein arginine N-methyltransferase 7 [Takifugu rubripes]	sp|A2AV36|ANM7_DANRE	Protein arginine N-methyltransferase 7 OS=Danio rerio OX=7955 GN=prmt7 PE=2 SV=1	tr|H2SKP0|H2SKP0_TAKRU	Uncharacterized protein {ECO:0000313|Ensembl:ENSTRUP00000012974} OS=Takifugu rubripes (Japanese pufferfish) (Fugu rubripes) Name=prmt7 {ECO:0000313|Ensembl:ENSTRUP00000012974} PE=3	K11438 type III protein arginine methyltransferase [EC:2.1.1.321]	(RefSeq) prmt7; protein arginine methyltransferase 7	GO:0008168(methyltransferase activity);	GO:0006479(protein methylation);	*
maker-scaffold_11-augustus-gene-15.29-mRNA-1	XP_003967129.1	PREDICTED: NEDD4-like E3 ubiquitin-protein ligase WWP2 isoform X1 [Takifugu rubripes]	sp|Q9DBH0|WWP2_MOUSE	NEDD4-like E3 ubiquitin-protein ligase WWP2 OS=Mus musculus OX=10090 GN=Wwp2 PE=1 SV=1	tr|H2SA32|H2SA32_TAKRU	E3 ubiquitin-protein ligase {ECO:0000256|PIRNR:PIRNR001569} EC=2.3.2.26 {ECO:0000256|PIRNR:PIRNR001569} OS=Takifugu rubripes (Japanese pufferfish) (Fugu rubripes) Name=wwp2 {ECO:0000313|Ensembl:ENSTRUP00000009258} PE=4	K05630 atrophin-1 interacting protein 2 (WW domain containing E3 ubiquitin protein ligase 2) [EC:2.3.2.26]	(RefSeq) wwp2; WW domain containing E3 ubiquitin protein ligase 2	GO:0005515(protein binding);GO:0004842(ubiquitin-protein transferase activity);	*	*
maker-scaffold_11-augustus-gene-15.30-mRNA-1	XP_011605188.1	PREDICTED: tRNA-specific adenosine deaminase 1 [Takifugu rubripes]	sp|Q9BUB4|ADAT1_HUMAN	tRNA-ecific adenosine deaminase 1 OS=Homo sapiens OX=9606 GN=ADAT1 PE=1 SV=1	tr|H2S4J5|H2S4J5_TAKRU	Uncharacterized protein {ECO:0000313|Ensembl:ENSTRUP00000007317} OS=Takifugu rubripes (Japanese pufferfish) (Fugu rubripes) Name=adat1 {ECO:0000313|Ensembl:ENSTRUP00000007317} PE=4	K15440 tRNA-specific adenosine deaminase 1 [EC:3.5.4.34]	(RefSeq) adat1; adenosine deaminase, tRNA specific 1	GO:0004000(adenosine deaminase activity);GO:0003723(RNA binding);	GO:0006396(RNA processing);	*
maker-scaffold_11-augustus-gene-15.31-mRNA-1	*	*	*	*	*	*	*	*	*	*	*
maker-scaffold_11-augustus-gene-15.32-mRNA-1	XP_015832270.1	PREDICTED: zinc finger MYM-type protein 1-like [Nothobranchius furzeri]	sp|Q5SVZ6|ZMYM1_HUMAN	Zinc finger MYM-type protein 1 OS=Homo sapiens OX=9606 GN=ZMYM1 PE=1 SV=1	tr|A0A147AN37|A0A147AN37_FUNHE	Uncharacterized protein {ECO:0000313|EMBL:JAR79946.1} OS=Fundulus heteroclitus (Killifish) (Mummichog) PE=4	no KO assigned	(RefSeq) zinc finger MYM-type protein 1-like	*	*	*
maker-scaffold_11-augustus-gene-15.34-mRNA-1	XP_005947180.1	PREDICTED: uncharacterized protein LOC102308258 [Haplochromis burtoni]	*	*	tr|A0A1A8PMG4|A0A1A8PMG4_9TELE	Uncharacterized protein {ECO:0000313|EMBL:SBR82438.1} OS=Nothobranchius rachovii (bluefin notho) Name=BX957274.1 {ECO:0000313|EMBL:SBR82438.1} PE=4	no KO assigned	(RefSeq) uncharacterized LOC106675164	*	*	*
maker-scaffold_11-augustus-gene-15.36-mRNA-1	XP_017327883.1	PREDICTED: uncharacterized protein LOC108267897 isoform X1 [Ictalurus punctatus]	*	*	tr|A0A146Q0N1|A0A146Q0N1_FUNHE	Uncharacterized protein {ECO:0000313|EMBL:JAQ49822.1} Fragment OS=Fundulus heteroclitus (Killifish) (Mummichog) PE=4	no KO assigned	(RefSeq) uncharacterized LOC108267897	*	*	*
maker-scaffold_11-augustus-gene-15.37-mRNA-1	XP_011605200.1	PREDICTED: KDEL motif-containing protein 2 [Takifugu rubripes]	sp|Q7Z4H8|PLGT3_HUMAN	Protein O-glucosyltransferase 3 OS=Homo sapiens OX=9606 GN=KDELC2 PE=1 SV=2	tr|A0A146WIF1|A0A146WIF1_FUNHE	KDEL motif-containing protein 2 {ECO:0000313|EMBL:JAR29791.1} OS=Fundulus heteroclitus (Killifish) (Mummichog) PE=4	no KO assigned	(RefSeq) kdelc2; KDEL motif containing 2	GO:0016491(oxidoreductase activity);	GO:0055114(oxidation-reduction process);	*
maker-scaffold_11-augustus-gene-15.38-mRNA-1	KKF27556.1	Fatty acyl-CoA reductase 1 [Larimichthys crocea]	sp|Q7ZXF5|FACR1_XENLA	Fatty acyl-CoA reductase 1 OS=Xenopus laevis OX=8355 GN=far1 PE=2 SV=1	tr|H2SY88|H2SY88_TAKRU	Fatty acyl-CoA reductase {ECO:0000256|RuleBase:RU363097} EC=1.2.1.84 {ECO:0000256|RuleBase:RU363097} OS=Takifugu rubripes (Japanese pufferfish) (Fugu rubripes) Name=far1 {ECO:0000313|Ensembl:ENSTRUP00000017376} PE=3	K13356 alcohol-forming fatty acyl-CoA reductase [EC:1.2.1.84]	(RefSeq) far1; fatty acyl-CoA reductase 1	GO:0080019(fatty-acyl-CoA reductase (alcohol-forming) activity);	GO:0030178(negative regulation of Wnt signaling pathway);GO:0007275(multicellular organism development);	GO:0005576(extracellular region);
maker-scaffold_11-augustus-gene-15.39-mRNA-1	XP_003967157.1	PREDICTED: anamorsin isoform X2 [Takifugu rubripes]	sp|Q4SK88|CPIN1_TETNG	Anamorsin OS=Tetraodon nigroviridis OX=99883 GN=ciapin1 PE=3 SV=1	tr|H2SIK2|H2SIK2_TAKRU	Anamorsin {ECO:0000256|HAMAP-Rule:MF_03115} Cytokine-induced apoptosis inhibitor 1 {ECO:0000256|HAMAP-Rule:MF_03115} Fe-S cluster assembly protein DRE2 homolog {ECO:0000256|HAMAP-Rule:MF_03115} OS=Takifugu rubripes (Japanese pufferfish) (Fugu rubripes) Synonyms=CIAPIN1 {ECO:0000256|HAMAP-Rule:MF_03115} PE=3	no KO assigned	(RefSeq) ciapin1; cytokine induced apoptosis inhibitor 1	GO:0051536(iron-sulfur cluster binding);GO:0008168(methyltransferase activity);	GO:0016226(iron-sulfur cluster assembly);GO:0008152(metabolic process);	GO:0005737(cytoplasm);
maker-scaffold_11-augustus-gene-15.41-mRNA-1	XP_003967127.1	PREDICTED: gamma-aminobutyric acid receptor-associated protein-like 2 [Takifugu rubripes]	sp|P60519|GBRL2_BOVIN	Gamma-aminobutyric acid receptor-associated protein-like 2 OS=Bos taurus OX=9913 GN=GABARAPL2 PE=1 SV=1	tr|H3CTW4|H3CTW4_TETNG	Uncharacterized protein {ECO:0000313|Ensembl:ENSTNIP00000011698} OS=nigroviridis) PE=3	K08341 GABA(A) receptor-associated protein	(RefSeq) gabarapl2; GABA type A receptor associated protein like 2	*	*	*
maker-scaffold_11-augustus-gene-15.42-mRNA-1	XP_008281790.1	PREDICTED: uncharacterized protein LOC103358552 [Stegastes partitus]	*	*	tr|A0A1A8H618|A0A1A8H618_9TELE	Uncharacterized protein {ECO:0000313|EMBL:SBQ78767.1} Fragment OS=Nothobranchius korthausae Name=Nfu_g_1_025701 {ECO:0000313|EMBL:SBQ78767.1} PE=4	no KO assigned	(RefSeq) RNA-directed DNA polymerase from mobile element jockey-like	*	*	*
maker-scaffold_11-augustus-gene-15.43-mRNA-1	CAF96497.1	unnamed protein product [Tetraodon nigroviridis]	sp|Q7T019|DZIP1_DANRE	Zinc finger protein Dzip1 OS=Danio rerio OX=7955 GN=dzip1 PE=2 SV=2	tr|H2S106|H2S106_TAKRU	Uncharacterized protein {ECO:0000313|Ensembl:ENSTRUP00000006077} Fragment OS=Takifugu rubripes (Japanese pufferfish) (Fugu rubripes) PE=4	K16470 zinc finger protein DZIP1	(GenBank) unnamed protein product	*	*	*
maker-scaffold_11-augustus-gene-16.12-mRNA-1	XP_003967228.2	PREDICTED: homeodomain-interacting protein kinase 2 isoform X3 [Takifugu rubripes]	sp|Q9H2X6|HIPK2_HUMAN	Homeodomain-interacting protein kinase 2 OS=Homo sapiens OX=9606 GN=HIPK2 PE=1 SV=2	tr|H2T850|H2T850_TAKRU	Uncharacterized protein {ECO:0000313|Ensembl:ENSTRUP00000020840} OS=Takifugu rubripes (Japanese pufferfish) (Fugu rubripes) PE=4	K08826 homeodomain interacting protein kinase [EC:2.7.11.1]	(RefSeq) hipk2; homeodomain interacting protein kinase 2	GO:0005524(ATP binding);GO:0004672(protein kinase activity);	GO:0006468(protein phosphorylation);	*
maker-scaffold_11-augustus-gene-16.13-mRNA-1	XP_011605324.1	PREDICTED: UPF0606 protein KIAA1549-like [Takifugu rubripes]	sp|Q68FD9|K1549_MOUSE	UPF0606 protein KIAA1549 OS=Mus musculus OX=10090 GN=Kiaa1549 PE=1 SV=3	tr|A0A0F8D0A3|A0A0F8D0A3_LARCR	UPF0606 protein {ECO:0000313|EMBL:KKF31454.1} OS=Larimichthys crocea (Large yellow croaker) (Pseudosciaena crocea) ORFNames=EH28_12744 {ECO:0000313|EMBL:KKF31454.1} PE=4	no KO assigned	(RefSeq) UPF0606 protein KIAA1549-like	*	*	*
maker-scaffold_11-augustus-gene-16.14-mRNA-1	XP_011605315.1	PREDICTED: protein-methionine sulfoxide oxidase MICAL3 [Takifugu rubripes]	sp|F1QH17|MCA3A_DANRE	Protein-methionine sulfoxide oxidase mical3a OS=Danio rerio OX=7955 GN=mical3a PE=2 SV=2	tr|A0A087XT77|A0A087XT77_POEFO	Uncharacterized protein {ECO:0000313|Ensembl:ENSPFOP00000008980} OS=Poecilia formosa (Amazon molly) (Limia formosa) PE=4	K19947 protein-methionine sulfoxide oxidase MICAL [EC:1.14.13.-]	(RefSeq) mical3; microtubule associated monooxygenase, calponin and LIM domain containing 3	GO:0071949(FAD binding);GO:0017137(Rab GTPase binding);GO:0016709(oxidoreductase activity, acting on paired donors, with incorporation or reduction of molecular oxygen, NAD(P)H as one donor, and incorporation of one atom of oxygen);GO:0005515(protein binding);	GO:0006887(exocytosis);	*
maker-scaffold_11-augustus-gene-16.16-mRNA-1	KKF20397.1	Transposon TX1 hypothetical protein [Larimichthys crocea]	sp|P16423|POLR_DROME	Retrovirus-related Pol polyprotein from type-2 retrotranosable element R2DM OS=Drosophila melanogaster OX=7227 GN=pol PE=4 SV=1	tr|A0A146PA50|A0A146PA50_FUNHE	Reverse anscriptase-like protein {ECO:0000313|EMBL:JAQ40446.1} OS=Fundulus heteroclitus (Killifish) (Mummichog) PE=4	no KO assigned	(RefSeq) RNA-directed DNA polymerase from mobile element jockey-like	*	*	*
maker-scaffold_11-augustus-gene-16.17-mRNA-1	XP_003967227.1	PREDICTED: tetraspanin-33-like [Takifugu rubripes]	sp|Q8R3S2|TSN33_MOUSE	Tetraanin-33 OS=Mus musculus OX=10090 GN=Tan33 PE=1 SV=1	tr|H2SZL1|H2SZL1_TAKRU	Teaspanin {ECO:0000256|RuleBase:RU361218} Fragment OS=Takifugu rubripes (Japanese pufferfish) (Fugu rubripes) Name=LOC101072328 {ECO:0000313|Ensembl:ENSTRUP00000017849} PE=3	K17346 tetraspanin-33	(RefSeq) tetraspanin-33-like	*	*	GO:0016021(integral component of membrane);
maker-scaffold_11-augustus-gene-16.18-mRNA-1	XP_015230225.1	PREDICTED: tetraspanin-9-like isoform X1 [Cyprinodon variegatus]	sp|Q6GMK6|TSN9_DANRE	Tetraanin-9 OS=Danio rerio OX=7955 GN=tan9 PE=2 SV=1	tr|A0A146SBV7|A0A146SBV7_FUNHE	Teaspanin {ECO:0000256|RuleBase:RU361218} OS=Fundulus heteroclitus (Killifish) (Mummichog) PE=3	K17350 tetraspanin-9	(RefSeq) tetraspanin-9-like	*	*	GO:0016021(integral component of membrane);
maker-scaffold_11-augustus-gene-16.20-mRNA-1	KKF20521.1	Cysteine protease ATG4D [Larimichthys crocea]	*	*	tr|A0A146Q0N1|A0A146Q0N1_FUNHE	Uncharacterized protein {ECO:0000313|EMBL:JAQ49822.1} Fragment OS=Fundulus heteroclitus (Killifish) (Mummichog) PE=4	*	*	*	*	*
maker-scaffold_11-augustus-gene-17.14-mRNA-1	XP_010755120.2	PREDICTED: protein arginine N-methyltransferase 8-B isoform X1 [Larimichthys crocea]	sp|Q6PAK3|ANM8_MOUSE	Protein arginine N-methyltransferase 8 OS=Mus musculus OX=10090 GN=Prmt8 PE=1 SV=2	tr|A0A0F8APS7|A0A0F8APS7_LARCR	Protein arginine N-methylansferase 8-B {ECO:0000313|EMBL:KKF25805.1} OS=Larimichthys crocea (Large yellow croaker) (Pseudosciaena crocea) ORFNames=EH28_05703 {ECO:0000313|EMBL:KKF25805.1} PE=3	K11439 type I protein arginine methyltransferase [EC:2.1.1.319]	(RefSeq) prmt8; protein arginine N-methyltransferase 8-B	GO:0008168(methyltransferase activity);	GO:0006479(protein methylation);	*
maker-scaffold_11-augustus-gene-17.15-mRNA-1	XP_011605322.1	PREDICTED: transmembrane and TPR repeat-containing protein 2-like [Takifugu rubripes]	sp|Q8N394|TMTC2_HUMAN	Protein O-mannosyl-transferase TMTC2 OS=Homo sapiens OX=9606 GN=TMTC2 PE=1 SV=1	tr|H2SU78|H2SU78_TAKRU	Uncharacterized protein {ECO:0000313|Ensembl:ENSTRUP00000015965} OS=Takifugu rubripes (Japanese pufferfish) (Fugu rubripes) PE=4	no KO assigned	(RefSeq) transmembrane and TPR repeat-containing protein 2-like	GO:0016791(phosphatase activity);GO:0008138(protein tyrosine/serine/threonine phosphatase activity);GO:0005515(protein binding);	GO:0016311(dephosphorylation);GO:0006470(protein dephosphorylation);	*
maker-scaffold_11-augustus-gene-17.16-mRNA-1	AAD19348.1	reverse transcriptase-like protein [Takifugu rubripes]	*	*	tr|Q9YGS2|Q9YGS2_TAKRU	Reverse anscriptase-like protein {ECO:0000313|EMBL:AAD19348.1} OS=Takifugu rubripes (Japanese pufferfish) (Fugu rubripes) PE=4	no KO assigned	(RefSeq) RNA-directed DNA polymerase from mobile element jockey-like	*	*	*
maker-scaffold_11-augustus-gene-18.20-mRNA-1	XP_011605312.1	PREDICTED: protein bicaudal D homolog 1 [Takifugu rubripes]	sp|Q96G01|BICD1_HUMAN	Protein bicaudal D homolog 1 OS=Homo sapiens OX=9606 GN=BICD1 PE=1 SV=3	tr|H2SPV1|H2SPV1_TAKRU	Uncharacterized protein {ECO:0000313|Ensembl:ENSTRUP00000014438} OS=Takifugu rubripes (Japanese pufferfish) (Fugu rubripes) Name=bicd1 {ECO:0000313|Ensembl:ENSTRUP00000014438} PE=4	K18739 protein bicaudal D	(RefSeq) bicd1; BICD cargo adaptor 1	*	GO:0006810(transport);	GO:0005794(Golgi apparatus);
maker-scaffold_11-augustus-gene-18.21-mRNA-1	XP_011605304.1	PREDICTED: FYVE, RhoGEF and PH domain-containing protein 4 isoform X1 [Takifugu rubripes]	sp|Q96M96|FGD4_HUMAN	FYVE, RhoGEF and PH domain-containing protein 4 OS=Homo sapiens OX=9606 GN=FGD4 PE=1 SV=2	tr|I3JVW2|I3JVW2_ORENI	Uncharacterized protein {ECO:0000313|Ensembl:ENSONIP00000013007} OS=Oreochromis niloticus (Nile tilapia) (Tilapia nilotica) Name=fgd4 {ECO:0000313|Ensembl:ENSONIP00000013007} PE=4	K05723 FYVE, RhoGEF and PH domain containing 4	(RefSeq) fgd4; FYVE, RhoGEF and PH domain containing 4	GO:0005089(Rho guanyl-nucleotide exchange factor activity);	GO:0035023(regulation of Rho protein signal transduction);	*
maker-scaffold_11-augustus-gene-18.22-mRNA-1	XP_003967240.1	PREDICTED: acylglycerol kinase, mitochondrial isoform X1 [Takifugu rubripes]	sp|Q7ZW00|AGK_DANRE	Acylglycerol kinase, mitochondrial OS=Danio rerio OX=7955 GN=agk PE=2 SV=2	tr|H2SC60|H2SC60_TAKRU	Uncharacterized protein {ECO:0000313|Ensembl:ENSTRUP00000009989} OS=Takifugu rubripes (Japanese pufferfish) (Fugu rubripes) Name=agk {ECO:0000313|Ensembl:ENSTRUP00000009989} PE=4	K09881 acylglycerol kinase [EC:2.7.1.94]	(RefSeq) agk; acylglycerol kinase	GO:0016301(kinase activity);	*	*
maker-scaffold_11-augustus-gene-18.23-mRNA-1	XP_003967224.1	PREDICTED: wee1-like protein kinase 2 [Takifugu rubripes]	sp|Q1LX51|WEE2_DANRE	Wee1-like protein kinase 2 OS=Danio rerio OX=7955 GN=wee2 PE=2 SV=2	tr|H2S672|H2S672_TAKRU	Wee1-like protein kinase {ECO:0000256|PIRNR:PIRNR037281} EC=2.7.10.2 {ECO:0000256|PIRNR:PIRNR037281} OS=Takifugu rubripes (Japanese pufferfish) (Fugu rubripes) Name=wee2 {ECO:0000313|Ensembl:ENSTRUP00000007894} PE=3	K06632 wee1-like protein kinase [EC:2.7.11.1]	(RefSeq) wee2; WEE1 homolog 2	GO:0005524(ATP binding);GO:0004672(protein kinase activity);	GO:0043065(positive regulation of apoptotic process);GO:0006468(protein phosphorylation);	GO:0005737(cytoplasm);
maker-scaffold_11-augustus-gene-18.24-mRNA-1	XP_003967221.1	PREDICTED: V-type proton ATPase subunit E 1 [Takifugu rubripes]	sp|P11019|VATE1_BOVIN	V-type proton ATPase subunit E 1 OS=Bos taurus OX=9913 GN=ATP6V1E1 PE=2 SV=1	tr|H2S2M4|H2S2M4_TAKRU	Uncharacterized protein {ECO:0000313|Ensembl:ENSTRUP00000006645} OS=Takifugu rubripes (Japanese pufferfish) (Fugu rubripes) Name=atp6v1e1 {ECO:0000313|Ensembl:ENSTRUP00000006645} PE=3	K02150 V-type H+-transporting ATPase subunit E	(RefSeq) atp6v1e1; ATPase H+ transporting V1 subunit E1	GO:0046961(proton-transporting ATPase activity, rotational mechanism);	GO:0015991(ATP hydrolysis coupled proton transport);	GO:0033178(proton-transporting two-sector ATPase complex, catalytic domain);
maker-scaffold_11-augustus-gene-18.25-mRNA-1	XP_011605295.1	PREDICTED: cat eye syndrome critical region protein 2 isoform X1 [Takifugu rubripes]	sp|P58781|ADA2_DANRE	Adenosine deaminase 2-A OS=Danio rerio OX=7955 GN=ada2a PE=2 SV=2	tr|A0A0F8AWS2|A0A0F8AWS2_LARCR	Adenosine deaminase CECR1-A {ECO:0000313|EMBL:KKF14853.1} OS=Larimichthys crocea (Large yellow croaker) (Pseudosciaena crocea) ORFNames=EH28_11793 {ECO:0000313|EMBL:KKF14853.1} PE=4	no KO assigned	(RefSeq) cecr2; cat eye syndrome chromosome region, candidate 2	GO:0019239(deaminase activity);GO:0005515(protein binding);	*	GO:0005615(extracellular space);
maker-scaffold_11-augustus-gene-18.26-mRNA-1	XP_020564216.1	uncharacterized protein LOC110016273 [Oryzias latipes]	*	*	tr|A0A1A8JF38|A0A1A8JF38_NOTKU	Uncharacterized protein {ECO:0000313|EMBL:SBR07586.1} Fragment OS=Nothobranchius kuhntae (Beira killifish) Name=Nfu_g_1_025640 {ECO:0000313|EMBL:SBR07586.1} PE=4	K09349 homeobox protein Nkx-5	(RefSeq) homeobox protein HMX3-A	*	*	*
maker-scaffold_11-augustus-gene-18.27-mRNA-1	XP_020564216.1	uncharacterized protein LOC110016273 [Oryzias latipes]	*	*	tr|A0A1A8H9W2|A0A1A8H9W2_9TELE	Uncharacterized protein {ECO:0000313|EMBL:SBQ79515.1} OS=Nothobranchius korthausae Name=Nfu_g_1_025640 {ECO:0000313|EMBL:SBQ79515.1} PE=4	no KO assigned	(RefSeq) RNA-directed DNA polymerase from mobile element jockey-like	*	*	*
maker-scaffold_11-augustus-gene-18.28-mRNA-1	XP_011616348.1	PREDICTED: LOW QUALITY PROTEIN: RNA-directed DNA polymerase from mobile element jockey-like, partial [Takifugu rubripes]	*	*	tr|Q9YGS2|Q9YGS2_TAKRU	Reverse anscriptase-like protein {ECO:0000313|EMBL:AAD19348.1} OS=Takifugu rubripes (Japanese pufferfish) (Fugu rubripes) PE=4	no KO assigned	(RefSeq) RNA-directed DNA polymerase from mobile element jockey-like	*	*	*
maker-scaffold_11-augustus-gene-18.30-mRNA-1	XP_011605313.1	PREDICTED: solute carrier family 23 member 1-like [Takifugu rubripes]	sp|Q9UHI7|S23A1_HUMAN	Solute carrier family 23 member 1 OS=Homo sapiens OX=9606 GN=SLC23A1 PE=1 SV=3	tr|H2SRS9|H2SRS9_TAKRU	Uncharacterized protein {ECO:0000313|Ensembl:ENSTRUP00000015116} OS=Takifugu rubripes (Japanese pufferfish) (Fugu rubripes) Name=LOC101076958 {ECO:0000313|Ensembl:ENSTRUP00000015116} PE=4	K14611 solute carrier family 23 (nucleobase transporter), member 1/2	(RefSeq) solute carrier family 23 member 1-like	GO:0005215(transporter activity);	GO:0055085(transmembrane transport);GO:0006810(transport);	GO:0016020(membrane);
maker-scaffold_11-augustus-gene-18.31-mRNA-1	XP_011605320.1	PREDICTED: nuclear pore complex protein Nup205 [Takifugu rubripes]	sp|Q92621|NU205_HUMAN	Nuclear pore complex protein Nup205 OS=Homo sapiens OX=9606 GN=NUP205 PE=1 SV=3	tr|H2SE72|H2SE72_TAKRU	Uncharacterized protein {ECO:0000313|Ensembl:ENSTRUP00000010703} OS=Takifugu rubripes (Japanese pufferfish) (Fugu rubripes) Name=nup205 {ECO:0000313|Ensembl:ENSTRUP00000010703} PE=4	K14310 nuclear pore complex protein Nup205	(RefSeq) nup205; nucleoporin 205	*	*	GO:0005643(nuclear pore);
maker-scaffold_11-augustus-gene-18.32-mRNA-1	XP_003967239.1	PREDICTED: protein LCHN [Takifugu rubripes]	sp|Q1LX49|LCHN_DANRE	Protein LCHN OS=Danio rerio OX=7955 GN=lchn PE=3 SV=1	tr|H3CTQ8|H3CTQ8_TETNG	Uncharacterized protein {ECO:0000313|Ensembl:ENSTNIP00000011642} OS=nigroviridis) PE=4	no KO assigned	(RefSeq) KIAA1147 ortholog	*	*	*
maker-scaffold_11-augustus-gene-18.33-mRNA-1	XP_011605300.1	PREDICTED: LOW QUALITY PROTEIN: bcl-2-like protein 13 [Takifugu rubripes]	sp|Q9BXK5|B2L13_HUMAN	Bcl-2-like protein 13 OS=Homo sapiens OX=9606 GN=BCL2L13 PE=1 SV=1	tr|H2MMG3|H2MMG3_ORYLA	Uncharacterized protein {ECO:0000313|Ensembl:ENSORLP00000019905} OS=Oryzias latipes (Japanese rice fish) (Japanese killifish) PE=4	K15485 Bcl-2-like protein 13	(RefSeq) bcl2l13; BCL2 like 13	*	GO:0042981(regulation of apoptotic process);	*
maker-scaffold_11-augustus-gene-18.34-mRNA-1	XP_003967220.1	PREDICTED: mitochondrial glutamate carrier 2 [Takifugu rubripes]	sp|Q9H936|GHC1_HUMAN	Mitochondrial glutamate carrier 1 OS=Homo sapiens OX=9606 GN=SLC25A22 PE=1 SV=1	tr|H2RXK9|H2RXK9_TAKRU	Uncharacterized protein {ECO:0000313|Ensembl:ENSTRUP00000004879} OS=Takifugu rubripes (Japanese pufferfish) (Fugu rubripes) Name=slc25a18 {ECO:0000313|Ensembl:ENSTRUP00000004879} PE=3	K15107 solute carrier family 25 (mitochondrial glutamate transporter), member 18/22	(RefSeq) slc25a18; solute carrier family 25 member 18	*	GO:0055085(transmembrane transport);	*
maker-scaffold_11-augustus-gene-18.35-mRNA-1	XP_011605319.1	PREDICTED: RIB43A-like with coiled-coils protein 2 [Takifugu rubripes]	*	*	tr|H3C256|H3C256_TETNG	Uncharacterized protein {ECO:0000313|Ensembl:ENSTNIP00000002324} OS=nigroviridis) PE=4	no KO assigned	(RefSeq) RIB43A-like with coiled-coils protein 2	*	*	*
maker-scaffold_11-augustus-gene-18.36-mRNA-1	XP_003967219.1	PREDICTED: NADH dehydrogenase [ubiquinone] 1 alpha subcomplex subunit 9, mitochondrial [Takifugu rubripes]	sp|P34943|NDUA9_BOVIN	NADH dehydrogenase [ubiquinone] 1 alpha subcomplex subunit 9, mitochondrial OS=Bos taurus OX=9913 GN=NDUFA9 PE=1 SV=1	tr|H2RUI9|H2RUI9_TAKRU	Uncharacterized protein {ECO:0000313|Ensembl:ENSTRUP00000003806} OS=Takifugu rubripes (Japanese pufferfish) (Fugu rubripes) Name=ndufa9 {ECO:0000313|Ensembl:ENSTRUP00000003806} PE=4	K03953 NADH dehydrogenase (ubiquinone) 1 alpha subcomplex subunit 9	(RefSeq) ndufa9; NADH:ubiquinone oxidoreductase subunit A9	*	*	*
maker-scaffold_11-augustus-gene-18.37-mRNA-1	XP_011605291.1	PREDICTED: dual specificity tyrosine-phosphorylation-regulated kinase 4 [Takifugu rubripes]	sp|Q8BI55|DYRK4_MOUSE	Dual ecificity tyrosine-phohorylation-regulated kinase 4 OS=Mus musculus OX=10090 GN=Dyrk4 PE=2 SV=1	tr|I3JVQ9|I3JVQ9_ORENI	Uncharacterized protein {ECO:0000313|Ensembl:ENSONIP00000012954} OS=Oreochromis niloticus (Nile tilapia) (Tilapia nilotica) Name=dyrk4 {ECO:0000313|Ensembl:ENSONIP00000012954} PE=4	K18669 dual specificity tyrosine-phosphorylation-regulated kinase 2/3/4 [EC:2.7.12.1]	(RefSeq) dyrk4; dual specificity tyrosine phosphorylation regulated kinase 4	GO:0005524(ATP binding);GO:0004672(protein kinase activity);	GO:0006468(protein phosphorylation);	*
maker-scaffold_11-augustus-gene-18.38-mRNA-1	XP_003967234.1	PREDICTED: WAP four-disulfide core domain protein 1 isoform X1 [Takifugu rubripes]	sp|Q8JG33|WFDC1_CHICK	WAP four-disulfide core domain protein 1 OS=Gallus gallus OX=9031 GN=WFDC1 PE=2 SV=1	tr|H2RU08|H2RU08_TAKRU	Uncharacterized protein {ECO:0000313|Ensembl:ENSTRUP00000003625} OS=Takifugu rubripes (Japanese pufferfish) (Fugu rubripes) PE=4	no KO assigned	(RefSeq) wfdc1; WAP four-disulfide core domain 1	GO:0030414(peptidase inhibitor activity);	*	GO:0005576(extracellular region);
maker-scaffold_11-augustus-gene-18.39-mRNA-1	XP_003967233.1	PREDICTED: potassium voltage-gated channel subfamily G member 4 [Takifugu rubripes]	sp|Q8TDN1|KCNG4_HUMAN	Potassium voltage-gated channel subfamily G member 4 OS=Homo sapiens OX=9606 GN=KCNG4 PE=1 SV=1	tr|H2RTJ6|H2RTJ6_TAKRU	Uncharacterized protein {ECO:0000313|Ensembl:ENSTRUP00000003463} OS=Takifugu rubripes (Japanese pufferfish) (Fugu rubripes) Name=kcng4 {ECO:0000313|Ensembl:ENSTRUP00000003463} PE=3	K04903 potassium voltage-gated channel subfamily G member 4	(RefSeq) kcng4; potassium voltage-gated channel modifier subfamily G member 4	GO:0005515(protein binding);GO:0005249(voltage-gated potassium channel activity);GO:0005216(ion channel activity);	GO:0055085(transmembrane transport);GO:0051260(protein homooligomerization);GO:0006813(potassium ion transport);GO:0006811(ion transport);	GO:0016020(membrane);GO:0008076(voltage-gated potassium channel complex);
maker-scaffold_11-augustus-gene-19.32-mRNA-1	XP_019206710.1	PREDICTED: uncharacterized protein LOC109196768 [Oreochromis niloticus]	sp|P03360|POL_AVIRE	Gag-Pol polyprotein (Fragment) OS=Avian reticuloendotheliosis virus OX=11636 GN=pol PE=1 SV=2	tr|A0A146SSZ8|A0A146SSZ8_FUNHE	Pol polyprotein {ECO:0000313|EMBL:JAQ83490.1} OS=Fundulus heteroclitus (Killifish) (Mummichog) PE=4	no KO assigned	(RefSeq) uncharacterized LOC105440753	*	GO:0015074(DNA integration);	*
maker-scaffold_11-augustus-gene-19.33-mRNA-1	BAB83841.1	ReO_6 [Oryzias latipes]	*	*	tr|A0A1A8CJ36|A0A1A8CJ36_9TELE	Uncharacterized protein {ECO:0000313|EMBL:SBP79063.1} OS=Nothobranchius kadleci Name=CR392001.1 {ECO:0000313|EMBL:SBP79063.1} PE=4	no KO assigned	(RefSeq) uncharacterized LOC109141784	*	*	*
maker-scaffold_11-augustus-gene-19.34-mRNA-1	XP_003967231.2	PREDICTED: malonyl-CoA decarboxylase, mitochondrial [Takifugu rubripes]	sp|P12617|DCMC_ANSAN	Malonyl-CoA decarboxylase, mitochondrial OS=Anser anser anser OX=8844 GN=MLYCD PE=1 SV=2	tr|H2RRL5|H2RRL5_TAKRU	Uncharacterized protein {ECO:0000313|Ensembl:ENSTRUP00000002781} OS=Takifugu rubripes (Japanese pufferfish) (Fugu rubripes) Name=mlycd {ECO:0000313|Ensembl:ENSTRUP00000002781} PE=4	K01578 malonyl-CoA decarboxylase [EC:4.1.1.9]	(RefSeq) mlycd; malonyl-CoA decarboxylase	GO:0050080(malonyl-CoA decarboxylase activity);	GO:0006633(fatty acid biosynthetic process);	*
maker-scaffold_11-augustus-gene-19.35-mRNA-1	XP_005950436.1	PREDICTED: uncharacterized protein LOC102309729 isoform X4 [Haplochromis burtoni]	*	*	tr|A0A147AY88|A0A147AY88_FUNHE	Sterile alpha motif domain-containing protein 3 {ECO:0000313|EMBL:JAR83367.1} OS=Fundulus heteroclitus (Killifish) (Mummichog) PE=4	no KO assigned	(RefSeq) si:dkeyp-2c8.3; uncharacterized protein si:dkeyp-2c8.3 isoform X1	*	*	*
maker-scaffold_11-augustus-gene-19.36-mRNA-1	XP_011605284.1	PREDICTED: spondin-1-like isoform X1 [Takifugu rubripes]	sp|Q9W770|SPON1_CHICK	Spondin-1 OS=Gallus gallus OX=9031 GN=SPON1 PE=2 SV=1	tr|H2RRD7|H2RRD7_TAKRU	Uncharacterized protein {ECO:0000313|Ensembl:ENSTRUP00000002703} OS=Takifugu rubripes (Japanese pufferfish) (Fugu rubripes) PE=4	no KO assigned	(RefSeq) spondin-1-like	*	*	*
maker-scaffold_11-augustus-gene-19.38-mRNA-1	CBN81175.1	Pol polyprotein [Dicentrarchus labrax]	sp|Q9UR07|TF211_SCHPO	Tranoson Tf2-11 polyprotein OS=Schizosaccharomyces pombe (strain 972 / ATCC 24843) OX=284812 GN=Tf2-11 PE=3 SV=1	tr|E6ZI68|E6ZI68_DICLA	Pol polyprotein {ECO:0000313|EMBL:CBN81752.1} OS=Dicenarchus labrax (European seabass) (Morone labrax) ORFNames=DLA_XVIII00100 {ECO:0000313|EMBL:CBN81752.1} PE=4	no KO assigned	(RefSeq) uncharacterized LOC105416325	*	GO:0015074(DNA integration);	*
maker-scaffold_11-augustus-gene-19.41-mRNA-1	BAC82603.1	pol-like protein [Takifugu rubripes]	*	*	tr|Q76IM7|Q76IM7_TAKRU	Pol-like protein {ECO:0000313|EMBL:BAC82603.1} OS=Takifugu rubripes (Japanese pufferfish) (Fugu rubripes) Name=ORF2 {ECO:0000313|EMBL:BAC82603.1} PE=4	no KO assigned	(RefSeq) uncharacterized LOC105357773	*	*	*
maker-scaffold_11-augustus-gene-19.42-mRNA-1	BAC82605.1	pol-like protein [Tetraodon nigroviridis]	*	*	tr|Q76IM5|Q76IM5_TETNG	Pol-like protein {ECO:0000313|EMBL:BAC82605.1} OS=nigroviridis) Name=ORF2 {ECO:0000313|EMBL:BAC82605.1} PE=4	no KO assigned	(GenBank) unnamed protein product	*	*	*
maker-scaffold_11-augustus-gene-19.44-mRNA-1	XP_011605289.1	PREDICTED: PQ-loop repeat-containing protein 1-like isoform X2 [Takifugu rubripes]	sp|Q5M880|PQLC1_RAT	PQ-loop repeat-containing protein 1 OS=Rattus norvegicus OX=10116 GN=Pqlc1 PE=1 SV=2	tr|H2RSV8|H2RSV8_TAKRU	Uncharacterized protein {ECO:0000313|Ensembl:ENSTRUP00000003225} OS=Takifugu rubripes (Japanese pufferfish) (Fugu rubripes) Name=LOC101074049 {ECO:0000313|Ensembl:ENSTRUP00000003225} PE=4	no KO assigned	(RefSeq) PQ-loop repeat-containing protein 1-like	*	*	*
maker-scaffold_11-augustus-gene-19.45-mRNA-1	XP_011605287.1	PREDICTED: LOW QUALITY PROTEIN: DNA topoisomerase I, mitochondrial-like [Takifugu rubripes]	sp|P11387|TOP1_HUMAN	DNA topoisomerase 1 OS=Homo sapiens OX=9606 GN=TOP1 PE=1 SV=2	tr|H2RRT6|H2RRT6_TAKRU	Uncharacterized protein {ECO:0000313|Ensembl:ENSTRUP00000002852} Fragment OS=Takifugu rubripes (Japanese pufferfish) (Fugu rubripes) PE=4	K03163 DNA topoisomerase I [EC:5.99.1.2]	(RefSeq) DNA topoisomerase I, mitochondrial-like	GO:0003917(DNA topoisomerase type I activity);GO:0003677(DNA binding);	GO:0006265(DNA topological change);	GO:0005694(chromosome);
maker-scaffold_11-augustus-gene-19.47-mRNA-1	AAC33526.2	pol polyprotein, partial [Takifugu rubripes]	sp|P0CT41|TF212_SCHPO	Tranoson Tf2-12 polyprotein OS=Schizosaccharomyces pombe (strain 972 / ATCC 24843) OX=284812 GN=Tf2-12 PE=3 SV=1	tr|O93284|O93284_TAKRU	Pol polyprotein {ECO:0000313|EMBL:AAC33526.2} Fragment OS=Takifugu rubripes (Japanese pufferfish) (Fugu rubripes) Name=pol {ECO:0000313|EMBL:AAC33526.2} PE=4	no KO assigned	(RefSeq) uncharacterized LOC105419161	*	*	*
maker-scaffold_11-augustus-gene-19.49-mRNA-1	XP_019121168.1	PREDICTED: uncharacterized protein LOC109140034 [Larimichthys crocea]	*	*	tr|A0A146R1Y6|A0A146R1Y6_FUNHE	Reverse anscriptase-like protein {ECO:0000313|EMBL:JAQ62349.1} OS=Fundulus heteroclitus (Killifish) (Mummichog) PE=4	no KO assigned	(RefSeq) uncharacterized LOC109140034	GO:0016706(oxidoreductase activity, acting on paired donors, with incorporation or reduction of molecular oxygen, 2-oxoglutarate as one donor, and incorporation of one atom each of oxygen into both donors);GO:0008168(methyltransferase activity);	GO:0055114(oxidation-reduction process);	*
maker-scaffold_11-augustus-gene-19.53-mRNA-1	XP_010733168.1	PREDICTED: G1/S-specific cyclin-D2-like [Larimichthys crocea]	sp|P49706|CCND2_CHICK	G1/S-ecific cyclin-D2 OS=Gallus gallus OX=9031 GN=CCND2 PE=3 SV=1	tr|G3PKU6|G3PKU6_GASAC	Uncharacterized protein {ECO:0000313|Ensembl:ENSGACP00000018226} OS=Gasterosteus aculeatus (Three-spined stickleback) PE=3	K10151 cyclin D2	(RefSeq) G1/S-specific cyclin-D2-like	*	GO:0007049(cell cycle);	GO:0005634(nucleus);
maker-scaffold_11-augustus-gene-20.37-mRNA-1	KKF20425.1	Retrovirus-related Pol polyprotein from type-1 retrotransposable element [Larimichthys crocea]	*	*	tr|A0A0F8BYA0|A0A0F8BYA0_LARCR	Reovirus-related Pol polyprotein from type-1 reoansposable element {ECO:0000313|EMBL:KKF20425.1} OS=Larimichthys crocea (Large yellow croaker) (Pseudosciaena crocea) ORFNames=EH28_04188 {ECO:0000313|EMBL:KKF20425.1} PE=4	*	*	*	*	*
maker-scaffold_11-augustus-gene-20.38-mRNA-1	XP_013880698.1	PREDICTED: pogo transposable element with KRAB domain [Austrofundulus limnaeus]	*	*	tr|A0A0G2KDY1|A0A0G2KDY1_DANRE	Uncharacterized protein {ECO:0000313|Ensembl:ENSDARP00000130497} OS=Danio rerio (Zebrafish) (Brachydanio rerio) PE=4	no KO assigned	(RefSeq) pogk; pogo transposable element with KRAB domain	GO:0003696(satellite DNA binding);	*	GO:0000775(chromosome, centromeric region);
maker-scaffold_11-augustus-gene-20.39-mRNA-1	KKF20425.1	Retrovirus-related Pol polyprotein from type-1 retrotransposable element [Larimichthys crocea]	*	*	tr|A0A0S7ESG3|A0A0S7ESG3_9TELE	PO21 {ECO:0000313|EMBL:JAO07919.1} Fragment OS=Poeciliopsis prolifica (blacksipe livebearer) Name=PO21 {ECO:0000313|EMBL:JAO07919.1} PE=4	no KO assigned	(RefSeq) uncharacterized LOC107327609	*	*	*
maker-scaffold_11-augustus-gene-20.40-mRNA-1	XP_013857881.1	PREDICTED: uncharacterized protein LOC106513546 [Austrofundulus limnaeus]	*	*	tr|A0A087XGF1|A0A087XGF1_POEFO	Uncharacterized protein {ECO:0000313|Ensembl:ENSPFOP00000004854} OS=Poecilia formosa (Amazon molly) (Limia formosa) PE=4	no KO assigned	(RefSeq) uncharacterized LOC107343731	*	*	*
maker-scaffold_11-augustus-gene-20.41-mRNA-1	XP_021331352.1	uncharacterized protein LOC103910812 isoform X2 [Danio rerio]	*	*	tr|H0WFF7|H0WFF7_DANRE	Uncharacterized protein {ECO:0000313|Ensembl:ENSDARP00000134862} Fragment OS=Danio rerio (Zebrafish) (Brachydanio rerio) Synonyms=zgc:173720 {ECO:0000313|Ensembl:ENSDARP00000134862} PE=4	no KO assigned	(RefSeq) uncharacterized protein LOC101883592	*	*	*
maker-scaffold_11-augustus-gene-20.42-mRNA-1	KKF19921.1	Retrotransposable element Tf2 protein type 1 [Larimichthys crocea]	*	*	tr|A0A146T917|A0A146T917_FUNHE	Pol polyprotein {ECO:0000313|EMBL:JAQ89349.1} OS=Fundulus heteroclitus (Killifish) (Mummichog) PE=4	no KO assigned	(RefSeq) uncharacterized LOC105416325	*	GO:0015074(DNA integration);	*
maker-scaffold_11-augustus-gene-20.43-mRNA-1	XP_013887852.1	PREDICTED: uncharacterized protein LOC106535398, partial [Austrofundulus limnaeus]	*	*	tr|A0A146XMM8|A0A146XMM8_FUNHE	Uncharacterized protein {ECO:0000313|EMBL:JAR42859.1} OS=Fundulus heteroclitus (Killifish) (Mummichog) PE=4	no KO assigned	(RefSeq) uncharacterized LOC105356774	*	*	*
maker-scaffold_11-augustus-gene-20.44-mRNA-1	XP_011605435.1	PREDICTED: tRNA-dihydrouridine(20) synthase [NAD(P)+]-like isoform X2 [Takifugu rubripes]	sp|Q9NX74|DUS2L_HUMAN	tRNA-dihydrouridine(20) synthase [NAD(P)+]-like OS=Homo sapiens OX=9606 GN=DUS2 PE=1 SV=1	tr|A0A087X2M7|A0A087X2M7_POEFO	Uncharacterized protein {ECO:0000313|Ensembl:ENSPFOP00000000030} OS=Poecilia formosa (Amazon molly) (Limia formosa) PE=4	K05543 tRNA-dihydrouridine synthase 2 [EC:1.3.1.91]	(RefSeq) dus2; dihydrouridine synthase 2	GO:0050660(flavin adenine dinucleotide binding);GO:0017150(tRNA dihydrouridine synthase activity);	GO:0055114(oxidation-reduction process);GO:0008033(tRNA processing);	*
maker-scaffold_11-augustus-gene-20.45-mRNA-1	XP_011605434.1	PREDICTED: dihydrolipoyl dehydrogenase, mitochondrial [Takifugu rubripes]	sp|Q8CIZ7|DLDH_CRIGR	Dihydrolipoyl dehydrogenase, mitochondrial OS=Cricetulus griseus OX=10029 GN=DLD PE=2 SV=1	tr|H2V079|H2V079_TAKRU	Dihydrolipoyl dehydrogenase {ECO:0000256|RuleBase:RU003692} EC=1.8.1.4 {ECO:0000256|RuleBase:RU003692} OS=Takifugu rubripes (Japanese pufferfish) (Fugu rubripes) Name=dld {ECO:0000313|Ensembl:ENSTRUP00000042609} PE=3	K00382 dihydrolipoamide dehydrogenase [EC:1.8.1.4]	(RefSeq) dld; dihydrolipoamide dehydrogenase	GO:0016491(oxidoreductase activity);	GO:0055114(oxidation-reduction process);GO:0045454(cell redox homeostasis);	*
maker-scaffold_11-augustus-gene-20.46-mRNA-1	KKF22155.1	Synaptotagmin-1 [Larimichthys crocea]	sp|P48018|SYT1_BOVIN	Synaptotagmin-1 OS=Bos taurus OX=9913 GN=SYT1 PE=1 SV=1	tr|A0A1A7W855|A0A1A7W855_9TELE	Uncharacterized protein {ECO:0000313|EMBL:SBP01885.1} OS=Aphyosemion siatum Name=Nfu_g_1_005809 {ECO:0000313|EMBL:SBP01885.1} PE=4	no KO assigned	(RefSeq) uncharacterized LOC105416905	GO:0016791(phosphatase activity);GO:0008138(protein tyrosine/serine/threonine phosphatase activity);	GO:0016311(dephosphorylation);GO:0006887(exocytosis);GO:0006470(protein dephosphorylation);	GO:0016020(membrane);
maker-scaffold_11-augustus-gene-20.47-mRNA-1	CAF90645.1	unnamed protein product [Tetraodon nigroviridis]	sp|P68246|TNNI2_CHICK	Troponin I, fast skeletal muscle OS=Gallus gallus OX=9031 GN=TNNI2 PE=1 SV=2	tr|A0A1A7ZPP1|A0A1A7ZPP1_NOTFU	Gypsy reoansposon integrase 1 {ECO:0000313|EMBL:SBP44719.1} OS=Nothobranchius furzeri (Turquoise killifish) Name=GIN1 {ECO:0000313|EMBL:SBP44719.1} PE=4	no KO assigned	(GenBank) unnamed protein product	*	GO:0055114(oxidation-reduction process);	GO:0005861(troponin complex);
maker-scaffold_11-augustus-gene-20.48-mRNA-1	XP_003967266.1	PREDICTED: troponin I, fast skeletal muscle-like [Takifugu rubripes]	sp|P13412|TNNI2_MOUSE	Troponin I, fast skeletal muscle OS=Mus musculus OX=10090 GN=Tnni2 PE=2 SV=2	tr|H2V032|H2V032_TAKRU	Uncharacterized protein {ECO:0000313|Ensembl:ENSTRUP00000042562} OS=Takifugu rubripes (Japanese pufferfish) (Fugu rubripes) Name=LOC101062474 {ECO:0000313|Ensembl:ENSTRUP00000042562} PE=4	K12043 troponin I, fast skeletal muscle	(RefSeq) troponin I, fast skeletal muscle-like	*	*	GO:0005861(troponin complex);
maker-scaffold_11-augustus-gene-20.49-mRNA-1	XP_003967264.1	PREDICTED: troponin I, fast skeletal muscle-like [Takifugu rubripes]	sp|P68246|TNNI2_CHICK	Troponin I, fast skeletal muscle OS=Gallus gallus OX=9031 GN=TNNI2 PE=1 SV=2	tr|H2V021|H2V021_TAKRU	Uncharacterized protein {ECO:0000313|Ensembl:ENSTRUP00000042551} OS=Takifugu rubripes (Japanese pufferfish) (Fugu rubripes) Name=TNNI2 (1 of many) {ECO:0000313|Ensembl:ENSTRUP00000042551} PE=4	K12043 troponin I, fast skeletal muscle	(RefSeq) troponin I, fast skeletal muscle-like	*	*	GO:0005861(troponin complex);
maker-scaffold_11-augustus-gene-20.50-mRNA-1	XP_011605423.1	PREDICTED: troponin I, fast skeletal muscle-like [Takifugu rubripes]	sp|P68246|TNNI2_CHICK	Troponin I, fast skeletal muscle OS=Gallus gallus OX=9031 GN=TNNI2 PE=1 SV=2	tr|H2V007|H2V007_TAKRU	Uncharacterized protein {ECO:0000313|Ensembl:ENSTRUP00000042537} OS=Takifugu rubripes (Japanese pufferfish) (Fugu rubripes) Name=TNNI2 (1 of many) {ECO:0000313|Ensembl:ENSTRUP00000042537} PE=4	K12043 troponin I, fast skeletal muscle	(RefSeq) troponin I, fast skeletal muscle-like	*	*	GO:0005861(troponin complex);
maker-scaffold_11-augustus-gene-20.51-mRNA-1	CAF89917.1	unnamed protein product, partial [Tetraodon nigroviridis]	sp|P68246|TNNI2_CHICK	Troponin I, fast skeletal muscle OS=Gallus gallus OX=9031 GN=TNNI2 PE=1 SV=2	tr|H3CAV1|H3CAV1_TETNG	Uncharacterized protein {ECO:0000313|Ensembl:ENSTNIP00000005373} OS=nigroviridis) Name=TNNI2 (1 of many) {ECO:0000313|Ensembl:ENSTNIP00000005373} PE=4	K12043 troponin I, fast skeletal muscle	(GenBank) unnamed protein product	*	*	GO:0005861(troponin complex);
maker-scaffold_11-augustus-gene-20.52-mRNA-1	CAF89916.1	unnamed protein product [Tetraodon nigroviridis]	sp|P68246|TNNI2_CHICK	Troponin I, fast skeletal muscle OS=Gallus gallus OX=9031 GN=TNNI2 PE=1 SV=2	tr|Q4TB16|Q4TB16_TETNG	Chromosome undetermined SCAF7217, whole genome shotgun sequence {ECO:0000313|EMBL:CAF89916.1} OS=nigroviridis) ORFNames=GSTENG00003957001 {ECO:0000313|EMBL:CAF89916.1} PE=4	no KO assigned	(GenBank) unnamed protein product	*	*	GO:0005861(troponin complex);
maker-scaffold_11-augustus-gene-20.53-mRNA-1	AAD19348.1	reverse transcriptase-like protein [Takifugu rubripes]	*	*	tr|Q9YGS2|Q9YGS2_TAKRU	Reverse anscriptase-like protein {ECO:0000313|EMBL:AAD19348.1} OS=Takifugu rubripes (Japanese pufferfish) (Fugu rubripes) PE=4	no KO assigned	(RefSeq) RNA-directed DNA polymerase from mobile element jockey-like	*	*	*
maker-scaffold_11-augustus-gene-20.54-mRNA-1	CAF95469.1	unnamed protein product [Tetraodon nigroviridis]	sp|Q8I7P9|POL5_DROME	Retrovirus-related Pol polyprotein from tranoson opus OS=Drosophila melanogaster OX=7227 GN=pol PE=4 SV=1	tr|Q4SV63|Q4SV63_TETNG	Chromosome undetermined SCAF13786, whole genome shotgun sequence {ECO:0000313|EMBL:CAF95469.1} OS=nigroviridis) ORFNames=GSTENG00012137001 {ECO:0000313|EMBL:CAF95469.1} PE=4	no KO assigned	(GenBank) unnamed protein product	*	*	*
maker-scaffold_11-augustus-gene-20.55-mRNA-1	KKF20715.1	hypothetical protein EH28_15683, partial [Larimichthys crocea]	*	*	tr|A0A1A7WKT0|A0A1A7WKT0_9TELE	Uncharacterized protein {ECO:0000313|EMBL:SBP06330.1} Fragment OS=Aphyosemion siatum Name=Nfu_g_1_025027 {ECO:0000313|EMBL:SBP06330.1} PE=4	no KO assigned	(RefSeq) uncharacterized LOC108267897	*	*	*
maker-scaffold_11-augustus-gene-20.56-mRNA-1	XP_011617771.1	PREDICTED: uncharacterized protein LOC105418793 [Takifugu rubripes]	*	*	tr|E6ZI68|E6ZI68_DICLA	Pol polyprotein {ECO:0000313|EMBL:CBN81752.1} OS=Dicenarchus labrax (European seabass) (Morone labrax) ORFNames=DLA_XVIII00100 {ECO:0000313|EMBL:CBN81752.1} PE=4	no KO assigned	(RefSeq) uncharacterized LOC105418793	*	*	*
maker-scaffold_11-augustus-gene-20.57-mRNA-1	XP_017327883.1	PREDICTED: uncharacterized protein LOC108267897 isoform X1 [Ictalurus punctatus]	*	*	tr|A0A146Q0N1|A0A146Q0N1_FUNHE	Uncharacterized protein {ECO:0000313|EMBL:JAQ49822.1} Fragment OS=Fundulus heteroclitus (Killifish) (Mummichog) PE=4	no KO assigned	(RefSeq) uncharacterized LOC108267897	*	*	*
maker-scaffold_11-augustus-gene-20.58-mRNA-1	BAC82603.1	pol-like protein [Takifugu rubripes]	*	*	tr|Q76IM7|Q76IM7_TAKRU	Pol-like protein {ECO:0000313|EMBL:BAC82603.1} OS=Takifugu rubripes (Japanese pufferfish) (Fugu rubripes) Name=ORF2 {ECO:0000313|EMBL:BAC82603.1} PE=4	*	*	*	*	*
maker-scaffold_11-augustus-gene-20.59-mRNA-1	KKF12062.1	Asc-type amino acid transporter 1 [Larimichthys crocea]	sp|Q9NS82|AAA1_HUMAN	Asc-type amino acid tranorter 1 OS=Homo sapiens OX=9606 GN=SLC7A10 PE=2 SV=1	tr|A0A0F8C6K8|A0A0F8C6K8_LARCR	Asc-type amino acid ansporter 1 {ECO:0000313|EMBL:KKF12062.1} OS=Larimichthys crocea (Large yellow croaker) (Pseudosciaena crocea) ORFNames=EH28_05441 {ECO:0000313|EMBL:KKF12062.1} PE=4	K13782 solute carrier family 7 (L-type amino acid transporter), member 10	(RefSeq) asc-type amino acid transporter 1-like	GO:0015171(amino acid transmembrane transporter activity);	GO:0003333(amino acid transmembrane transport);	GO:0016020(membrane);
maker-scaffold_11-augustus-gene-20.60-mRNA-1	CBN81752.1	Pol polyprotein [Dicentrarchus labrax]	sp|P0CT41|TF212_SCHPO	Tranoson Tf2-12 polyprotein OS=Schizosaccharomyces pombe (strain 972 / ATCC 24843) OX=284812 GN=Tf2-12 PE=3 SV=1	tr|E6ZI68|E6ZI68_DICLA	Pol polyprotein {ECO:0000313|EMBL:CBN81752.1} OS=Dicenarchus labrax (European seabass) (Morone labrax) ORFNames=DLA_XVIII00100 {ECO:0000313|EMBL:CBN81752.1} PE=4	no KO assigned	(RefSeq) rtl1; retrotransposon-like 1	*	*	*
maker-scaffold_11-augustus-gene-20.61-mRNA-1	BAC82603.1	pol-like protein [Takifugu rubripes]	sp|P14381|YTX2_XENLA	Tranoson TX1 uncharacterized 149 kDa protein OS=Xenopus laevis OX=8355 PE=4 SV=1	tr|Q76IM7|Q76IM7_TAKRU	Pol-like protein {ECO:0000313|EMBL:BAC82603.1} OS=Takifugu rubripes (Japanese pufferfish) (Fugu rubripes) Name=ORF2 {ECO:0000313|EMBL:BAC82603.1} PE=4	K01050 cholinesterase [EC:3.1.1.8]	(RefSeq) uncharacterized LOC101068568	*	*	*
maker-scaffold_11-augustus-gene-21.33-mRNA-1	CBN81175.1	Pol polyprotein [Dicentrarchus labrax]	*	*	tr|A0A146SZJ7|A0A146SZJ7_FUNHE	Chromo (CHRromatin Organization MOdifier) domain protein {ECO:0000313|EMBL:JAQ86053.1} Fragment OS=Fundulus heteroclitus (Killifish) (Mummichog) PE=4	K04591 egf-like module containing, mucin-like, hormone receptor-like 1	(RefSeq) adgre13; adhesion G protein-coupled receptor E1-like	*	*	*
maker-scaffold_11-augustus-gene-21.34-mRNA-1	XP_003967260.1	PREDICTED: troponin T, fast skeletal muscle isoforms-like isoform X2 [Takifugu rubripes]	sp|P12620|TNNT3_CHICK	Troponin T, fast skeletal muscle isoforms OS=Gallus gallus OX=9031 GN=TNNT3 PE=1 SV=3	tr|H2UZW3|H2UZW3_TAKRU	Uncharacterized protein {ECO:0000313|Ensembl:ENSTRUP00000042493} OS=Takifugu rubripes (Japanese pufferfish) (Fugu rubripes) Name=LOC101061570 {ECO:0000313|Ensembl:ENSTRUP00000042493} PE=4	K12046 troponin T, fast skeletal muscle	(RefSeq) troponin T, fast skeletal muscle isoforms-like	*	GO:0006942(regulation of striated muscle contraction);GO:0006937(regulation of muscle contraction);	GO:0005861(troponin complex);
maker-scaffold_11-augustus-gene-21.35-mRNA-1	XP_011605448.1	PREDICTED: voltage-dependent calcium channel subunit alpha-2/delta-4-like [Takifugu rubripes]	sp|Q7Z3S7|CA2D4_HUMAN	Voltage-dependent calcium channel subunit alpha-2/delta-4 OS=Homo sapiens OX=9606 GN=CACNA2D4 PE=1 SV=2	tr|H2UZK8|H2UZK8_TAKRU	Uncharacterized protein {ECO:0000313|Ensembl:ENSTRUP00000042387} Fragment OS=Takifugu rubripes (Japanese pufferfish) (Fugu rubripes) Name=LOC101076123 {ECO:0000313|Ensembl:ENSTRUP00000042387} PE=4	K04861 voltage-dependent calcium channel alpha-2/delta-4	(RefSeq) voltage-dependent calcium channel subunit alpha-2/delta-4-like	*	*	*
maker-scaffold_11-augustus-gene-21.37-mRNA-1	XP_005748845.1	PREDICTED: fibulin-7-like [Pundamilia nyererei]	*	*	tr|I3JXJ6|I3JXJ6_ORENI	Uncharacterized protein {ECO:0000313|Ensembl:ENSONIP00000013591} OS=Oreochromis niloticus (Nile tilapia) (Tilapia nilotica) Name=LOC100701524 {ECO:0000313|Ensembl:ENSONIP00000013591} PE=4	K17342 fibulin 7	(RefSeq) fibulin-7-like	*	*	*
maker-scaffold_11-augustus-gene-21.39-mRNA-1	XP_003967315.1	PREDICTED: Fanconi anemia-associated protein of 24 kDa [Takifugu rubripes]	sp|Q2KHY5|FAP24_BOVIN	Fanconi anemia core complex-associated protein 24 OS=Bos taurus OX=9913 GN=FAAP24 PE=2 SV=1	tr|H2UZ15|H2UZ15_TAKRU	Uncharacterized protein {ECO:0000313|Ensembl:ENSTRUP00000042194} OS=Takifugu rubripes (Japanese pufferfish) (Fugu rubripes) Name=faap24 {ECO:0000313|Ensembl:ENSTRUP00000042194} PE=4	K10898 fanconi anemia-associated protein	(RefSeq) faap24, c9h19orf40; Fanconi anemia core complex associated protein 24	*	GO:0006281(DNA repair);	GO:0043240(Fanconi anaemia nuclear complex);
maker-scaffold_11-augustus-gene-21.40-mRNA-1	XP_011605409.1	PREDICTED: receptor-type tyrosine-protein phosphatase zeta isoform X1 [Takifugu rubripes]	sp|B9EKR1|PTPRZ_MOUSE	Receptor-type tyrosine-protein phohatase zeta OS=Mus musculus OX=10090 GN=Ptprz1 PE=1 SV=1	tr|H2UYI4|H2UYI4_TAKRU	Uncharacterized protein {ECO:0000313|Ensembl:ENSTRUP00000042013} OS=Takifugu rubripes (Japanese pufferfish) (Fugu rubripes) PE=4	no KO assigned	(RefSeq) ptprz1; protein tyrosine phosphatase, receptor type Z1	GO:0016791(phosphatase activity);GO:0005515(protein binding);GO:0004725(protein tyrosine phosphatase activity);	GO:0016311(dephosphorylation);GO:0006470(protein dephosphorylation);	*
maker-scaffold_11-augustus-gene-21.41-mRNA-1	XP_019121168.1	PREDICTED: uncharacterized protein LOC109140034 [Larimichthys crocea]	*	*	tr|A0A1A8AGL3|A0A1A8AGL3_NOTFU	Uncharacterized protein {ECO:0000313|EMBL:SBP53611.1} OS=Nothobranchius furzeri (Turquoise killifish) Name=Nfu_g_1_011684 {ECO:0000313|EMBL:SBP53611.1} PE=4	no KO assigned	(RefSeq) uncharacterized LOC109140034	*	*	*
maker-scaffold_11-augustus-gene-21.42-mRNA-1	XP_021431165.1	uncharacterized protein LOC110498840 [Oncorhynchus mykiss]	*	*	tr|A0A0S7LK55|A0A0S7LK55_9TELE	PPUP3406 {ECO:0000313|EMBL:JAO89827.1} Fragment OS=Poeciliopsis prolifica (blacksipe livebearer) Name=PPUP3406 {ECO:0000313|EMBL:JAO89827.1} PE=4	no KO assigned	(RefSeq) uncharacterized LOC105940969	*	*	*
maker-scaffold_11-augustus-gene-21.43-mRNA-1	XP_018967517.1	PREDICTED: uncharacterized protein LOC109098407 [Cyprinus carpio]	*	*	tr|A0A146QFI6|A0A146QFI6_FUNHE	Gag-pol fusion polyprotein {ECO:0000313|EMBL:JAQ54390.1} OS=Fundulus heteroclitus (Killifish) (Mummichog) PE=4	no KO assigned	(RefSeq) uncharacterized protein LOC103910221	*	*	*
maker-scaffold_11-augustus-gene-21.44-mRNA-1	AAR39413.1	myoblast determination protein, partial [Takifugu rubripes]	sp|Q6Q2A8|MYOD1_TAKRU	Myoblast determination protein 1 homolog OS=Takifugu rubripes OX=31033 GN=myod PE=2 SV=1	tr|H2UZV4|H2UZV4_TAKRU	Myogenic factor {ECO:0000256|RuleBase:RU003428} OS=Takifugu rubripes (Japanese pufferfish) (Fugu rubripes) PE=4	K09064 myogenic factor 3	(RefSeq) myoblast determination protein 1 homolog	GO:0046983(protein dimerization activity);GO:0003677(DNA binding);	GO:0007517(muscle organ development);GO:0006355(regulation of transcription, DNA-templated);	GO:0005634(nucleus);
maker-scaffold_11-augustus-gene-21.46-mRNA-1	XP_011605416.1	PREDICTED: AFG3-like protein 1 isoform X1 [Takifugu rubripes]	sp|Q920A7|AFG31_MOUSE	AFG3-like protein 1 OS=Mus musculus OX=10090 GN=Afg3l1 PE=1 SV=2	tr|H2UZG9|H2UZG9_TAKRU	Uncharacterized protein {ECO:0000313|Ensembl:ENSTRUP00000042348} Fragment OS=Takifugu rubripes (Japanese pufferfish) (Fugu rubripes) Name=LOC101075900 {ECO:0000313|Ensembl:ENSTRUP00000042348} PE=3	K08956 AFG3 family protein [EC:3.4.24.-]	(RefSeq) AFG3-like protein 1	GO:0016706(oxidoreductase activity, acting on paired donors, with incorporation or reduction of molecular oxygen, 2-oxoglutarate as one donor, and incorporation of one atom each of oxygen into both donors);GO:0008270(zinc ion binding);GO:0008168(methyltransferase activity);GO:0005524(ATP binding);GO:0004222(metalloendopeptidase activity);	GO:0055114(oxidation-reduction process);GO:0006508(proteolysis);	GO:0016021(integral component of membrane);
maker-scaffold_11-augustus-gene-21.47-mRNA-1	XP_020564216.1	uncharacterized protein LOC110016273 [Oryzias latipes]	*	*	tr|A0A1A8JF38|A0A1A8JF38_NOTKU	Uncharacterized protein {ECO:0000313|EMBL:SBR07586.1} Fragment OS=Nothobranchius kuhntae (Beira killifish) Name=Nfu_g_1_025640 {ECO:0000313|EMBL:SBR07586.1} PE=4	no KO assigned	(RefSeq) uncharacterized LOC105357302	*	*	*
maker-scaffold_11-augustus-gene-21.48-mRNA-1	XP_011605447.1	PREDICTED: 5-hydroxyisourate hydrolase-like [Takifugu rubripes]	sp|Q06S87|HIUH_DANRE	5-hydroxyisourate hydrolase OS=Danio rerio OX=7955 GN=urah PE=1 SV=1	tr|B5X6W9|B5X6W9_SALSA	5-hydroxyisourate hydrolase {ECO:0000256|RuleBase:RU361270} Short=HIU hydrolase {ECO:0000256|RuleBase:RU361270} Short=HIUHase {ECO:0000256|RuleBase:RU361270} EC=3.5.2.17 {ECO:0000256|RuleBase:RU361270} OS=Salmo salar (Atlantic salmon) Name=URAH {ECO:0000313|EMBL:ACI66589.1} PE=2	K07127 5-hydroxyisourate hydrolase [EC:3.5.2.17]	(RefSeq) 5-hydroxyisourate hydrolase-like	*	*	*
maker-scaffold_11-augustus-gene-21.49-mRNA-1	XP_011605410.1	PREDICTED: ankyrin repeat domain-containing protein 27 isoform X1 [Takifugu rubripes]	sp|Q3UMR0|ANR27_MOUSE	Ankyrin repeat domain-containing protein 27 OS=Mus musculus OX=10090 GN=Ankrd27 PE=1 SV=2	tr|H2UZ23|H2UZ23_TAKRU	Uncharacterized protein {ECO:0000313|Ensembl:ENSTRUP00000042202} OS=Takifugu rubripes (Japanese pufferfish) (Fugu rubripes) PE=4	K20175 ankyrin repeat domain-containing protein 27	(RefSeq) ankrd27; ankyrin repeat domain 27	GO:0005515(protein binding);	GO:0006810(transport);	GO:0016021(integral component of membrane);
maker-scaffold_11-augustus-gene-21.50-mRNA-1	XP_011605446.1	PREDICTED: putative ATP-dependent RNA helicase TDRD12 [Takifugu rubripes]	sp|Q587J7|TDR12_HUMAN	Putative ATP-dependent RNA helicase TDRD12 OS=Homo sapiens OX=9606 GN=TDRD12 PE=2 SV=2	tr|A0A087XR09|A0A087XR09_POEFO	Uncharacterized protein {ECO:0000313|Ensembl:ENSPFOP00000008212} OS=Poecilia formosa (Amazon molly) (Limia formosa) PE=4	K18409 ATP-dependent RNA helicase TDRD12 [EC:3.6.4.13]	(RefSeq) putative ATP-dependent RNA helicase TDRD12	GO:0046872(metal ion binding);GO:0005524(ATP binding);GO:0003676(nucleic acid binding);	*	*
maker-scaffold_11-augustus-gene-21.51-mRNA-1	KKF19921.1	Retrotransposable element Tf2 protein type 1 [Larimichthys crocea]	*	*	tr|A0A0F8BYA4|A0A0F8BYA4_LARCR	Reoansposable element Tf2 protein type 1 {ECO:0000313|EMBL:KKF20430.1} OS=Larimichthys crocea (Large yellow croaker) (Pseudosciaena crocea) ORFNames=EH28_04193 {ECO:0000313|EMBL:KKF20430.1} PE=4	no KO assigned	(RefSeq) rtl1; retrotransposon-like 1	*	*	*
maker-scaffold_11-augustus-gene-22.30-mRNA-1	XP_011605445.1	PREDICTED: ankyrin repeat and SOCS box protein 15 [Takifugu rubripes]	sp|Q8HXA6|ASB15_BOVIN	Ankyrin repeat and SOCS box protein 15 OS=Bos taurus OX=9913 GN=ASB15 PE=2 SV=2	tr|H2UXS0|H2UXS0_TAKRU	Uncharacterized protein {ECO:0000313|Ensembl:ENSTRUP00000041749} OS=Takifugu rubripes (Japanese pufferfish) (Fugu rubripes) Name=ASB15 (1 of many) {ECO:0000313|Ensembl:ENSTRUP00000041749} PE=4	K10337 ankyrin repeat and SOCS box protein 15	(RefSeq) asb15; ankyrin repeat and SOCS box containing 15	GO:0005515(protein binding);	GO:0035556(intracellular signal transduction);	*
maker-scaffold_11-augustus-gene-22.31-mRNA-1	XP_011605444.1	PREDICTED: LOW QUALITY PROTEIN: leiomodin-2 [Takifugu rubripes]	sp|Q6P5Q4|LMOD2_HUMAN	Leiomodin-2 OS=Homo sapiens OX=9606 GN=LMOD2 PE=1 SV=2	tr|H2UXR4|H2UXR4_TAKRU	Uncharacterized protein {ECO:0000313|Ensembl:ENSTRUP00000041743} OS=Takifugu rubripes (Japanese pufferfish) (Fugu rubripes) PE=4	no KO assigned	(RefSeq) lmod2; leiomodin 2	GO:0005523(tropomyosin binding);	GO:0051694(pointed-end actin filament capping);	*
maker-scaffold_11-augustus-gene-22.32-mRNA-1	XP_003967307.2	PREDICTED: hyaluronidase-like [Takifugu rubripes]	sp|A3QVN2|HYAL_ECHOC	Hyaluronidase OS=Echis ocellatus OX=99586 PE=2 SV=1	tr|H2UXI1|H2UXI1_TAKRU	Hyaluronidase {ECO:0000256|RuleBase:RU610713} EC=3.2.1.35 {ECO:0000256|RuleBase:RU610713} Hyaluronoglucosaminidase {ECO:0000256|RuleBase:RU610713} OS=Takifugu rubripes (Japanese pufferfish) (Fugu rubripes) PE=3	K01197 hyaluronoglucosaminidase [EC:3.2.1.35]	(RefSeq) hyaluronidase-like	GO:0004415(hyalurononglucosaminidase activity);	GO:0005975(carbohydrate metabolic process);	*
maker-scaffold_11-augustus-gene-22.33-mRNA-1	XP_003967306.2	PREDICTED: hyaluronidase-4-like, partial [Takifugu rubripes]	sp|Q2M3T9|HYAL4_HUMAN	Hyaluronidase-4 OS=Homo sapiens OX=9606 GN=HYAL4 PE=1 SV=2	tr|H2UXE0|H2UXE0_TAKRU	Hyaluronidase {ECO:0000256|RuleBase:RU610713} EC=3.2.1.35 {ECO:0000256|RuleBase:RU610713} Hyaluronoglucosaminidase {ECO:0000256|RuleBase:RU610713} OS=Takifugu rubripes (Japanese pufferfish) (Fugu rubripes) Name=spam1 {ECO:0000313|Ensembl:ENSTRUP00000041619} PE=3	K01197 hyaluronoglucosaminidase [EC:3.2.1.35]	(RefSeq) hyaluronidase-4-like	GO:0004415(hyalurononglucosaminidase activity);	GO:0005975(carbohydrate metabolic process);	*
maker-scaffold_11-augustus-gene-22.35-mRNA-1	CAG01060.1	unnamed protein product [Tetraodon nigroviridis]	*	*	tr|Q4SE72|Q4SE72_TETNG	Chromosome undetermined SCAF14625, whole genome shotgun sequence {ECO:0000313|EMBL:CAG01060.1} OS=nigroviridis) ORFNames=GSTENG00019689001 {ECO:0000313|EMBL:CAG01060.1} PE=4	no KO assigned	(GenBank) unnamed protein product	*	*	*
maker-scaffold_11-augustus-gene-22.36-mRNA-1	XP_003967297.1	PREDICTED: secretory carrier-associated membrane protein 2-like [Takifugu rubripes]	sp|O15127|SCAM2_HUMAN	Secretory carrier-associated membrane protein 2 OS=Homo sapiens OX=9606 GN=SCAMP2 PE=1 SV=2	tr|H2UVV6|H2UVV6_TAKRU	Secretory carrier-associated membrane protein {ECO:0000256|RuleBase:RU363122} Short=Secretory carrier membrane protein {ECO:0000256|RuleBase:RU363122} OS=Takifugu rubripes (Japanese pufferfish) (Fugu rubripes) Name=LOC101069831 {ECO:0000313|Ensembl:ENSTRUP00000041084} PE=3	K19995 secretory carrier-associated membrane protein	(RefSeq) secretory carrier-associated membrane protein 2-like	*	GO:0015031(protein transport);	GO:0016021(integral component of membrane);
maker-scaffold_11-augustus-gene-22.37-mRNA-1	XP_011605441.1	PREDICTED: microtubule-associated protein 1A-like [Takifugu rubripes]	sp|P78559|MAP1A_HUMAN	Microtubule-associated protein 1A OS=Homo sapiens OX=9606 GN=MAP1A PE=1 SV=6	tr|H2UV45|H2UV45_TAKRU	Uncharacterized protein {ECO:0000313|Ensembl:ENSTRUP00000040820} OS=Takifugu rubripes (Japanese pufferfish) (Fugu rubripes) Name=MAP1A {ECO:0000313|Ensembl:ENSTRUP00000040820} PE=4	K10429 microtubule-associated protein 1	(RefSeq) microtubule-associated protein 1A-like	GO:0008017(microtubule binding);	GO:0000226(microtubule cytoskeleton organization);	GO:0005874(microtubule);
maker-scaffold_11-augustus-gene-22.38-mRNA-1	XP_011605374.1	PREDICTED: aggrecan core protein [Takifugu rubripes]	sp|P16112|PGCA_HUMAN	Aggrecan core protein OS=Homo sapiens OX=9606 GN=ACAN PE=1 SV=3	tr|H2UTU2|H2UTU2_TAKRU	Uncharacterized protein {ECO:0000313|Ensembl:ENSTRUP00000040366} Fragment OS=Takifugu rubripes (Japanese pufferfish) (Fugu rubripes) PE=4	K06792 aggrecan 1	(RefSeq) acan; aggrecan	GO:0005540(hyaluronic acid binding);	GO:0007155(cell adhesion);	*
maker-scaffold_11-augustus-gene-22.39-mRNA-1	XP_011605371.1	PREDICTED: abhydrolase domain-containing protein 2 isoform X1 [Takifugu rubripes]	sp|Q802V6|ABH2A_DANRE	Monoacylglycerol lipase ABHD2-A OS=Danio rerio OX=7955 GN=abhd2a PE=2 SV=1	tr|H2UT54|H2UT54_TAKRU	Uncharacterized protein {ECO:0000313|Ensembl:ENSTRUP00000040127} OS=Takifugu rubripes (Japanese pufferfish) (Fugu rubripes) Name=abhd2 {ECO:0000313|Ensembl:ENSTRUP00000040127} PE=4	K13697 abhydrolase domain-containing protein 2	(RefSeq) abhd2; abhydrolase domain containing 2	*	*	*
maker-scaffold_11-augustus-gene-22.40-mRNA-1	XP_003967259.1	PREDICTED: alpha-aminoadipic semialdehyde synthase, mitochondrial [Takifugu rubripes]	sp|A8E657|AASS_BOVIN	Alpha-aminoadipic semialdehyde synthase, mitochondrial OS=Bos taurus OX=9913 GN=AASS PE=2 SV=1	tr|H2UYE1|H2UYE1_TAKRU	Uncharacterized protein {ECO:0000313|Ensembl:ENSTRUP00000041970} OS=Takifugu rubripes (Japanese pufferfish) (Fugu rubripes) Name=aass {ECO:0000313|Ensembl:ENSTRUP00000041970} PE=4	K14157 alpha-aminoadipic semialdehyde synthase [EC:1.5.1.8 1.5.1.9]	(RefSeq) aass; aminoadipate-semialdehyde synthase	GO:0016491(oxidoreductase activity);	GO:0055114(oxidation-reduction process);	*
maker-scaffold_11-augustus-gene-22.41-mRNA-1	*	*	*	*	*	*	*	*	*	*	*
maker-scaffold_11-augustus-gene-22.42-mRNA-1	XP_003967312.1	PREDICTED: fez family zinc finger protein 1 [Takifugu rubripes]	sp|Q25C93|FEZF1_DANRE	Fez family zinc finger protein 1 OS=Danio rerio OX=7955 GN=fezf1 PE=2 SV=1	tr|H2UYC4|H2UYC4_TAKRU	Uncharacterized protein {ECO:0000313|Ensembl:ENSTRUP00000041953} OS=Takifugu rubripes (Japanese pufferfish) (Fugu rubripes) Name=fezf1 {ECO:0000313|Ensembl:ENSTRUP00000041953} PE=4	no KO assigned	(RefSeq) fezf1; FEZ family zinc finger 1	GO:0003676(nucleic acid binding);	*	*
maker-scaffold_11-augustus-gene-22.44-mRNA-1	XP_011605405.1	PREDICTED: calcium-dependent secretion activator 2 isoform X4 [Takifugu rubripes]	sp|Q8BYR5|CAPS2_MOUSE	Calcium-dependent secretion activator 2 OS=Mus musculus OX=10090 GN=Cadps2 PE=1 SV=2	tr|H2UY85|H2UY85_TAKRU	Uncharacterized protein {ECO:0000313|Ensembl:ENSTRUP00000041914} OS=Takifugu rubripes (Japanese pufferfish) (Fugu rubripes) Name=CADPS2 {ECO:0000313|Ensembl:ENSTRUP00000041914} PE=4	K19933 calcium-dependent secretion activator	(RefSeq) cadps2; calcium dependent secretion activator 2	*	GO:1990504(dense core granule exocytosis);GO:0016079(synaptic vesicle exocytosis);	*
maker-scaffold_11-augustus-gene-22.45-mRNA-1	XP_003967310.1	PREDICTED: solute carrier family 13 member 1 [Takifugu rubripes]	sp|Q9JHI4|S13A1_MOUSE	Solute carrier family 13 member 1 OS=Mus musculus OX=10090 GN=Slc13a1 PE=2 SV=2	tr|H2UXY8|H2UXY8_TAKRU	Uncharacterized protein {ECO:0000313|Ensembl:ENSTRUP00000041817} OS=Takifugu rubripes (Japanese pufferfish) (Fugu rubripes) PE=4	K14444 solute carrier family 13 (sodium/sulfate cotransporter), member 1/4	(RefSeq) slc13a1; solute carrier family 13 member 1	GO:0005215(transporter activity);	GO:0055085(transmembrane transport);GO:0006814(sodium ion transport);	GO:0016020(membrane);
maker-scaffold_11-augustus-gene-22.46-mRNA-1	XP_011605401.1	PREDICTED: IQ and ubiquitin-like domain-containing protein [Takifugu rubripes]	sp|Q4R6T7|IQUB_MACFA	IQ and ubiquitin-like domain-containing protein OS=Macaca fascicularis OX=9541 GN=IQUB PE=2 SV=2	tr|H2UXW0|H2UXW0_TAKRU	Uncharacterized protein {ECO:0000313|Ensembl:ENSTRUP00000041789} OS=Takifugu rubripes (Japanese pufferfish) (Fugu rubripes) Name=iqub {ECO:0000313|Ensembl:ENSTRUP00000041789} PE=4	no KO assigned	(RefSeq) iqub; IQ motif and ubiquitin domain containing	*	*	*
maker-scaffold_11-augustus-gene-22.47-mRNA-1	XP_011605399.1	PREDICTED: neural Wiskott-Aldrich syndrome protein isoform X1 [Takifugu rubripes]	sp|Q91YD9|WASL_MOUSE	Neural Wiskott-Aldrich syndrome protein OS=Mus musculus OX=10090 GN=Wasl PE=1 SV=1	tr|H2UXM6|H2UXM6_TAKRU	Uncharacterized protein {ECO:0000313|Ensembl:ENSTRUP00000041705} OS=Takifugu rubripes (Japanese pufferfish) (Fugu rubripes) Name=wasl {ECO:0000313|Ensembl:ENSTRUP00000041705} PE=4	K05747 Wiskott-Aldrich syndrome protein	(RefSeq) wasl; Wiskott-Aldrich syndrome like	GO:0003779(actin binding);	GO:2000601(positive regulation of Arp2/3 complex-mediated actin nucleation);GO:0007015(actin filament organization);	*
maker-scaffold_11-augustus-gene-22.48-mRNA-1	XP_011605442.1	PREDICTED: prosaposin receptor GPR37-like [Takifugu rubripes]	sp|Q9QY42|GPR37_MOUSE	Prosaposin receptor GPR37 OS=Mus musculus OX=10090 GN=Gpr37 PE=2 SV=1	tr|H2UXC1|H2UXC1_TAKRU	Uncharacterized protein {ECO:0000313|Ensembl:ENSTRUP00000041600} OS=Takifugu rubripes (Japanese pufferfish) (Fugu rubripes) PE=4	K04243 G protein-coupled receptor 37 (endothelin receptor type B-like)	(RefSeq) prosaposin receptor GPR37-like	GO:0004930(G-protein coupled receptor activity);	GO:0007186(G-protein coupled receptor signaling pathway);	GO:0016021(integral component of membrane);
maker-scaffold_11-augustus-gene-22.49-mRNA-1	XP_011605395.1	PREDICTED: protection of telomeres protein 1 [Takifugu rubripes]	sp|P62597|POTE1_CHICK	Protection of telomeres protein 1 OS=Gallus gallus OX=9031 GN=POT1 PE=1 SV=1	tr|H2UX16|H2UX16_TAKRU	Uncharacterized protein {ECO:0000313|Ensembl:ENSTRUP00000041495} OS=Takifugu rubripes (Japanese pufferfish) (Fugu rubripes) PE=4	K11109 protection of telomeres protein 1	(RefSeq) pot1; protection of telomeres 1	GO:0043047(single-stranded telomeric DNA binding);GO:0016706(oxidoreductase activity, acting on paired donors, with incorporation or reduction of molecular oxygen, 2-oxoglutarate as one donor, and incorporation of one atom each of oxygen into both donors);GO:0008168(methyltransferase activity);GO:0003677(DNA binding);	GO:0055114(oxidation-reduction process);GO:0000723(telomere maintenance);	GO:0000784(nuclear chromosome, telomeric region);
maker-scaffold_11-augustus-gene-22.50-mRNA-1	XP_018560715.1	PREDICTED: metabotropic glutamate receptor 8-like [Lates calcarifer]	sp|P47743|GRM8_MOUSE	Metabotropic glutamate receptor 8 OS=Mus musculus OX=10090 GN=Grm8 PE=1 SV=2	tr|H2UWN8|H2UWN8_TAKRU	Uncharacterized protein {ECO:0000313|Ensembl:ENSTRUP00000041366} OS=Takifugu rubripes (Japanese pufferfish) (Fugu rubripes) Name=GRM8 {ECO:0000313|Ensembl:ENSTRUP00000041366} PE=3	K04608 metabotropic glutamate receptor 6/7/8	(RefSeq) grm8; glutamate metabotropic receptor 8	GO:0004930(G-protein coupled receptor activity);	GO:0007186(G-protein coupled receptor signaling pathway);	GO:0016021(integral component of membrane);
maker-scaffold_11-augustus-gene-22.51-mRNA-1	XP_011605389.1	PREDICTED: bile acid-CoA:amino acid N-acyltransferase-like isoform X2 [Takifugu rubripes]	sp|Q91X34|BAAT_MOUSE	Bile acid-CoA:amino acid N-acyltransferase OS=Mus musculus OX=10090 GN=Baat PE=1 SV=1	tr|H2UWH9|H2UWH9_TAKRU	Uncharacterized protein {ECO:0000313|Ensembl:ENSTRUP00000041307} Fragment OS=Takifugu rubripes (Japanese pufferfish) (Fugu rubripes) Name=LOC101071207 {ECO:0000313|Ensembl:ENSTRUP00000041307} PE=4	no KO assigned	(RefSeq) bile acid-CoA:amino acid N-acyltransferase-like	GO:0016706(oxidoreductase activity, acting on paired donors, with incorporation or reduction of molecular oxygen, 2-oxoglutarate as one donor, and incorporation of one atom each of oxygen into both donors);GO:0008168(methyltransferase activity);	GO:0055114(oxidation-reduction process);	*
maker-scaffold_11-augustus-gene-22.52-mRNA-1	KKF19921.1	Retrotransposable element Tf2 protein type 1 [Larimichthys crocea]	sp|P0CT41|TF212_SCHPO	Tranoson Tf2-12 polyprotein OS=Schizosaccharomyces pombe (strain 972 / ATCC 24843) OX=284812 GN=Tf2-12 PE=3 SV=1	tr|A0A0G2KYC1|A0A0G2KYC1_DANRE	Uncharacterized protein {ECO:0000313|Ensembl:ENSDARP00000137461} OS=Danio rerio (Zebrafish) (Brachydanio rerio) PE=4	no KO assigned	(RefSeq) peg10; paternally expressed 10	*	GO:0015074(DNA integration);	*
maker-scaffold_11-augustus-gene-22.53-mRNA-1	XP_020564216.1	uncharacterized protein LOC110016273 [Oryzias latipes]	*	*	tr|A0A1A8PFW7|A0A1A8PFW7_9TELE	Uncharacterized protein {ECO:0000313|EMBL:SBR79927.1} OS=Nothobranchius pienaari Name=Nfu_g_1_025807 {ECO:0000313|EMBL:SBR79927.1} PE=4	no KO assigned	(RefSeq) uncharacterized LOC109140034	GO:0016706(oxidoreductase activity, acting on paired donors, with incorporation or reduction of molecular oxygen, 2-oxoglutarate as one donor, and incorporation of one atom each of oxygen into both donors);GO:0008168(methyltransferase activity);	GO:0055114(oxidation-reduction process);	*
maker-scaffold_11-augustus-gene-22.54-mRNA-1	KKF22181.1	Protein FAM19A5 [Larimichthys crocea]	sp|Q3ZBS2|F19A5_BOVIN	Protein FAM19A5 OS=Bos taurus OX=9913 GN=FAM19A5 PE=2 SV=2	tr|H3CYH2|H3CYH2_TETNG	Uncharacterized protein {ECO:0000313|Ensembl:ENSTNIP00000013307} OS=nigroviridis) PE=4	no KO assigned	(RefSeq) protein FAM19A5-like	*	*	*
maker-scaffold_11-augustus-gene-22.55-mRNA-1	XP_003967298.1	PREDICTED: mannose-6-phosphate isomerase [Takifugu rubripes]	sp|Q3SZI0|MPI_BOVIN	Mannose-6-phohate isomerase OS=Bos taurus OX=9913 GN=MPI PE=2 SV=3	tr|H2UW22|H2UW22_TAKRU	Mannose-6-phosphate isomerase {ECO:0000256|RuleBase:RU000611} EC=5.3.1.8 {ECO:0000256|RuleBase:RU000611} OS=Takifugu rubripes (Japanese pufferfish) (Fugu rubripes) Name=mpi {ECO:0000313|Ensembl:ENSTRUP00000041150} PE=3	K01809 mannose-6-phosphate isomerase [EC:5.3.1.8]	(RefSeq) mpi; mannose phosphate isomerase	GO:0008270(zinc ion binding);GO:0004476(mannose-6-phosphate isomerase activity);	GO:0009298(GDP-mannose biosynthetic process);GO:0005975(carbohydrate metabolic process);	*
maker-scaffold_11-augustus-gene-22.56-mRNA-1	XP_011605379.1	PREDICTED: inositol hexakisphosphate and diphosphoinositol-pentakisphosphate kinase 1-like isoform X4 [Takifugu rubripes]	sp|A7Z050|VIP1_BOVIN	Inositol hexakihohate and diphohoinositol-pentakihohate kinase 1 OS=Bos taurus OX=9913 GN=PPIP5K1 PE=2 SV=1	tr|H2UUF6|H2UUF6_TAKRU	Uncharacterized protein {ECO:0000313|Ensembl:ENSTRUP00000040581} Fragment OS=Takifugu rubripes (Japanese pufferfish) (Fugu rubripes) Name=LOC101069369 {ECO:0000313|Ensembl:ENSTRUP00000040581} PE=3	K13024 inositol-hexakisphosphate/diphosphoinositol-pentakisphosphate 1-kinase [EC:2.7.4.24]	(RefSeq) inositol hexakisphosphate and diphosphoinositol-pentakisphosphate kinase 2-like	GO:0003993(acid phosphatase activity);	*	*
maker-scaffold_11-augustus-gene-22.57-mRNA-1	XP_011605373.1	PREDICTED: hyaluronan and proteoglycan link protein 3 [Takifugu rubripes]	sp|Q80WM5|HPLN3_MOUSE	Hyaluronan and proteoglycan link protein 3 OS=Mus musculus OX=10090 GN=Hapln3 PE=2 SV=3	tr|H2UTN8|H2UTN8_TAKRU	Uncharacterized protein {ECO:0000313|Ensembl:ENSTRUP00000040312} OS=Takifugu rubripes (Japanese pufferfish) (Fugu rubripes) PE=4	K06852 hyaluronan and proteoglycan link protein 3	(RefSeq) hapln3; hyaluronan and proteoglycan link protein 3	GO:0005540(hyaluronic acid binding);	GO:0007155(cell adhesion);	*
maker-scaffold_11-augustus-gene-22.58-mRNA-1	XP_013119642.1	PREDICTED: lactadherin isoform X2 [Oreochromis niloticus]	sp|O43854|EDIL3_HUMAN	EGF-like repeat and discoidin I-like domain-containing protein 3 OS=Homo sapiens OX=9606 GN=EDIL3 PE=1 SV=1	tr|A0A0F8BEZ8|A0A0F8BEZ8_LARCR	EGF-like repeat and discoidin I-like domain-containing protein 3 {ECO:0000313|EMBL:KKF33470.1} OS=Larimichthys crocea (Large yellow croaker) (Pseudosciaena crocea) ORFNames=EH28_12827 {ECO:0000313|EMBL:KKF33470.1} PE=4	K17253 lactadherin	(RefSeq) mfge8; lactadherin	GO:0005509(calcium ion binding);	*	*
maker-scaffold_11-augustus-gene-22.59-mRNA-1	XP_011605370.1	PREDICTED: retinaldehyde-binding protein 1 [Takifugu rubripes]	sp|Q9Z275|RLBP1_MOUSE	Retinaldehyde-binding protein 1 OS=Mus musculus OX=10090 GN=Rlbp1 PE=1 SV=3	tr|H2USW4|H2USW4_TAKRU	Uncharacterized protein {ECO:0000313|Ensembl:ENSTRUP00000040037} OS=Takifugu rubripes (Japanese pufferfish) (Fugu rubripes) Name=rlbp1 {ECO:0000313|Ensembl:ENSTRUP00000040037} PE=4	K19625 retinaldehyde-binding protein 1	(RefSeq) rlbp1; retinaldehyde binding protein 1	GO:0016918(retinal binding);	GO:0007601(visual perception);	*
maker-scaffold_11-augustus-gene-22.60-mRNA-1	XP_011605368.1	PREDICTED: apoptosis-enhancing nuclease isoform X1 [Takifugu rubripes]	sp|Q8WTP8|AEN_HUMAN	Apoptosis-enhancing nuclease OS=Homo sapiens OX=9606 GN=AEN PE=1 SV=2	tr|H2USV2|H2USV2_TAKRU	Uncharacterized protein {ECO:0000313|Ensembl:ENSTRUP00000040025} Fragment OS=Takifugu rubripes (Japanese pufferfish) (Fugu rubripes) PE=4	K18340 apoptosis-enhancing nuclease [EC:3.1.-.-]	(RefSeq) aen; apoptosis enhancing nuclease	*	*	*
maker-scaffold_11-augustus-gene-22.61-mRNA-1	XP_011605366.1	PREDICTED: creatine kinase U-type, mitochondrial-like [Takifugu rubripes]	sp|P12532|KCRU_HUMAN	Creatine kinase U-type, mitochondrial OS=Homo sapiens OX=9606 GN=CKMT1A PE=1 SV=1	tr|H2URQ2|H2URQ2_TAKRU	Uncharacterized protein {ECO:0000313|Ensembl:ENSTRUP00000039625} OS=Takifugu rubripes (Japanese pufferfish) (Fugu rubripes) Name=LOC101079669 {ECO:0000313|Ensembl:ENSTRUP00000039625} PE=3	K00933 creatine kinase [EC:2.7.3.2]	(RefSeq) creatine kinase U-type, mitochondrial-like	GO:0016772(transferase activity, transferring phosphorus-containing groups);GO:0016301(kinase activity);	*	*
maker-scaffold_11-augustus-gene-22.62-mRNA-1	*	*	*	*	*	*	*	*	*	*	*
maker-scaffold_11-augustus-gene-23.30-mRNA-1	KTF91810.1	hypothetical protein cypCar_00013161 [Cyprinus carpio]	sp|Q13569|TDG_HUMAN	G/T mismatch-ecific thymine DNA glycosylase OS=Homo sapiens OX=9606 GN=TDG PE=1 SV=2	tr|H2UPQ2|H2UPQ2_TAKRU	Uncharacterized protein {ECO:0000313|Ensembl:ENSTRUP00000038923} OS=Takifugu rubripes (Japanese pufferfish) (Fugu rubripes) Name=LOC101067104 {ECO:0000313|Ensembl:ENSTRUP00000038923} PE=4	K20813 thymine-DNA glycosylase [EC:3.2.2.29]	(RefSeq) G/T mismatch-specific thymine DNA glycosylase-like	*	*	*
maker-scaffold_11-augustus-gene-23.31-mRNA-1	XP_011605345.1	PREDICTED: UPF0676 protein C1494.01-like [Takifugu rubripes]	sp|Q7LL04|YQK1_SCHPO	UPF0676 protein C1494.01 OS=Schizosaccharomyces pombe (strain 972 / ATCC 24843) OX=284812 GN=SPCC1494.01 PE=3 SV=2	tr|H2UP73|H2UP73_TAKRU	Uncharacterized protein {ECO:0000313|Ensembl:ENSTRUP00000038744} OS=Takifugu rubripes (Japanese pufferfish) (Fugu rubripes) Name=LOC101066429 {ECO:0000313|Ensembl:ENSTRUP00000038744} PE=3	no KO assigned	(RefSeq) UPF0676 protein C1494.01-like	GO:0016491(oxidoreductase activity);	GO:0055114(oxidation-reduction process);	*
maker-scaffold_11-augustus-gene-23.32-mRNA-1	XP_011605344.1	PREDICTED: phosphatidylinositol 4-phosphate 3-kinase C2 domain-containing subunit alpha [Takifugu rubripes]	sp|O00443|P3C2A_HUMAN	Phohatidylinositol 4-phohate 3-kinase C2 domain-containing subunit alpha OS=Homo sapiens OX=9606 GN=PIK3C2A PE=1 SV=2	tr|H2UMX5|H2UMX5_TAKRU	Uncharacterized protein {ECO:0000313|Ensembl:ENSTRUP00000038296} OS=Takifugu rubripes (Japanese pufferfish) (Fugu rubripes) Name=pik3c2a {ECO:0000313|Ensembl:ENSTRUP00000038296} PE=3	K00923 phosphatidylinositol-4-phosphate 3-kinase [EC:2.7.1.154]	(RefSeq) pik3c2a; phosphatidylinositol-4-phosphate 3-kinase catalytic subunit type 2 alpha	GO:0035091(phosphatidylinositol binding);GO:0016301(kinase activity);	GO:0048015(phosphatidylinositol-mediated signaling);GO:0046854(phosphatidylinositol phosphorylation);	*
maker-scaffold_11-augustus-gene-23.33-mRNA-1	XP_003967279.1	PREDICTED: protein phosphatase 1 regulatory subunit 15A-like [Takifugu rubripes]	sp|O75807|PR15A_HUMAN	Protein phohatase 1 regulatory subunit 15A OS=Homo sapiens OX=9606 GN=PPP1R15A PE=1 SV=1	tr|Q4T9W6|Q4T9W6_TETNG	Chromosome undetermined SCAF7485, whole genome shotgun sequence {ECO:0000313|EMBL:CAF90316.1} OS=nigroviridis) ORFNames=GSTENG00004550001 {ECO:0000313|EMBL:CAF90316.1} PE=4	K17558 protein phosphatase 1 regulatory subunit 15B	(RefSeq) protein phosphatase 1 regulatory subunit 15A-like	*	*	*
maker-scaffold_11-augustus-gene-23.34-mRNA-1	XP_011605338.1	PREDICTED: pleckstrin homology domain-containing family A member 7-like isoform X3 [Takifugu rubripes]	sp|B6RSP1|PKHA7_DANRE	Pleckstrin homology domain-containing family A member 7 OS=Danio rerio OX=7955 GN=plekha7 PE=2 SV=2	tr|H2ULK3|H2ULK3_TAKRU	Uncharacterized protein {ECO:0000313|Ensembl:ENSTRUP00000037824} Fragment OS=Takifugu rubripes (Japanese pufferfish) (Fugu rubripes) PE=4	no KO assigned	(RefSeq) pleckstrin homology domain-containing family A member 7-like	GO:0005515(protein binding);	*	*
maker-scaffold_11-augustus-gene-23.35-mRNA-1	XP_011605333.1	PREDICTED: transcription factor Sox-6-like isoform X4 [Takifugu rubripes]	sp|B1H349|SOX6_XENTR	Transcription factor Sox-6 OS=Xenopus tropicalis OX=8364 GN=sox6 PE=2 SV=1	tr|Q6WNS1|Q6WNS1_TAKRU	Transcription factor Sox6b {ECO:0000313|EMBL:AAQ18515.1} OS=Takifugu rubripes (Japanese pufferfish) (Fugu rubripes) Synonyms=SOX6 (1 of many) {ECO:0000313|Ensembl:ENSTRUP00000037439} PE=4	K09269 transcription factor SOX5/6/13 (SOX group D)	(RefSeq) transcription factor Sox-6-like	GO:0003677(DNA binding);	GO:0007275(multicellular organism development);GO:0006355(regulation of transcription, DNA-templated);	*
maker-scaffold_11-augustus-gene-23.38-mRNA-1	XP_011605326.1	PREDICTED: zinc finger protein 277 [Takifugu rubripes]	sp|Q9NRM2|ZN277_HUMAN	Zinc finger protein 277 OS=Homo sapiens OX=9606 GN=ZNF277 PE=1 SV=2	tr|H2UJX1|H2UJX1_TAKRU	Uncharacterized protein {ECO:0000313|Ensembl:ENSTRUP00000037242} OS=Takifugu rubripes (Japanese pufferfish) (Fugu rubripes) Name=znf277 {ECO:0000313|Ensembl:ENSTRUP00000037242} PE=4	no KO assigned	(RefSeq) znf277; zinc finger protein 277	GO:0005515(protein binding);GO:0003676(nucleic acid binding);	*	*
maker-scaffold_11-augustus-gene-23.39-mRNA-1	XP_003967251.1	PREDICTED: MIP18 family protein FAM96A [Takifugu rubripes]	sp|Q3T0U7|CIA2A_BOVIN	Cytosolic iron-sulfur assembly component 2A OS=Bos taurus OX=9913 GN=CIAO2A PE=2 SV=1	tr|H2UIV2|H2UIV2_TAKRU	Uncharacterized protein {ECO:0000313|Ensembl:ENSTRUP00000036873} OS=Takifugu rubripes (Japanese pufferfish) (Fugu rubripes) Name=fam96a {ECO:0000313|Ensembl:ENSTRUP00000036873} PE=4	no KO assigned	(RefSeq) fam96a; family with sequence similarity 96 member A	*	*	*
maker-scaffold_11-augustus-gene-23.41-mRNA-1	*	*	*	*	*	*	*	*	*	*	*
maker-scaffold_11-augustus-gene-23.42-mRNA-1	XP_003967348.1	PREDICTED: protein fem-1 homolog B [Takifugu rubripes]	sp|Q5ZM55|FEM1B_CHICK	Protein fem-1 homolog B OS=Gallus gallus OX=9031 GN=FEM1B PE=2 SV=1	tr|H2UKG2|H2UKG2_TAKRU	Uncharacterized protein {ECO:0000313|Ensembl:ENSTRUP00000037433} OS=Takifugu rubripes (Japanese pufferfish) (Fugu rubripes) Name=fem1b {ECO:0000313|Ensembl:ENSTRUP00000037433} PE=4	K10349 Fem-1 homolog b	(RefSeq) fem1b; fem-1 homolog B	GO:0005515(protein binding);	*	*
maker-scaffold_11-augustus-gene-23.43-mRNA-1	XP_011605365.1	PREDICTED: treslin isoform X3 [Takifugu rubripes]	sp|Q6DRL4|TICRR_DANRE	Treslin OS=Danio rerio OX=7955 GN=ticrr PE=2 SV=1	tr|H2URH1|H2URH1_TAKRU	Uncharacterized protein {ECO:0000313|Ensembl:ENSTRUP00000039544} OS=Takifugu rubripes (Japanese pufferfish) (Fugu rubripes) PE=4	no KO assigned	(RefSeq) ticrr; TOPBP1 interacting checkpoint and replication regulator	*	GO:0033314(mitotic DNA replication checkpoint);GO:0010212(response to ionizing radiation);GO:0006260(DNA replication);	GO:0005634(nucleus);
maker-scaffold_11-augustus-gene-23.44-mRNA-1	XP_003967290.2	PREDICTED: alpha-ketoglutarate-dependent dioxygenase alkB homolog 3 isoform X2 [Takifugu rubripes]	sp|Q32L00|ALKB3_BOVIN	Alpha-ketoglutarate-dependent dioxygenase alkB homolog 3 OS=Bos taurus OX=9913 GN=ALKBH3 PE=2 SV=1	tr|H2URA9|H2URA9_TAKRU	Uncharacterized protein {ECO:0000313|Ensembl:ENSTRUP00000039482} OS=Takifugu rubripes (Japanese pufferfish) (Fugu rubripes) Name=alkbh3 {ECO:0000313|Ensembl:ENSTRUP00000039482} PE=4	K10860 mRNA N1-methyladenine demethylase [EC:1.14.11.54]	(RefSeq) alkbh3; alkB homolog 3, alpha-ketoglutaratedependent dioxygenase	GO:0051213(dioxygenase activity);GO:0016491(oxidoreductase activity);GO:0003677(DNA binding);	GO:0055114(oxidation-reduction process);GO:0035552(oxidative single-stranded DNA demethylation);GO:0015074(DNA integration);GO:0006313(transposition, DNA-mediated);GO:0006307(DNA dealkylation involved in DNA repair);GO:0006281(DNA repair);	*
maker-scaffold_11-augustus-gene-23.45-mRNA-1	XP_003967289.1	PREDICTED: estradiol 17-beta-dehydrogenase 12 [Takifugu rubripes]	sp|Q6P3L6|DH12A_DANRE	Very-long-chain 3-oxoacyl-CoA reductase-A OS=Danio rerio OX=7955 GN=hsd17b12a PE=2 SV=1	tr|A0A1A7YSX0|A0A1A7YSX0_9TELE	Hydroxysteroid (17-beta) dehydrogenase 12a {ECO:0000313|EMBL:SBP33318.1} OS=Aphyosemion siatum Name=HSD17B12A {ECO:0000313|EMBL:SBP33318.1} PE=3	K10251 17beta-estradiol 17-dehydrogenase / very-long-chain 3-oxoacyl-CoA reductase [EC:1.1.1.62 1.1.1.330]	(RefSeq) hsd17b12; hydroxysteroid 17-beta dehydrogenase 12	*	*	*
maker-scaffold_11-augustus-gene-23.47-mRNA-1	KKF33481.1	Sorting and assembly machinery component 50 [Larimichthys crocea]	sp|O35841|API5_MOUSE	Apoptosis inhibitor 5 OS=Mus musculus OX=10090 GN=Api5 PE=1 SV=2	tr|A0A0F8D2R1|A0A0F8D2R1_LARCR	Sorting and assembly machinery component 50 {ECO:0000313|EMBL:KKF33481.1} OS=Larimichthys crocea (Large yellow croaker) (Pseudosciaena crocea) ORFNames=EH28_12838 {ECO:0000313|EMBL:KKF33481.1} PE=4	no KO assigned	(RefSeq) api5; apoptosis inhibitor 5	GO:0005509(calcium ion binding);	*	GO:0019867(outer membrane);
maker-scaffold_11-augustus-gene-23.49-mRNA-1	XP_003967284.1	PREDICTED: patatin-like phospholipase domain-containing protein 3 [Takifugu rubripes]	sp|Q96AD5|PLPL2_HUMAN	Patatin-like phoholipase domain-containing protein 2 OS=Homo sapiens OX=9606 GN=PNPLA2 PE=1 SV=1	tr|H2UPC1|H2UPC1_TAKRU	Uncharacterized protein {ECO:0000313|Ensembl:ENSTRUP00000038792} OS=Takifugu rubripes (Japanese pufferfish) (Fugu rubripes) PE=4	K16816 patatin-like phospholipase domain-containing protein 2 [EC:3.1.1.3]	(RefSeq) patatin-like phospholipase domain-containing protein 3	GO:0016787(hydrolase activity);	GO:0016042(lipid catabolic process);GO:0006629(lipid metabolic process);	*
maker-scaffold_11-augustus-gene-23.50-mRNA-1	XP_011605346.1	PREDICTED: nucleobindin-2 isoform X1 [Takifugu rubripes]	sp|Q9JI85|NUCB2_RAT	Nucleobindin-2 OS=Rattus norvegicus OX=10116 GN=Nucb2 PE=1 SV=1	tr|H2UNF6|H2UNF6_TAKRU	Uncharacterized protein {ECO:0000313|Ensembl:ENSTRUP00000038477} OS=Takifugu rubripes (Japanese pufferfish) (Fugu rubripes) Name=nucb2 {ECO:0000313|Ensembl:ENSTRUP00000038477} PE=4	K20371 nucleobindin	(RefSeq) nucb2; nucleobindin 2	GO:0005509(calcium ion binding);	*	*
maker-scaffold_11-augustus-gene-23.51-mRNA-1	XP_003967278.1	PREDICTED: small acidic protein [Takifugu rubripes]	sp|Q7ZVC9|SMAP_DANRE	Small acidic protein OS=Danio rerio OX=7955 GN=smap PE=1 SV=1	tr|H2ULF5|H2ULF5_TAKRU	Uncharacterized protein {ECO:0000313|Ensembl:ENSTRUP00000037776} OS=Takifugu rubripes (Japanese pufferfish) (Fugu rubripes) Name=c9h11orf58 {ECO:0000313|Ensembl:ENSTRUP00000037776} PE=4	no KO assigned	(RefSeq) c9h11orf58; chromosome 9 open reading frame, human C11orf58	*	*	*
maker-scaffold_11-augustus-gene-23.53-mRNA-1	XP_003967275.1	PREDICTED: programmed cell death protein 2-like [Takifugu rubripes]	sp|Q6AZD4|IMP2L_DANRE	Mitochondrial inner membrane protease subunit 2 OS=Danio rerio OX=7955 GN=immp2l PE=2 SV=1	tr|H2UK71|H2UK71_TAKRU	Uncharacterized protein {ECO:0000313|Ensembl:ENSTRUP00000037342} OS=Takifugu rubripes (Japanese pufferfish) (Fugu rubripes) Name=pdcd2l {ECO:0000313|Ensembl:ENSTRUP00000037342} PE=4	K14801 pre-rRNA-processing protein TSR4	(RefSeq) pdcd2l; programmed cell death 2 like	GO:0008236(serine-type peptidase activity);	GO:0006508(proteolysis);	GO:0016020(membrane);GO:0005737(cytoplasm);
maker-scaffold_11-augustus-gene-23.55-mRNA-1	XP_019117284.1	PREDICTED: calmodulin-like protein 4 [Larimichthys crocea]	sp|Q91WQ9|CALL4_MOUSE	Calmodulin-like protein 4 OS=Mus musculus OX=10090 GN=Calml4 PE=1 SV=2	tr|I3JWS8|I3JWS8_ORENI	Uncharacterized protein {ECO:0000313|Ensembl:ENSONIP00000013323} OS=Oreochromis niloticus (Nile tilapia) (Tilapia nilotica) Name=CALML4 (1 of many) {ECO:0000313|Ensembl:ENSONIP00000013323} PE=4	K02183 calmodulin	(RefSeq) calmodulin-like protein 4	GO:0005509(calcium ion binding);	*	*
maker-scaffold_11-augustus-gene-23.56-mRNA-1	KKF20397.1	Transposon TX1 hypothetical protein [Larimichthys crocea]	*	*	tr|A0A146SQ82|A0A146SQ82_FUNHE	Reverse anscriptase {ECO:0000313|EMBL:JAQ82755.1} OS=Fundulus heteroclitus (Killifish) (Mummichog) PE=4	no KO assigned	(RefSeq) uncharacterized LOC101155783	*	*	*
maker-scaffold_11-augustus-gene-24.25-mRNA-1	XP_011605537.1	PREDICTED: zinc finger protein 609-like isoform X2 [Takifugu rubripes]	sp|O15014|ZN609_HUMAN	Zinc finger protein 609 OS=Homo sapiens OX=9606 GN=ZNF609 PE=1 SV=2	tr|H2UII1|H2UII1_TAKRU	Uncharacterized protein {ECO:0000313|Ensembl:ENSTRUP00000036752} OS=Takifugu rubripes (Japanese pufferfish) (Fugu rubripes) Name=LOC101062760 {ECO:0000313|Ensembl:ENSTRUP00000036752} PE=4	no KO assigned	(RefSeq) zinc finger protein 609-like	*	*	*
maker-scaffold_11-augustus-gene-24.26-mRNA-1	XP_011605533.1	PREDICTED: GRAM domain-containing protein 2-like isoform X1 [Takifugu rubripes]	sp|Q3V3G7|GRM2A_MOUSE	GRAM domain-containing protein 2A OS=Mus musculus OX=10090 GN=Gramd2a PE=2 SV=1	tr|I3JWP7|I3JWP7_ORENI	Uncharacterized protein {ECO:0000313|Ensembl:ENSONIP00000013292} OS=Oreochromis niloticus (Nile tilapia) (Tilapia nilotica) Name=GRAMD2 (1 of many) {ECO:0000313|Ensembl:ENSONIP00000013292} PE=4	no KO assigned	(RefSeq) GRAM domain-containing protein 2-like	*	*	*
maker-scaffold_11-augustus-gene-24.29-mRNA-1	XP_003967346.1	PREDICTED: cocaine- and amphetamine-regulated transcript protein-like [Takifugu rubripes]	sp|Q68RJ9|CART_BOVIN	Cocaine- and amphetamine-regulated transcript protein OS=Bos taurus OX=9913 GN=CARTPT PE=3 SV=1	tr|H3BZJ5|H3BZJ5_TETNG	Uncharacterized protein {ECO:0000313|Ensembl:ENSTNIP00000001411} OS=nigroviridis) PE=4	no KO assigned	(RefSeq) cocaine- and amphetamine-regulated transcript protein-like	*	GO:0032099(negative regulation of appetite);GO:0009267(cellular response to starvation);GO:0008343(adult feeding behavior);GO:0007186(G-protein coupled receptor signaling pathway);GO:0001678(cellular glucose homeostasis);GO:0000186(activation of MAPKK activity);	GO:0005615(extracellular space);
maker-scaffold_11-augustus-gene-24.30-mRNA-1	XP_003967394.1	PREDICTED: COMM domain-containing protein 9 [Takifugu rubripes]	sp|Q8K2Q0|COMD9_MOUSE	COMM domain-containing protein 9 OS=Mus musculus OX=10090 GN=Commd9 PE=1 SV=3	tr|H3CAG5|H3CAG5_TETNG	Uncharacterized protein {ECO:0000313|Ensembl:ENSTNIP00000005237} OS=nigroviridis) PE=4	no KO assigned	(RefSeq) commd9; COMM domain containing 9	*	*	*
maker-scaffold_11-augustus-gene-24.31-mRNA-1	XP_011605525.1	PREDICTED: protein NEDD1 isoform X1 [Takifugu rubripes]	sp|Q8NHV4|NEDD1_HUMAN	Protein NEDD1 OS=Homo sapiens OX=9606 GN=NEDD1 PE=1 SV=1	tr|H2UFA9|H2UFA9_TAKRU	Uncharacterized protein {ECO:0000313|Ensembl:ENSTRUP00000035628} OS=Takifugu rubripes (Japanese pufferfish) (Fugu rubripes) PE=4	K16547 protein NEDD1	(RefSeq) nedd1; neural precursor cell expressed, developmentally down-regulated 1	GO:0005515(protein binding);	*	*
maker-scaffold_11-augustus-gene-24.32-mRNA-1	XP_003967342.1	PREDICTED: ATP-sensitive inward rectifier potassium channel 11-like [Takifugu rubripes]	sp|O02822|KCJ11_RABIT	ATP-sensitive inward rectifier potassium channel 11 OS=Oryctolagus cuniculus OX=9986 GN=KCNJ11 PE=2 SV=1	tr|H2UD82|H2UD82_TAKRU	Uncharacterized protein {ECO:0000313|Ensembl:ENSTRUP00000034901} OS=Takifugu rubripes (Japanese pufferfish) (Fugu rubripes) Name=KCNJ11 (1 of many) {ECO:0000313|Ensembl:ENSTRUP00000034901} PE=3	K05004 potassium inwardly-rectifying channel subfamily J member 11	(RefSeq) ATP-sensitive inward rectifier potassium channel 11-like	GO:0005242(inward rectifier potassium channel activity);	GO:0006813(potassium ion transport);	GO:0016021(integral component of membrane);
maker-scaffold_11-augustus-gene-24.33-mRNA-1	XP_014262800.1	PREDICTED: uncharacterized protein LOC105940969 [Maylandia zebra]	*	*	tr|A0A146T8P4|A0A146T8P4_FUNHE	Gag-pol fusion polyprotein {ECO:0000313|EMBL:JAQ89229.1} OS=Fundulus heteroclitus (Killifish) (Mummichog) PE=4	no KO assigned	(RefSeq) uncharacterized LOC105940969	*	*	*
maker-scaffold_11-augustus-gene-24.35-mRNA-1	XP_011605540.1	PREDICTED: integrin alpha-11-like isoform X3 [Takifugu rubripes]	sp|Q9UKX5|ITA11_HUMAN	Integrin alpha-11 OS=Homo sapiens OX=9606 GN=ITGA11 PE=1 SV=2	tr|H2UIS2|H2UIS2_TAKRU	Uncharacterized protein {ECO:0000313|Ensembl:ENSTRUP00000036843} Fragment OS=Takifugu rubripes (Japanese pufferfish) (Fugu rubripes) Name=LOC101075821 {ECO:0000313|Ensembl:ENSTRUP00000036843} PE=3	K06587 integrin alpha 11	(RefSeq) integrin alpha-11-like	*	GO:0007155(cell adhesion);	GO:0008305(integrin complex);
maker-scaffold_11-augustus-gene-24.36-mRNA-1	XP_019132423.1	PREDICTED: uncharacterized protein LOC109142610 [Larimichthys crocea]	sp|G3UW36|C97D2_MOUSE	Uncharacterized protein CFAP97D2 OS=Mus musculus OX=10090 GN=Cfap97d2 PE=3 SV=1	tr|Q4TBJ1|Q4TBJ1_TETNG	Chromosome 13 SCAF7124, whole genome shotgun sequence {ECO:0000313|EMBL:CAF89741.1} OS=nigroviridis) ORFNames=GSTENG00003737001 {ECO:0000313|EMBL:CAF89741.1} PE=4	no KO assigned	(RefSeq) Hypothetical protein	*	*	*
maker-scaffold_11-augustus-gene-24.37-mRNA-1	XP_003967398.2	PREDICTED: proline-rich protein 5-like [Takifugu rubripes]	sp|A2AVJ5|PRR5L_MOUSE	Proline-rich protein 5-like OS=Mus musculus OX=10090 GN=Prr5l PE=1 SV=1	tr|H2UI80|H2UI80_TAKRU	Uncharacterized protein {ECO:0000313|Ensembl:ENSTRUP00000036651} OS=Takifugu rubripes (Japanese pufferfish) (Fugu rubripes) Name=PRR5L {ECO:0000313|Ensembl:ENSTRUP00000036651} PE=4	no KO assigned	(RefSeq) prr5l; proline rich 5 like	*	*	*
maker-scaffold_11-augustus-gene-24.38-mRNA-1	XP_018547324.1	PREDICTED: glutaminase liver isoform, mitochondrial-like isoform X1 [Lates calcarifer]	sp|Q9UI32|GLSL_HUMAN	Glutaminase liver isoform, mitochondrial OS=Homo sapiens OX=9606 GN=GLS2 PE=1 SV=2	tr|H2UHD9|H2UHD9_TAKRU	Uncharacterized protein {ECO:0000313|Ensembl:ENSTRUP00000036360} OS=Takifugu rubripes (Japanese pufferfish) (Fugu rubripes) PE=4	K01425 glutaminase [EC:3.5.1.2]	(RefSeq) glutaminase liver isoform, mitochondrial-like	GO:0005515(protein binding);GO:0004359(glutaminase activity);	GO:0006541(glutamine metabolic process);	*
maker-scaffold_11-augustus-gene-24.39-mRNA-1	XP_003967345.1	PREDICTED: 40S ribosomal protein S17 [Takifugu rubripes]	sp|Q90YQ6|RS17_ICTPU	40S ribosomal protein S17 OS=Ictalurus punctatus OX=7998 GN=rps17 PE=2 SV=3	tr|H2UH56|H2UH56_TAKRU	Uncharacterized protein {ECO:0000313|Ensembl:ENSTRUP00000036277} OS=Takifugu rubripes (Japanese pufferfish) (Fugu rubripes) Name=RPS17 {ECO:0000313|Ensembl:ENSTRUP00000036277} PE=3	K02962 small subunit ribosomal protein S17e	(RefSeq) rps17; ribosomal protein S17	GO:0003735(structural constituent of ribosome);	GO:0006412(translation);	GO:0005840(ribosome);GO:0005622(intracellular);
maker-scaffold_11-augustus-gene-24.40-mRNA-1	XP_011605529.1	PREDICTED: endophilin-A3 isoform X1 [Takifugu rubripes]	sp|Q99963|SH3G3_HUMAN	Endophilin-A3 OS=Homo sapiens OX=9606 GN=SH3GL3 PE=1 SV=1	tr|H2UGM6|H2UGM6_TAKRU	Uncharacterized protein {ECO:0000313|Ensembl:ENSTRUP00000036097} OS=Takifugu rubripes (Japanese pufferfish) (Fugu rubripes) PE=4	K11247 endophilin-A	(RefSeq) sh3gl3; SH3 domain containing GRB2 like 3, endophilin A3	GO:0005515(protein binding);	GO:0006897(endocytosis);	GO:0005737(cytoplasm);
maker-scaffold_11-augustus-gene-24.41-mRNA-1	XP_003967393.1	PREDICTED: L-fucose kinase [Takifugu rubripes]	sp|Q7TMC8|FUK_MOUSE	L-fucose kinase OS=Mus musculus OX=10090 GN=Fuk PE=1 SV=1	tr|H2UFX7|H2UFX7_TAKRU	Uncharacterized protein {ECO:0000313|Ensembl:ENSTRUP00000035847} OS=Takifugu rubripes (Japanese pufferfish) (Fugu rubripes) Name=FUK {ECO:0000313|Ensembl:ENSTRUP00000035847} PE=4	K05305 fucokinase [EC:2.7.1.52]	(RefSeq) fuk; fucokinase	GO:0016772(transferase activity, transferring phosphorus-containing groups);GO:0005524(ATP binding);	*	*
maker-scaffold_11-augustus-gene-24.42-mRNA-1	XP_003967391.1	PREDICTED: actin-related protein 6 [Takifugu rubripes]	sp|Q9DEE9|ARP6_CHICK	Actin-related protein 6 OS=Gallus gallus OX=9031 GN=ACTR6 PE=1 SV=1	tr|H3CAH0|H3CAH0_TETNG	Uncharacterized protein {ECO:0000313|Ensembl:ENSTNIP00000005242} OS=nigroviridis) PE=3	K11662 actin-related protein 6	(RefSeq) actr6; ARP6 actin-related protein 6 homolog	*	GO:0006338(chromatin remodeling);	GO:0005634(nucleus);
maker-scaffold_11-augustus-gene-24.43-mRNA-1	XP_003967391.1	PREDICTED: actin-related protein 6 [Takifugu rubripes]	sp|Q9DEE9|ARP6_CHICK	Actin-related protein 6 OS=Gallus gallus OX=9031 GN=ACTR6 PE=1 SV=1	tr|H3CAH0|H3CAH0_TETNG	Uncharacterized protein {ECO:0000313|Ensembl:ENSTNIP00000005242} OS=nigroviridis) PE=3	K11662 actin-related protein 6	(RefSeq) actr6; ARP6 actin-related protein 6 homolog	*	GO:0006338(chromatin remodeling);	GO:0005634(nucleus);
[truncated: 1,655 more rows]

## Sheet: Body Length
Gene_ID	NR_ID	NR_Description	Swissprot_ID	Swissprot_Description	Trembl_ID	Trembl_Description	KO_ID_Name	KO_Description	GO(molecular_function)	GO(biological_process)	GO(cellular_component)
[truncated: 1,794 more rows]

## Sheet: Body Weight
Gene_ID	NR_ID	NR_Description	Swissprot_ID	Swissprot_Description	Trembl_ID	Trembl_Description	KO_ID_Name	KO_Description	GO(molecular_function)	GO(biological_process)	GO(cellular_component)
[truncated: 3,545 more rows]

[truncated: 1 more sheets: Cold Tolerance]
